# Supplementary material for: CorrelaGenes: a new tool for the interpretation of the human transcriptome
Source: BMC Bioinformatics. 2014 Jan 10;15(Suppl 1):S6. doi: 10.1186/1471-2105-15-S1-S6 (PMC4016313; doi:10.1186/1471-2105-15-S1-S6)
Supplement: Additional file 5 — PRPF19 Output gene list. The file include the output gene list, in a tab-delimited text format, obtained by the analysis of the PRPF19 gene. [file 1471-2105-15-S1-S6-S5.txt]

Target Gene	PRPF19
Target Sign	0
Target Gene LFC >=	1
Gene LFC >=	1
LFC p value <=	5.00E-02
Genes filteres by co-pres >=	40	%
Genes filteres by lift >=	0
Genes filteres by Chi Square p value <=	1
Target present in	151	comparisons
Target modulated in	47	comparisons
id_gene_symbol	description	chromosome_name	band	strand	start_position	end_position	id_ensembl	sign	GTpGXp	GTmGXm	GTnGXn	GTnGXm	GTmGXn	copres	coexpr	lift	chi
AAK1	AP2 associated kinase 1 [Source:HGNC Symbol;Acc:19679]	2	p13.3	-1	69688532	69901481	ENSG00000115977	o	77	14	45	14	4	50.99	18.18	2.139	3.01E-05
AASDHPPT	aminoadipate-semialdehyde dehydrogenase-phosphopantetheinyl transferase [Source:HGNC Symbol;Acc:14235]	11	q22.3	1	105946228	105969437	ENSG00000149313	o	74	17	50	5	2	49.01	22.97	3.01	3.87E-11
ABAT	4-aminobutyrate aminotransferase [Source:HGNC Symbol;Acc:23]	16	p13.2	1	8768422	8878432	ENSG00000183044	o	61	12	35	13	1	40.4	19.67	2.252	2.22E-05
ABCA1	ATP-binding cassette, sub-family A (ABC1), member 1 [Source:HGNC Symbol;Acc:29]	9	q31.1	-1	107543283	107690518	ENSG00000165029	o	71	12	36	19	4	47.02	16.9	1.718	0.00408
ABCB1	ATP-binding cassette, sub-family B (MDR/TAP), member 1 [Source:HGNC Symbol;Acc:40]	7	q21.12	-1	87132948	87342611	ENSG00000085563	o	63	19	24	17	3	41.72	30.16	1.511	0.000597
ABCB6	ATP-binding cassette, sub-family B (MDR/TAP), member 6 [Source:HGNC Symbol;Acc:47]	2	q35	-1	220074490	220083712	ENSG00000115657	o	63	16	39	5	3	41.72	25.4	2.526	1.81E-08
ABCC1	ATP-binding cassette, sub-family C (CFTR/MRP), member 1 [Source:HGNC Symbol;Acc:51]	16	p13.11	1	16043434	16236931	ENSG00000103222	o	62	15	37	8	2	41.06	24.19	2.379	3.00E-07
ABCC3	ATP-binding cassette, sub-family C (CFTR/MRP), member 3 [Source:HGNC Symbol;Acc:54]	17	q21.33	1	48712138	48769613	ENSG00000108846	o	62	12	37	12	1	41.06	19.35	2.385	8.09E-06
ABCC6	ATP-binding cassette, sub-family C (CFTR/MRP), member 6 [Source:HGNC Symbol;Acc:57]	16	p13.11	-1	16242785	16317379	ENSG00000091262	o	61	7	38	13	3	40.4	11.48	2.135	0.00611
ABCD3	ATP-binding cassette, sub-family D (ALD), member 3 [Source:HGNC Symbol;Acc:67]	1	p21.3	1	94883933	94984222	ENSG00000117528	o	77	16	47	11	3	50.99	20.78	2.402	2.31E-07
ABCE1	ATP-binding cassette, sub-family E (OABP), member 1 [Source:HGNC Symbol;Acc:69]	4	q31.21	1	146019084	146050331	ENSG00000164163	o	67	14	41	7	5	44.37	20.9	2.351	2.60E-06
ABCF2	ATP-binding cassette, sub-family F (GCN20), member 2 [Source:HGNC Symbol;Acc:71]	7	q36.1	-1	150904923	150924316	ENSG00000033050	o	76	13	50	10	3	50.33	17.11	2.685	5.84E-07
ABCG1	ATP-binding cassette, sub-family G (WHITE), member 1 [Source:HGNC Symbol;Acc:73]	21	q22.3	1	43619799	43720714	ENSG00000160179	o	61	10	36	11	4	40.4	16.39	2.075	0.000901
ABHD2	abhydrolase domain containing 2 [Source:HGNC Symbol;Acc:18717]	15	q26.1	1	89630690	89745591	ENSG00000140526	o	70	17	35	18	0	46.36	24.29	2	2.15E-06
ABHD5	abhydrolase domain containing 5 [Source:HGNC Symbol;Acc:21396]	3	p21.33	1	43731605	43775863	ENSG00000011198	o	76	14	45	15	2	50.33	18.42	2.293	4.81E-06
ABHD6	abhydrolase domain containing 6 [Source:HGNC Symbol;Acc:21398]	3	p14.3	1	58223233	58281420	ENSG00000163686	o	66	11	38	17	0	43.71	16.67	2.357	2.31E-05
ABI1	abl-interactor 1 [Source:HGNC Symbol;Acc:11320]	10	p12.1	-1	27035522	27150016	ENSG00000136754	o	65	16	38	9	2	43.05	24.62	2.311	2.32E-07
ABI2	abl-interactor 2 [Source:HGNC Symbol;Acc:24011]	2	q33.2	1	204192942	204301606	ENSG00000138443	o	70	17	44	7	2	46.36	24.29	2.61	2.90E-09
ABLIM1	actin binding LIM protein 1 [Source:HGNC Symbol;Acc:78]	10	q25.3	-1	116190872	116444414	ENSG00000099204	o	74	24	28	22	0	49.01	32.43	1.609	3.32E-06
ABR	active BCR-related [Source:HGNC Symbol;Acc:81]	17	p13.3	-1	906758	1132315	ENSG00000159842	o	68	15	40	9	4	45.03	22.06	2.237	2.72E-06
ACAA1	acetyl-CoA acyltransferase 1 [Source:HGNC Symbol;Acc:82]	3	p22.2	-1	38164201	38178733	ENSG00000060971	o	64	13	33	10	8	42.38	20.31	1.723	0.00248
ACAA2	acetyl-CoA acyltransferase 2 [Source:HGNC Symbol;Acc:83]	18	q21.1	-1	47309869	47340273	ENSG00000167315	o	84	24	44	12	4	55.63	28.57	2	1.99E-08
ACACB	acetyl-CoA carboxylase beta [Source:HGNC Symbol;Acc:85]	12	q24.11	1	109554400	109706031	ENSG00000076555	o	67	14	37	13	3	44.37	20.9	2.044	4.27E-05
ACAT1	acetyl-CoA acetyltransferase 1 [Source:HGNC Symbol;Acc:93]	11	q22.3	1	107992243	108018503	ENSG00000075239	o	63	13	35	10	5	41.72	20.63	1.978	0.000196
ACBD3	acyl-CoA binding domain containing 3 [Source:HGNC Symbol;Acc:15453]	1	q42.12	-1	226332380	226374431	ENSG00000182827	o	63	15	39	7	2	41.72	23.81	2.527	6.80E-08
ACLY	ATP citrate lyase [Source:HGNC Symbol;Acc:115]	HG185_PATCH	q21.2	-1	40023160	40075239	ENSG00000260245	o	77	19	39	16	3	50.99	24.68	1.9	5.12E-06
ACO2	aconitase 2, mitochondrial [Source:HGNC Symbol;Acc:118]	22	q13.2	1	41865117	41924993	ENSG00000100412	o	63	9	45	4	5	41.72	14.29	3.115	4.73E-06
ACOT7	acyl-CoA thioesterase 7 [Source:HGNC Symbol;Acc:24157]	1	p36.31	-1	6324333	6454451	ENSG00000097021	o	83	17	50	14	2	54.97	20.48	2.396	8.85E-08
ACOX1	acyl-CoA oxidase 1, palmitoyl [Source:HGNC Symbol;Acc:119]	17	q25.1	-1	73937596	73975515	ENSG00000161533	o	73	7	53	10	3	48.34	9.59	3.006	0.000169
ACP1	acid phosphatase 1, soluble [Source:HGNC Symbol;Acc:122]	2	p25.3	1	264140	278283	ENSG00000143727	o	74	11	44	13	6	49.01	14.86	1.995	0.0012
ACSL1	acyl-CoA synthetase long-chain family member 1 [Source:HGNC Symbol;Acc:3569]	4	q35.1	-1	185676749	185747972	ENSG00000151726	o	61	12	34	14	1	40.4	19.67	2.166	4.43E-05
ACSL3	acyl-CoA synthetase long-chain family member 3 [Source:HGNC Symbol;Acc:3570]	2	q36.1	1	223725652	223809357	ENSG00000123983	o	73	12	48	12	1	48.34	16.44	2.808	4.87E-07
ACTB	actin, beta [Source:HGNC Symbol;Acc:132]	LRG_132		1	5001	8454	LRG_132	o	70	14	40	8	8	46.36	20	2.025	8.50E-05
ACTL6A	actin-like 6A [Source:HGNC Symbol;Acc:24124]	3	q26.33	1	179280668	179306196	ENSG00000136518	o	75	20	36	12	7	49.67	26.67	1.736	3.71E-05
ACTN1	actinin, alpha 1 [Source:HGNC Symbol;Acc:163]	14	q24.1	-1	69340860	69446157	ENSG00000072110	o	81	15	40	21	5	53.64	18.52	1.687	0.00153
ACTR2	ARP2 actin-related protein 2 homolog (yeast) [Source:HGNC Symbol;Acc:169]	2	p14	1	65454887	65498387	ENSG00000138071	o	74	13	45	13	3	49.01	17.57	2.312	1.27E-05
ACTR3	ARP3 actin-related protein 3 homolog (yeast) [Source:HGNC Symbol;Acc:170]	2	q14.1	1	114647537	114720173	ENSG00000115091	o	63	17	34	7	5	41.72	26.98	2.028	2.72E-06
ACVR1	activin A receptor, type I [Source:HGNC Symbol;Acc:171]	2	q24.1	-1	158592958	158732374	ENSG00000115170	o	63	9	43	7	4	41.72	14.29	2.726	4.59E-05
ACVR1B	activin A receptor, type IB [Source:HGNC Symbol;Acc:172]	12	q13.13	1	52345451	52390862	ENSG00000135503	o	85	20	45	16	4	56.29	23.53	1.968	1.62E-06
ACY1	aminoacylase 1 [Source:HGNC Symbol;Acc:177]	3	p21.2	1	52009066	52023213	ENSG00000243989	o	63	15	34	10	4	41.72	23.81	1.989	2.84E-05
ACYP1	acylphosphatase 1, erythrocyte (common) type [Source:HGNC Symbol;Acc:179]	14	q24.3	-1	75519924	75536186	ENSG00000119640	o	66	19	35	10	2	43.71	28.79	2.059	1.95E-07
ADA	adenosine deaminase [Source:HGNC Symbol;Acc:186]	LRG_16		1	5001	37214	LRG_16	o	82	23	34	20	5	54.3	28.05	1.566	0.000105
ADAM17	ADAM metallopeptidase domain 17 [Source:HGNC Symbol;Acc:195]	2	p25.1	-1	9628615	9695921	ENSG00000151694	o	71	13	49	7	2	47.02	18.31	3.077	1.42E-08
ADAM19	ADAM metallopeptidase domain 19 [Source:HGNC Symbol;Acc:197]	5	q33.3	-1	156822542	157002783	ENSG00000135074	o	74	16	46	7	5	49.01	21.62	2.451	1.31E-07
ADARB1	adenosine deaminase, RNA-specific, B1 [Source:HGNC Symbol;Acc:226]	21	q22.3	1	46493768	46646478	ENSG00000197381	o	79	23	43	12	1	52.32	29.11	2.163	1.12E-09
ADCK2	aarF domain containing kinase 2 [Source:HGNC Symbol;Acc:19039]	7	q34	1	140372953	140396061	ENSG00000133597	o	61	9	37	9	6	40.4	14.75	2.033	0.00287
ADCY3	adenylate cyclase 3 [Source:HGNC Symbol;Acc:234]	2	p23.3	-1	25042038	25142708	ENSG00000138031	o	64	17	36	5	6	42.38	26.56	2.15	6.10E-07
ADCY7	adenylate cyclase 7 [Source:HGNC Symbol;Acc:238]	16	q12.1	1	50280048	50352046	ENSG00000121281	o	62	10	28	19	5	41.06	16.13	1.425	0.0762
ADCY9	adenylate cyclase 9 [Source:HGNC Symbol;Acc:240]	16	p13.3	-1	4003388	4166186	ENSG00000162104	o	64	12	39	7	6	42.38	18.75	2.246	5.11E-05
ADD1	adducin 1 (alpha) [Source:HGNC Symbol;Acc:243]	4	p16.3	1	2845584	2931803	ENSG00000087274	o	68	13	48	3	4	45.03	19.12	3.25	2.82E-09
ADD3	adducin 3 (gamma) [Source:HGNC Symbol;Acc:245]	10	q25.1	1	111756126	111895323	ENSG00000148700	o	78	20	45	11	2	51.66	25.64	2.287	7.14E-09
ADH5	alcohol dehydrogenase 5 (class III), chi polypeptide [Source:HGNC Symbol;Acc:253]	4	q23	-1	99992132	100009952	ENSG00000197894	o	69	12	42	10	5	45.7	17.39	2.214	8.00E-05
ADIPOR2	adiponectin receptor 2 [Source:HGNC Symbol;Acc:24041]	12	p13.33	1	1797740	1897844	ENSG00000006831	o	63	13	40	1	9	41.72	20.63	2.659	2.52E-07
ADK	adenosine kinase [Source:HGNC Symbol;Acc:257]	10	q22.2	1	75910960	76469061	ENSG00000156110	o	66	9	47	5	5	43.71	13.64	3.031	8.94E-06
ADM	adrenomedullin [Source:HGNC Symbol;Acc:259]	11	p15.4	1	10326227	10328944	ENSG00000148926	o	62	20	21	18	3	41.06	32.26	1.419	0.00144
ADO	2-aminoethanethiol (cysteamine) dioxygenase [Source:HGNC Symbol;Acc:23506]	10	q21.3	1	64564516	64568238	ENSG00000181915	o	70	22	39	7	2	46.36	31.43	2.213	7.12E-10
AE01	NA	NA	NA	NA	NA	NA	NA	o	73	14	45	12	2	48.34	19.18	2.457	9.36E-07
AES	amino-terminal enhancer of split [Source:HGNC Symbol;Acc:307]	19	p13.3	-1	3052908	3062964	ENSG00000104964	o	65	22	32	7	4	43.05	33.85	1.897	1.18E-07
AFF1	AF4/FMR2 family, member 1 [Source:HGNC Symbol;Acc:7135]	4	q21.3	1	87856154	88062206	ENSG00000172493	o	82	25	45	9	3	54.3	30.49	2.153	2.46E-10
AGFG1	ArfGAP with FG repeats 1 [Source:HGNC Symbol;Acc:5175]	2	q36.3	1	228336868	228421384	ENSG00000173744	o	85	13	58	12	2	56.29	15.29	2.947	8.19E-08
AGFG2	ArfGAP with FG repeats 2 [Source:HGNC Symbol;Acc:5177]	7	q22.1	1	100136834	100165842	ENSG00000106351	o	64	12	47	4	1	42.38	18.75	3.692	3.42E-10
AGGF1	angiogenic factor with G patch and FHA domains 1 [Source:HGNC Symbol;Acc:24684]	5	q13.3	1	76325076	76361059	ENSG00000164252	o	61	12	39	5	5	40.4	19.67	2.533	3.74E-06
AGPAT2	1-acylglycerol-3-phosphate O-acyltransferase 2 (lysophosphatidic acid acyltransferase, beta) [Source:HGNC Symbol;Acc:325]	9	q34.3	-1	139567595	139581875	ENSG00000169692	o	65	16	39	5	5	43.05	24.62	2.358	1.73E-07
AGPS	alkylglycerone phosphate synthase [Source:HGNC Symbol;Acc:327]	2	q31.2	1	178257372	178408564	ENSG00000018510	o	68	10	48	6	4	45.03	14.71	3.036	2.12E-06
AHCY	adenosylhomocysteinase [Source:HGNC Symbol;Acc:343]	20	q11.22	-1	32868074	32899608	ENSG00000101444	o	80	23	31	22	4	52.98	28.75	1.514	0.000196
AHCYL1	adenosylhomocysteinase-like 1 [Source:HGNC Symbol;Acc:344]	1	p13.3	1	110527308	110566357	ENSG00000168710	o	80	21	47	9	3	52.98	26.25	2.333	1.47E-09
AHNAK	AHNAK nucleoprotein [Source:HGNC Symbol;Acc:347]	11	q12.3	-1	62201016	62323719	ENSG00000124942	o	95	24	37	33	1	62.91	25.26	1.6	1.87E-05
AHR	aryl hydrocarbon receptor [Source:HGNC Symbol;Acc:348]	7	p21.1	1	17338246	17385776	ENSG00000106546	o	61	14	28	14	5	40.4	22.95	1.605	0.0034
AHSA1	AHA1, activator of heat shock 90kDa protein ATPase homolog 1 (yeast) [Source:HGNC Symbol;Acc:1189]	14	q24.3	1	77924213	77935817	ENSG00000100591	o	86	20	55	5	6	56.95	23.26	2.646	1.25E-10
AIF1	allograft inflammatory factor 1 [Source:HGNC Symbol;Acc:352]	HSCHR6_MHC_COX	p21.33	1	31570375	31572212	ENSG00000237727	o	70	21	32	15	2	46.36	30	1.775	3.02E-06
AIFM1	apoptosis-inducing factor, mitochondrion-associated, 1 [Source:HGNC Symbol;Acc:8768]	X	q26.1	-1	129263337	129299861	ENSG00000156709	o	74	10	44	8	12	49.01	13.51	1.869	0.00586
AIM1	absent in melanoma 1 [Source:HGNC Symbol;Acc:356]	6	q21	1	106808784	107018335	ENSG00000112297	o	67	22	28	13	4	44.37	32.84	1.62	2.39E-05
AIMP1	aminoacyl tRNA synthetase complex-interacting multifunctional protein 1 [Source:HGNC Symbol;Acc:10648]	4	q24	1	107236701	107270383	ENSG00000164022	o	62	14	39	4	5	41.06	22.58	2.538	2.62E-07
AIMP2	aminoacyl tRNA synthetase complex-interacting multifunctional protein 2 [Source:HGNC Symbol;Acc:20609]	7	p22.1	1	6048876	6063465	ENSG00000106305	o	97	18	65	6	8	64.24	18.56	2.798	8.01E-10
AK1	adenylate kinase 1 [Source:HGNC Symbol;Acc:361]	9	q34.11	-1	130628759	130640022	ENSG00000106992	o	65	15	35	13	2	43.05	23.08	2.048	1.21E-05
AK2	adenylate kinase 2 [Source:HGNC Symbol;Acc:362]	LRG_133		1	5001	33907	LRG_133	o	114	32	67	11	4	75.5	28.07	2.357	1.89E-14
AK4	adenylate kinase 4 [Source:HGNC Symbol;Acc:363]	1	p31.3	1	65613232	65697828	ENSG00000162433	o	81	20	53	7	1	53.64	24.69	2.857	2.71E-12
AKAP1	A kinase (PRKA) anchor protein 1 [Source:HGNC Symbol;Acc:367]	17	q22	1	55162453	55198710	ENSG00000121057	o	78	19	49	9	1	51.66	24.36	2.646	1.66E-10
AKAP12	A kinase (PRKA) anchor protein 12 [Source:HGNC Symbol;Acc:370]	6	q25.1	1	151561134	151679692	ENSG00000131016	o	65	11	21	31	2	43.05	16.92	1.31	0.0918
AKAP13	A kinase (PRKA) anchor protein 13 [Source:HGNC Symbol;Acc:371]	15	q25.3	1	85777817	86292586	ENSG00000170776	o	79	25	42	11	1	52.32	31.65	2.11	2.57E-10
AKAP8L	A kinase (PRKA) anchor protein 8-like [Source:HGNC Symbol;Acc:29857]	19	p13.12	-1	15490859	15529833	ENSG00000011243	o	63	9	45	5	4	41.72	14.29	3.115	4.73E-06
AKR1A1	aldo-keto reductase family 1, member A1 (aldehyde reductase) [Source:HGNC Symbol;Acc:380]	1	p34.1	1	46016215	46035721	ENSG00000117448	o	77	22	43	7	5	50.99	28.57	2.163	5.49E-09
AKR1B1	aldo-keto reductase family 1, member B1 (aldose reductase) [Source:HGNC Symbol;Acc:381]	7	q33	-1	134127127	134144036	ENSG00000085662	o	74	15	33	12	14	49.01	20.27	1.418	0.0288
AKR1C1	aldo-keto reductase family 1, member C1 (dihydrodiol dehydrogenase 1; 20-alpha (3-alpha)-hydroxysteroid dehydrogenase) [Source:HGNC Symbol;Acc:384]	10	p15.1	1	4934796	5025475	ENSG00000187134	o	68	15	34	18	1	45.03	22.06	1.932	3.49E-05
AKR7A2	aldo-keto reductase family 7, member A2 (aflatoxin aldehyde reductase) [Source:HGNC Symbol;Acc:389]	1	p36.13	-1	19630459	19638640	ENSG00000053371	o	73	14	46	8	5	48.34	19.18	2.445	1.51E-06
AKT3	v-akt murine thymoma viral oncogene homolog 3 (protein kinase B, gamma) [Source:HGNC Symbol;Acc:393]	1	q44	-1	243651535	244014381	ENSG00000117020	o	67	13	35	17	2	44.37	19.4	1.936	0.000213
ALAD	aminolevulinate dehydratase [Source:HGNC Symbol;Acc:395]	9	q32	-1	116148597	116163613	ENSG00000148218	o	63	10	42	9	2	41.72	15.87	2.763	8.16E-06
ALCAM	activated leukocyte cell adhesion molecule [Source:HGNC Symbol;Acc:400]	3	q13.11	1	105085753	105295744	ENSG00000170017	o	73	19	37	17	0	48.34	26.03	2.028	2.78E-07
ALDH18A1	aldehyde dehydrogenase 18 family, member A1 [Source:HGNC Symbol;Acc:9722]	10	q24.1	-1	97365696	97416463	ENSG00000059573	o	63	8	46	5	4	41.72	12.7	3.231	1.19E-05
ALDH1A2	aldehyde dehydrogenase 1 family, member A2 [Source:HGNC Symbol;Acc:15472]	15	q21.3	-1	58245622	58790065	ENSG00000128918	o	61	16	21	23	1	40.4	26.23	1.472	0.00228
ALDH3A2	aldehyde dehydrogenase 3 family, member A2 [Source:HGNC Symbol;Acc:403]	17	p11.2	1	19551459	19580909	ENSG00000072210	o	78	14	48	14	2	51.66	17.95	2.437	1.39E-06
ALDH4A1	aldehyde dehydrogenase 4 family, member A1 [Source:HGNC Symbol;Acc:406]	1	p36.13	-1	19197926	19229275	ENSG00000159423	o	67	17	35	12	3	44.37	25.37	1.964	6.94E-06
ALDH6A1	aldehyde dehydrogenase 6 family, member A1 [Source:HGNC Symbol;Acc:7179]	14	q24.3	-1	74523553	74551196	ENSG00000119711	o	76	14	47	13	2	50.33	18.42	2.463	1.01E-06
ALDOA	aldolase A, fructose-bisphosphate [Source:HGNC Symbol;Acc:414]	16	p11.2	1	30064411	30081778	ENSG00000149925	o	72	18	34	15	5	47.68	25	1.708	0.000155
ALDOC	aldolase C, fructose-bisphosphate [Source:HGNC Symbol;Acc:418]	17	q11.2	-1	26900133	26903952	ENSG00000109107	o	78	23	35	16	4	51.66	29.49	1.704	6.12E-06
ALG3	asparagine-linked glycosylation 3, alpha-1,3- mannosyltransferase homolog (S. cerevisiae) [Source:HGNC Symbol;Acc:23056]	3	q27.1	-1	183960089	183967336	ENSG00000214160	o	75	13	49	5	8	49.67	17.33	2.579	1.64E-06
ALG8	asparagine-linked glycosylation 8, alpha-1,3-glucosyltransferase homolog (S. cerevisiae) [Source:HGNC Symbol;Acc:23161]	11	q14.1	-1	77811982	77850706	ENSG00000159063	o	81	21	47	8	5	53.64	25.93	2.256	6.48E-09
ALOX5	arachidonate 5-lipoxygenase [Source:HGNC Symbol;Acc:435]	10	q11.21	1	45869661	45941561	ENSG00000012779	o	62	19	23	16	4	41.06	30.65	1.463	0.00142
AMACR	alpha-methylacyl-CoA racemase [Source:HGNC Symbol;Acc:451]	5	p13.2	-1	33986283	34008220	ENSG00000242110	o	70	15	40	14	1	46.36	21.43	2.263	1.32E-06
AMD1	adenosylmethionine decarboxylase 1 [Source:HGNC Symbol;Acc:457]	6	q21	1	111195973	111216916	ENSG00000123505	o	78	19	44	12	3	51.66	24.36	2.173	1.34E-07
AMIGO2	adhesion molecule with Ig-like domain 2 [Source:HGNC Symbol;Acc:24073]	12	q13.11	-1	47469490	47473734	ENSG00000139211	o	62	7	26	24	5	41.06	11.29	1.167	0.52
ANAPC5	anaphase promoting complex subunit 5 [Source:HGNC Symbol;Acc:15713]	12	q24.31	-1	121746048	121837699	ENSG00000089053	o	86	12	56	8	10	56.95	13.95	2.345	5.65E-05
ANGPT1	angiopoietin 1 [Source:HGNC Symbol;Acc:484]	8	q23.1	-1	108261721	108510283	ENSG00000154188	o	64	17	37	7	3	42.38	26.56	2.267	1.21E-07
ANK3	ankyrin 3, node of Ranvier (ankyrin G) [Source:HGNC Symbol;Acc:494]	10	q21.2	-1	61788159	62493248	ENSG00000151150	o	81	19	41	18	3	53.64	23.46	1.891	7.17E-06
ANKLE2	ankyrin repeat and LEM domain containing 2 [Source:HGNC Symbol;Acc:29101]	12	q24.33	-1	133302254	133338474	ENSG00000176915	o	73	12	51	3	7	48.34	16.44	3.074	9.06E-08
ANKRD10	ankyrin repeat domain 10 [Source:HGNC Symbol;Acc:20265]	13	q34	-1	111530887	111567416	ENSG00000088448	o	61	14	37	9	1	40.4	22.95	2.475	3.07E-07
ANKRD12	ankyrin repeat domain 12 [Source:HGNC Symbol;Acc:29135]	18	p11.22	1	9136758	9285206	ENSG00000101745	o	69	18	44	7	0	45.7	26.09	2.76	5.88E-11
ANP32A	acidic (leucine-rich) nuclear phosphoprotein 32 family, member A [Source:HGNC Symbol;Acc:13233]	15	q23	-1	69039580	69113236	ENSG00000140350	o	81	20	46	10	5	53.64	24.69	2.16	8.80E-08
ANP32B	acidic (leucine-rich) nuclear phosphoprotein 32 family, member B [Source:HGNC Symbol;Acc:16677]	9	q22.33	1	100745638	100778225	ENSG00000136938	o	71	8	48	7	8	47.02	11.27	2.367	0.00131
ANP32E	acidic (leucine-rich) nuclear phosphoprotein 32 family, member E [Source:HGNC Symbol;Acc:16673]	1	q21.2	-1	150190717	150208504	ENSG00000143401	o	81	18	45	16	2	53.64	22.22	2.144	5.31E-07
ANXA1	annexin A1 [Source:HGNC Symbol;Acc:533]	9	q21.13	1	75766673	75785309	ENSG00000135046	o	75	21	34	17	3	49.67	28	1.727	1.20E-05
ANXA11	annexin A11 [Source:HGNC Symbol;Acc:535]	10	q22.3	-1	81910645	81965433	ENSG00000122359	o	72	13	49	6	4	47.68	18.06	2.898	8.30E-08
ANXA2	annexin A2 [Source:HGNC Symbol;Acc:537]	15	q22.2	-1	60639333	60695082	ENSG00000182718	o	72	13	40	15	4	47.68	18.06	1.966	0.000276
ANXA3	annexin A3 [Source:HGNC Symbol;Acc:541]	4	q21.21	1	79472673	79531597	ENSG00000138772	o	66	18	14	33	1	43.71	27.27	1.226	0.0314
ANXA4	annexin A4 [Source:HGNC Symbol;Acc:542]	2	p13.3	1	69947923	70053596	ENSG00000196975	o	74	11	45	14	4	49.01	14.86	2.171	0.000287
ANXA6	annexin A6 [Source:HGNC Symbol;Acc:544]	5	q33.1	-1	150480273	150537443	ENSG00000197043	o	63	25	30	8	0	41.72	39.68	1.909	8.34E-10
AP1S1	adaptor-related protein complex 1, sigma 1 subunit [Source:HGNC Symbol;Acc:559]	7	q22.1	1	100797678	100804877	ENSG00000106367	o	63	14	37	10	2	41.72	22.22	2.297	2.46E-06
AP1S2	adaptor-related protein complex 1, sigma 2 subunit [Source:HGNC Symbol;Acc:560]	X	p22.2	-1	15843929	15873054	ENSG00000182287	o	64	11	41	8	4	42.38	17.19	2.47	2.35E-05
AP2A2	adaptor-related protein complex 2, alpha 2 subunit [Source:HGNC Symbol;Acc:562]	11	p15.5	1	924894	1012239	ENSG00000183020	o	66	13	43	2	8	43.71	19.7	2.724	2.12E-07
AP2B1	adaptor-related protein complex 2, beta 1 subunit [Source:HGNC Symbol;Acc:563]	17	q12	1	33914282	34053434	ENSG00000006125	o	67	14	39	12	2	44.37	20.9	2.255	4.62E-06
AP2S1	adaptor-related protein complex 2, sigma 1 subunit [Source:HGNC Symbol;Acc:565]	19	q13.32	-1	47341423	47354203	ENSG00000042753	o	77	9	54	9	5	50.99	11.69	2.75	6.38E-05
AP3D1	adaptor-related protein complex 3, delta 1 subunit [Source:HGNC Symbol;Acc:568]	19	p13.3	-1	2100993	2151556	ENSG00000065000	o	71	16	35	13	7	47.02	22.54	1.703	0.000655
AP3S1	adaptor-related protein complex 3, sigma 1 subunit [Source:HGNC Symbol;Acc:2013]	5	q22.3	1	115177178	115249778	ENSG00000177879	o	63	8	38	7	10	41.72	12.7	1.867	0.015
AP3S2	adaptor-related protein complex 3, sigma 2 subunit [Source:HGNC Symbol;Acc:571]	15	q26.1	-1	90373831	90437574	ENSG00000157823	o	66	11	45	4	6	43.71	16.67	2.847	1.64E-06
APBA2	amyloid beta (A4) precursor protein-binding, family A, member 2 [Source:HGNC Symbol;Acc:579]	15	q13.1	1	29129629	29410518	ENSG00000034053	o	66	22	33	10	1	43.71	33.33	1.973	2.05E-08
APBB2	amyloid beta (A4) precursor protein-binding, family B, member 2 [Source:HGNC Symbol;Acc:582]	4	p13	-1	40812044	41218731	ENSG00000163697	o	79	12	49	15	3	52.32	15.19	2.341	3.22E-05
APC	adenomatous polyposis coli [Source:HGNC Symbol;Acc:583]	LRG_130		1	20001	158719	LRG_130	o	67	15	47	3	2	44.37	22.39	3.284	3.90E-11
APEX1	APEX nuclease (multifunctional DNA repair enzyme) 1 [Source:HGNC Symbol;Acc:587]	14	q11.2	1	20923350	20925927	ENSG00000100823	o	72	5	55	7	5	47.68	6.94	3	0.0023
API5	apoptosis inhibitor 5 [Source:HGNC Symbol;Acc:594]	11	p12	1	43333513	43366079	ENSG00000166181	o	82	13	56	6	7	54.3	15.85	2.805	3.42E-07
APITD1	apoptosis-inducing, TAF9-like domain 1 [Source:HGNC Symbol;Acc:23163]	1	p36.22	1	10490159	10512210	ENSG00000175279	o	62	20	37	5	0	41.06	32.26	2.48	3.84E-11
APLP2	amyloid beta (A4) precursor-like protein 2 [Source:HGNC Symbol;Acc:598]	11	q24.3	1	129939732	130014699	ENSG00000084234	o	72	9	50	10	3	47.68	12.5	2.842	2.85E-05
APOBEC3C	apolipoprotein B mRNA editing enzyme, catalytic polypeptide-like 3C [Source:HGNC Symbol;Acc:17353]	22	q13.1	1	39410088	39414931	ENSG00000244509	o	65	18	39	4	4	43.05	27.69	2.417	5.02E-09
APPBP2	amyloid beta precursor protein (cytoplasmic tail) binding protein 2 [Source:HGNC Symbol;Acc:622]	17	q23.2	-1	58520520	58603580	ENSG00000062725	o	70	13	46	10	1	46.36	18.57	2.826	9.10E-08
APRT	adenine phosphoribosyltransferase [Source:HGNC Symbol;Acc:626]	16	q24.3	-1	88875747	88878352	ENSG00000198931	o	69	11	43	11	4	45.7	15.94	2.3	9.87E-05
AQP3	aquaporin 3 (Gill blood group) [Source:HGNC Symbol;Acc:636]	9	p13.3	-1	33441152	33447609	ENSG00000165272	o	86	28	30	27	1	56.95	32.56	1.51	7.09E-06
ARAP2	ArfGAP with RhoGAP domain, ankyrin repeat and PH domain 2 [Source:HGNC Symbol;Acc:16924]	4	p14	-1	36067620	36246131	ENSG00000047365	o	63	11	40	9	3	41.72	17.46	2.475	1.97E-05
ARF1	ADP-ribosylation factor 1 [Source:HGNC Symbol;Acc:652]	1	q42.13	1	228270361	228286912	ENSG00000143761	o	65	7	43	11	4	43.05	10.77	2.298	0.00347
ARF3	ADP-ribosylation factor 3 [Source:HGNC Symbol;Acc:654]	12	q13.12	-1	49297286	49351334	ENSG00000134287	o	79	16	49	10	4	52.32	20.25	2.431	2.15E-07
ARF4	ADP-ribosylation factor 4 [Source:HGNC Symbol;Acc:655]	3	p14.3	-1	57557090	57583947	ENSG00000168374	o	72	19	39	6	8	47.68	26.39	2.027	8.59E-07
ARFGEF1	ADP-ribosylation factor guanine nucleotide-exchange factor 1 (brefeldin A-inhibited) [Source:HGNC Symbol;Acc:15772]	8	q13.2	-1	68085747	68255912	ENSG00000066777	o	67	15	39	7	6	44.37	22.39	2.175	5.49E-06
ARFGEF2	ADP-ribosylation factor guanine nucleotide-exchange factor 2 (brefeldin A-inhibited) [Source:HGNC Symbol;Acc:15853]	20	q13.13	1	47538275	47653230	ENSG00000124198	o	71	15	46	6	4	47.02	21.13	2.669	3.59E-08
ARG2	arginase, type II [Source:HGNC Symbol;Acc:664]	14	q24.1	1	68086515	68118437	ENSG00000081181	o	68	14	25	27	2	45.03	20.59	1.451	0.011
ARHGAP19	Rho GTPase activating protein 19 [Source:HGNC Symbol;Acc:23724]	10	q24.1	-1	98757795	99052413	ENSG00000213390	o	68	24	33	7	4	45.03	35.29	1.88	2.72E-08
ARHGAP25	Rho GTPase activating protein 25 [Source:HGNC Symbol;Acc:28951]	2	p13.3	1	68906733	69053965	ENSG00000163219	o	64	14	34	13	3	42.38	21.88	1.952	9.11E-05
ARHGEF12	Rho guanine nucleotide exchange factor (GEF) 12 [Source:HGNC Symbol;Acc:14193]	11	q23.3	1	120207787	120360645	ENSG00000196914	o	63	10	44	9	0	41.72	15.87	3.316	1.55E-07
ARHGEF2	Rho/Rac guanine nucleotide exchange factor (GEF) 2 [Source:HGNC Symbol;Acc:682]	1	q22	-1	155916645	155966129	ENSG00000116584	o	61	10	43	5	3	40.4	16.39	3.128	7.83E-07
ARIH1	ariadne homolog, ubiquitin-conjugating enzyme E2 binding protein, 1 (Drosophila) [Source:HGNC Symbol;Acc:689]	15	q24.1	1	72766667	72879692	ENSG00000166233	o	64	8	45	7	4	42.38	12.5	2.844	8.79E-05
ARIH2	ariadne homolog 2 (Drosophila) [Source:HGNC Symbol;Acc:690]	3	p21.31	1	48956254	49023815	ENSG00000177479	o	79	13	48	15	3	52.32	16.46	2.292	1.79E-05
ARL1	ADP-ribosylation factor-like 1 [Source:HGNC Symbol;Acc:692]	12	q23.2	-1	101786898	101801598	ENSG00000120805	o	72	14	49	6	3	47.68	19.44	2.965	9.03E-09
ARL2BP	ADP-ribosylation factor-like 2 binding protein [Source:HGNC Symbol;Acc:17146]	16	q13	1	57279010	57287516	ENSG00000102931	o	85	23	52	5	5	56.29	27.06	2.494	1.34E-11
ARL3	ADP-ribosylation factor-like 3 [Source:HGNC Symbol;Acc:694]	10	q24.32	-1	104436315	104474164	ENSG00000138175	o	61	12	39	8	2	40.4	19.67	2.614	1.54E-06
ARL4A	ADP-ribosylation factor-like 4A [Source:HGNC Symbol;Acc:695]	7	p21.3	1	12726481	12730559	ENSG00000122644	o	71	23	35	11	2	47.02	32.39	1.921	4.13E-08
ARL4C	ADP-ribosylation factor-like 4C [Source:HGNC Symbol;Acc:698]	2	q37.1	-1	235401685	235405697	ENSG00000188042	o	100	30	45	24	1	66.23	30	1.792	8.79E-09
ARL6IP1	ADP-ribosylation factor-like 6 interacting protein 1 [Source:HGNC Symbol;Acc:697]	16	p12.3	-1	18802991	18813000	ENSG00000170540	o	62	13	37	9	3	41.06	20.97	2.29	8.92E-06
ARL6IP5	ADP-ribosylation-like factor 6 interacting protein 5 [Source:HGNC Symbol;Acc:16937]	3	p14.1	1	69134095	69155217	ENSG00000144746	o	62	6	43	10	3	41.06	9.68	2.583	0.00245
ARMC8	armadillo repeat containing 8 [Source:HGNC Symbol;Acc:24999]	3	q22.3	1	137906109	138017231	ENSG00000114098	o	72	15	47	8	2	47.68	20.83	2.762	1.23E-08
ARMCX6	armadillo repeat containing, X-linked 6 [Source:HGNC Symbol;Acc:26094]	X	q22.1	-1	100870110	100872991	ENSG00000198960	o	68	4	54	4	6	45.03	5.88	3.4	0.00269
ARNT	aryl hydrocarbon receptor nuclear translocator [Source:HGNC Symbol;Acc:700]	1	q21.3	-1	150782181	150849244	ENSG00000143437	o	69	11	49	5	4	45.7	15.94	3.163	1.97E-07
ARPC1B	actin related protein 2/3 complex, subunit 1B, 41kDa [Source:HGNC Symbol;Acc:704]	7	q22.1	1	98971872	98992424	ENSG00000130429	o	78	17	45	11	5	51.66	21.79	2.153	1.80E-06
ARPC2	actin related protein 2/3 complex, subunit 2, 34kDa [Source:HGNC Symbol;Acc:705]	2	q35	1	219081817	219119079	ENSG00000163466	o	61	7	42	6	6	40.4	11.48	2.527	0.00124
ARPC5	actin related protein 2/3 complex, subunit 5, 16kDa [Source:HGNC Symbol;Acc:708]	1	q25.3	-1	183592401	183604892	ENSG00000162704	o	62	15	36	6	5	41.06	24.19	2.214	2.34E-06
ARPC5L	actin related protein 2/3 complex, subunit 5-like [Source:HGNC Symbol;Acc:23366]	9	q33.3	1	127624409	127640003	ENSG00000136950	o	61	14	42	5	0	40.4	22.95	3.211	2.33E-10
ARPP19	cAMP-regulated phosphoprotein, 19kDa [Source:HGNC Symbol;Acc:16967]	15	q21.2	-1	52839242	52862080	ENSG00000128989	o	68	7	46	8	7	45.03	10.29	2.267	0.00466
ARRB2	arrestin, beta 2 [Source:HGNC Symbol;Acc:712]	17	p13.2	1	4613784	4624794	ENSG00000141480	o	61	23	27	9	2	40.4	37.7	1.754	2.56E-07
ASAH1	N-acylsphingosine amidohydrolase (acid ceramidase) 1 [Source:HGNC Symbol;Acc:735]	8	p22	-1	17913934	17942494	ENSG00000104763	o	88	17	54	15	2	58.28	19.32	2.461	5.49E-08
ASF1A	ASF1 anti-silencing function 1 homolog A (S. cerevisiae) [Source:HGNC Symbol;Acc:20995]	6	q22.31	1	119215384	119230332	ENSG00000111875	o	72	16	45	9	2	47.68	22.22	2.56	2.49E-08
ASL	argininosuccinate lyase [Source:HGNC Symbol;Acc:746]	7	q11.21	1	65540785	65558545	ENSG00000126522	o	61	16	38	5	2	40.4	26.23	2.582	6.94E-09
ASMTL	acetylserotonin O-methyltransferase-like [Source:HGNC Symbol;Acc:751]	X	p22.33	-1	1522032	1572655	ENSG00000169093	o	72	15	44	9	4	47.68	20.83	2.368	8.83E-07
ASNS	asparagine synthetase (glutamine-hydrolyzing) [Source:HGNC Symbol;Acc:753]	7	q21.3	-1	97481430	97501854	ENSG00000070669	o	80	26	33	18	3	52.98	32.5	1.63	2.62E-06
ASPH	aspartate beta-hydroxylase [Source:HGNC Symbol;Acc:757]	8	q12.3	-1	62413115	62627199	ENSG00000198363	o	71	19	36	14	2	47.02	26.76	1.947	1.46E-06
ASXL1	additional sex combs like 1 (Drosophila) [Source:HGNC Symbol;Acc:18318]	20	q11.21	1	30946147	31027122	ENSG00000171456	o	61	13	36	6	6	40.4	21.31	2.197	2.36E-05
ATF2	activating transcription factor 2 [Source:HGNC Symbol;Acc:784]	2	q31.1	-1	175936978	176033110	ENSG00000115966	o	62	16	30	13	3	41.06	25.81	1.8	8.60E-05
ATG5	ATG5 autophagy related 5 homolog (S. cerevisiae) [Source:HGNC Symbol;Acc:589]	6	q21	-1	106632351	106773666	ENSG00000057663	o	64	10	46	6	2	42.38	15.63	3.333	2.25E-07
ATIC	5-aminoimidazole-4-carboxamide ribonucleotide formyltransferase/IMP cyclohydrolase [Source:HGNC Symbol;Acc:794]	2	q35	1	216176540	216214487	ENSG00000138363	o	84	20	46	12	6	55.63	23.81	2.019	9.28E-07
ATM	ataxia telangiectasia mutated [Source:HGNC Symbol;Acc:795]	LRG_135		1	5001	151268	LRG_135	o	66	22	37	5	2	43.71	33.33	2.241	2.30E-10
ATMIN	ATM interactor [Source:HGNC Symbol;Acc:29034]	16	q23.2	1	81069452	81080963	ENSG00000166454	o	65	12	40	7	6	43.05	18.46	2.281	4.01E-05
ATP11B	ATPase, class VI, type 11B [Source:HGNC Symbol;Acc:13553]	3	q26.33	1	182511288	182639423	ENSG00000058063	o	64	17	41	4	2	42.38	26.56	2.727	3.54E-10
ATP1B1	ATPase, Na+/K+ transporting, beta 1 polypeptide [Source:HGNC Symbol;Acc:804]	1	q24.2	1	169074935	169101960	ENSG00000143153	o	75	19	32	22	2	49.67	25.33	1.655	0.000102
ATP1B3	ATPase, Na+/K+ transporting, beta 3 polypeptide [Source:HGNC Symbol;Acc:806]	3	q23	1	141594966	141645356	ENSG00000069849	o	68	11	42	9	6	45.03	16.18	2.2	0.000226
ATP2A2	ATPase, Ca++ transporting, cardiac muscle, slow twitch 2 [Source:HGNC Symbol;Acc:812]	12	q24.11	1	110718561	110788898	ENSG00000174437	o	88	24	47	11	6	58.28	27.27	2.011	2.94E-08
ATP2A3	ATPase, Ca++ transporting, ubiquitous [Source:HGNC Symbol;Acc:813]	17	p13.2	-1	3827169	3867736	ENSG00000074370	o	71	22	30	17	2	47.02	30.99	1.669	8.76E-06
ATP2B1	ATPase, Ca++ transporting, plasma membrane 1 [Source:HGNC Symbol;Acc:814]	12	q21.33	-1	89981828	90103077	ENSG00000070961	o	95	25	44	24	2	62.91	26.32	1.795	4.65E-07
ATP2B4	ATPase, Ca++ transporting, plasma membrane 4 [Source:HGNC Symbol;Acc:817]	1	q32.1	1	203595689	203713209	ENSG00000058668	o	76	15	48	11	2	50.33	19.74	2.579	9.88E-08
ATP2C1	ATPase, Ca++ transporting, type 2C, member 1 [Source:HGNC Symbol;Acc:13211]	3	q22.1	1	130569439	130735556	ENSG00000017260	o	77	8	51	13	5	50.99	10.39	2.256	0.00234
ATP5C1	ATP synthase, H+ transporting, mitochondrial F1 complex, gamma polypeptide 1 [Source:HGNC Symbol;Acc:833]	10	p14	1	7830092	7849778	ENSG00000165629	o	64	11	42	6	5	42.38	17.19	2.588	1.02E-05
ATP5G1	ATP synthase, H+ transporting, mitochondrial Fo complex, subunit C1 (subunit 9) [Source:HGNC Symbol;Acc:841]	17	q21.32	1	46970127	46973233	ENSG00000159199	o	71	19	44	4	4	47.02	26.76	2.55	3.89E-10
ATP5G3	ATP synthase, H+ transporting, mitochondrial Fo complex, subunit C3 (subunit 9) [Source:HGNC Symbol;Acc:843]	2	q31.1	-1	176040986	176049335	ENSG00000154518	o	87	21	50	10	6	57.62	24.14	2.183	3.66E-08
ATP5J2	ATP synthase, H+ transporting, mitochondrial Fo complex, subunit F2 [Source:HGNC Symbol;Acc:848]	7	q22.1	-1	99046098	99063954	ENSG00000241468	o	62	13	32	8	9	41.06	20.97	1.745	0.00186
ATP5L	ATP synthase, H+ transporting, mitochondrial Fo complex, subunit G [Source:HGNC Symbol;Acc:14247]	11	q23.3	1	118271869	118302211	ENSG00000167283	o	66	12	50	3	1	43.71	18.18	4.062	2.38E-11
ATP5S	ATP synthase, H+ transporting, mitochondrial Fo complex, subunit s (factor B) [Source:HGNC Symbol;Acc:18799]	14	q21.3	1	50779044	50802276	ENSG00000125375	o	66	11	49	4	2	43.71	16.67	3.723	2.82E-09
ATP6AP2	ATPase, H+ transporting, lysosomal accessory protein 2 [Source:HGNC Symbol;Acc:18305]	X	p11.4	1	40440146	40465889	ENSG00000182220	o	69	14	40	12	3	45.7	20.29	2.186	1.20E-05
ATP6V0A1	ATPase, H+ transporting, lysosomal V0 subunit a1 [Source:HGNC Symbol;Acc:865]	17	q21.2	1	40610862	40674596	ENSG00000033627	o	68	13	48	6	1	45.03	19.12	3.323	1.24E-09
ATP6V0A2	ATPase, H+ transporting, lysosomal V0 subunit a2 [Source:HGNC Symbol;Acc:18481]	12	q24.31	1	124196865	124245549	ENSG00000185344	o	63	16	36	8	3	41.72	25.4	2.211	7.31E-07
ATP6V0E1	ATPase, H+ transporting, lysosomal 9kDa, V0 subunit e1 [Source:HGNC Symbol;Acc:863]	5	q35.1	1	172410760	172462448	ENSG00000113732	o	78	17	46	12	3	51.66	21.79	2.286	2.87E-07
ATP6V0E2	ATPase, H+ transporting V0 subunit e2 [Source:HGNC Symbol;Acc:21723]	7	q36.1	1	149570057	149577787	ENSG00000171130	o	66	18	38	9	1	43.71	27.27	2.316	1.56E-08
ATP6V1A	ATPase, H+ transporting, lysosomal 70kDa, V1 subunit A [Source:HGNC Symbol;Acc:851]	3	q13.2	1	113465664	113530903	ENSG00000114573	o	66	7	43	12	4	43.71	10.61	2.211	0.00517
ATP6V1B2	ATPase, H+ transporting, lysosomal 56/58kDa, V1 subunit B2 [Source:HGNC Symbol;Acc:854]	8	p21.3	1	20054878	20084330	ENSG00000147416	o	61	17	27	13	4	40.4	27.87	1.646	0.000323
ATP6V1C1	ATPase, H+ transporting, lysosomal 42kDa, V1 subunit C1 [Source:HGNC Symbol;Acc:856]	8	q22.3	1	104033291	104085279	ENSG00000155097	o	81	26	39	16	0	53.64	32.1	1.929	2.48E-09
ATP6V1D	ATPase, H+ transporting, lysosomal 34kDa, V1 subunit D [Source:HGNC Symbol;Acc:13527]	14	q23.3	-1	67761088	67826982	ENSG00000100554	o	83	20	48	9	6	54.97	24.1	2.202	6.02E-08
ATP8A1	ATPase, aminophospholipid transporter (APLT), class I, type 8A, member 1 [Source:HGNC Symbol;Acc:13531]	4	p13	-1	42410390	42659122	ENSG00000124406	o	73	15	37	19	2	48.34	20.55	1.894	8.44E-05
ATR	ataxia telangiectasia and Rad3 related [Source:HGNC Symbol;Acc:882]	3	q23	-1	142168077	142297668	ENSG00000175054	o	66	13	26	20	7	43.71	19.7	1.3	0.108
ATRIP	ATR interacting protein [Source:HGNC Symbol;Acc:33499]	3	p21.31	1	48488114	48507115	ENSG00000164053	o	64	14	39	8	3	42.38	21.88	2.396	1.17E-06
ATRX	alpha thalassemia/mental retardation syndrome X-linked [Source:HGNC Symbol;Acc:886]	X	q21.1	-1	76760378	77041702	ENSG00000085224	o	69	14	39	11	5	45.7	20.29	2.034	6.61E-05
ATXN1	ataxin 1 [Source:HGNC Symbol;Acc:10548]	6	p22.3	-1	16299343	16761722	ENSG00000124788	o	71	13	38	14	6	47.02	18.31	1.799	0.00143
ATXN10	ataxin 10 [Source:HGNC Symbol;Acc:10549]	22	q13.31	1	46067678	46241187	ENSG00000130638	o	79	16	47	8	8	52.32	20.25	2.194	3.61E-06
ATXN3	ataxin 3 [Source:HGNC Symbol;Acc:7106]	14	q32.12	-1	92524896	92572965	ENSG00000066427	o	76	14	53	7	2	50.33	18.42	3.167	1.67E-09
ATXN7L3B	ataxin 7-like 3B [Source:HGNC Symbol;Acc:37931]	12	q21.1	1	74931551	74935223	ENSG00000253719	o	71	12	47	7	5	47.02	16.9	2.638	2.86E-06
AURKA	aurora kinase A [Source:HGNC Symbol;Acc:11393]	20	q13.2	-1	54944445	54967393	ENSG00000087586	o	93	26	36	31	0	61.59	27.96	1.632	1.80E-06
AURKB	aurora kinase B [Source:HGNC Symbol;Acc:11390]	17	p13.1	-1	8108051	8113936	ENSG00000178999	o	80	22	31	25	2	52.98	27.5	1.56	9.03E-05
AUTS2	autism susceptibility candidate 2 [Source:HGNC Symbol;Acc:14262]	7	q11.22	1	69063905	70258054	ENSG00000158321	o	70	24	36	8	2	46.36	34.29	2.019	1.79E-09
AXL	AXL receptor tyrosine kinase [Source:HGNC Symbol;Acc:905]	19	q13.2	1	41725108	41767670	ENSG00000167601	o	65	7	34	22	2	43.05	10.77	1.743	0.0311
AZIN1	antizyme inhibitor 1 [Source:HGNC Symbol;Acc:16432]	8	q22.3	-1	103838585	103906092	ENSG00000155096	o	81	15	45	9	12	53.64	18.52	1.875	0.000302
B2M	beta-2-microglobulin [Source:HGNC Symbol;Acc:914]	15	q21.1	1	45003675	45011075	ENSG00000166710	o	74	15	40	11	8	49.01	20.27	1.856	0.000272
BACH1	BTB and CNC homology 1, basic leucine zipper transcription factor 1 [Source:HGNC Symbol;Acc:935]	21	q21.3	1	30566392	31009660	ENSG00000156273	o	78	19	42	14	3	51.66	24.36	2.041	7.96E-07
BAG1	BCL2-associated athanogene [Source:HGNC Symbol;Acc:937]	9	p13.3	-1	33247818	33264761	ENSG00000107262	o	75	12	49	12	2	49.67	16	2.679	1.78E-06
BAG5	BCL2-associated athanogene 5 [Source:HGNC Symbol;Acc:941]	14	q32.33	-1	104022881	104029168	ENSG00000166170	o	61	14	41	2	4	40.4	22.95	2.965	3.19E-09
BAIAP2	BAI1-associated protein 2 [Source:HGNC Symbol;Acc:947]	17	q25.3	1	79008948	79091232	ENSG00000175866	o	70	17	37	11	5	46.36	24.29	1.932	1.64E-05
BAX	BCL2-associated X protein [Source:HGNC Symbol;Acc:959]	19	q13.33	1	49458072	49465055	ENSG00000087088	o	61	18	33	8	2	40.4	29.51	2.112	1.73E-07
BAZ1A	bromodomain adjacent to zinc finger domain, 1A [Source:HGNC Symbol;Acc:960]	14	q13.2	-1	35221937	35344853	ENSG00000198604	o	72	15	43	12	2	47.68	20.83	2.353	7.66E-07
BAZ1B	bromodomain adjacent to zinc finger domain, 1B [Source:HGNC Symbol;Acc:961]	HG1257_PATCH	q11.23	-1	72904822	72986702	ENSG00000262694	o	71	16	41	10	4	47.02	22.54	2.185	2.02E-06
BBIP1	BBSome interacting protein 1 [Source:HGNC Symbol;Acc:28093]	10	q25.2	-1	112658488	112679032	ENSG00000214413	o	69	13	44	11	1	45.7	18.84	2.67	3.22E-07
BBX	bobby sox homolog (Drosophila) [Source:HGNC Symbol;Acc:14422]	3	q13.12	1	107241783	107530171	ENSG00000114439	o	64	6	50	8	0	42.38	9.38	4.571	1.16E-06
BCAP29	B-cell receptor-associated protein 29 [Source:HGNC Symbol;Acc:24131]	7	q22.3	1	107220422	107269615	ENSG00000075790	o	69	16	43	9	1	45.7	23.19	2.598	1.07E-08
BCAT1	branched chain amino-acid transaminase 1, cytosolic [Source:HGNC Symbol;Acc:976]	12	p12.1	-1	24964295	25102393	ENSG00000060982	o	70	19	26	23	2	46.36	27.14	1.508	0.000656
BCAT2	branched chain amino-acid transaminase 2, mitochondrial [Source:HGNC Symbol;Acc:977]	19	q13.33	-1	49298322	49314320	ENSG00000105552	o	71	20	37	10	4	47.02	28.17	1.972	5.51E-07
BCKDHB	branched chain keto acid dehydrogenase E1, beta polypeptide [Source:HGNC Symbol;Acc:987]	6	q14.1	1	80816364	81055987	ENSG00000083123	o	64	10	46	7	1	42.38	15.63	3.422	1.10E-07
BCL11A	B-cell CLL/lymphoma 11A (zinc finger protein) [Source:HGNC Symbol;Acc:13221]	2	p16.1	-1	60678302	60780702	ENSG00000119866	o	78	20	30	24	4	51.66	25.64	1.477	0.00139
BCL2	B-cell CLL/lymphoma 2 [Source:HGNC Symbol;Acc:990]	18	q21.33	-1	60790579	60987361	ENSG00000171791	o	71	17	40	11	3	47.02	23.94	2.155	8.68E-07
BCL2A1	BCL2-related protein A1 [Source:HGNC Symbol;Acc:991]	15	q25.1	-1	80253231	80263788	ENSG00000140379	o	64	27	16	20	1	42.38	42.19	1.313	0.00024
BCL2L1	BCL2-like 1 [Source:HGNC Symbol;Acc:992]	20	q11.21	-1	30252255	30311792	ENSG00000171552	o	63	17	30	15	1	41.72	26.98	1.859	1.17E-05
BCL6	B-cell CLL/lymphoma 6 [Source:HGNC Symbol;Acc:1001]	3	q27.3	-1	187439165	187463515	ENSG00000113916	o	99	24	46	27	2	65.56	24.24	1.792	1.25E-06
BCLAF1	BCL2-associated transcription factor 1 [Source:HGNC Symbol;Acc:16863]	6	q23.3	-1	136578001	136610989	ENSG00000029363	o	81	23	47	10	1	53.64	28.4	2.352	5.83E-11
BCR	breakpoint cluster region [Source:HGNC Symbol;Acc:1014]	22	q11.23	1	23521891	23660224	ENSG00000186716	o	64	11	43	4	6	42.38	17.19	2.761	2.77E-06
BDH2	3-hydroxybutyrate dehydrogenase, type 2 [Source:HGNC Symbol;Acc:32389]	4	q24	-1	104000592	104021040	ENSG00000164039	o	66	12	37	16	1	43.71	18.18	2.176	4.89E-05
BHLHE40	basic helix-loop-helix family, member e40 [Source:HGNC Symbol;Acc:1046]	3	p26.1	1	5020801	5027008	ENSG00000134107	o	79	22	23	29	5	52.32	27.85	1.262	0.0234
BICD2	bicaudal D homolog 2 (Drosophila) [Source:HGNC Symbol;Acc:17208]	9	q22.31	-1	95473645	95527094	ENSG00000185963	o	76	12	50	10	4	50.33	15.79	2.591	4.84E-06
BID	BH3 interacting domain death agonist [Source:HGNC Symbol;Acc:1050]	22	q11.21	-1	18216906	18257536	ENSG00000015475	o	80	7	54	14	5	52.98	8.75	2.222	0.00615
BIRC5	baculoviral IAP repeat containing 5 [Source:HGNC Symbol;Acc:593]	17	q25.3	1	76210277	76221715	ENSG00000089685	o	71	10	31	29	1	47.02	14.08	1.655	0.00908
BLVRA	biliverdin reductase A [Source:HGNC Symbol;Acc:1062]	7	p13	1	43798279	43846939	ENSG00000106605	o	75	10	49	12	4	49.67	13.33	2.435	0.000125
BLVRB	biliverdin reductase B (flavin reductase (NADPH)) [Source:HGNC Symbol;Acc:1063]	19	q13.2	-1	40953693	40971725	ENSG00000090013	o	70	16	43	7	4	46.36	22.86	2.435	1.09E-07
BMI1	BMI1 polycomb ring finger oncogene [Source:HGNC Symbol;Acc:1066]	10	p12.2	1	22605381	22620413	ENSG00000168283	o	67	20	33	9	5	44.37	29.85	1.848	2.87E-06
BMP1	bone morphogenetic protein 1 [Source:HGNC Symbol;Acc:1067]	8	p21.3	1	22022249	22069839	ENSG00000168487	o	77	14	44	17	2	50.99	18.18	2.173	1.50E-05
BMP2K	BMP2 inducible kinase [Source:HGNC Symbol;Acc:18041]	4	q21.21	1	79697496	79837526	ENSG00000138756	o	62	12	35	15	0	41.06	19.35	2.296	1.12E-05
BNIP2	BCL2/adenovirus E1B 19kDa interacting protein 2 [Source:HGNC Symbol;Acc:1083]	15	q22.2	-1	59951345	59981733	ENSG00000140299	o	67	21	41	4	1	44.37	31.34	2.558	5.97E-12
BNIP3	BCL2/adenovirus E1B 19kDa interacting protein 3 [Source:HGNC Symbol;Acc:1084]	10	q26.3	-1	133781578	133795435	ENSG00000176171	o	80	22	34	22	2	52.98	27.5	1.667	1.59E-05
BNIP3L	BCL2/adenovirus E1B 19kDa interacting protein 3-like [Source:HGNC Symbol;Acc:1085]	8	p21.2	1	26240414	26363152	ENSG00000104765	o	88	20	49	17	2	58.28	22.73	2.162	8.27E-08
BOLA2	bolA homolog 2 (E. coli) [Source:HGNC Symbol;Acc:29488]	16	p11.2	-1	29464914	29466285	ENSG00000183336	o	79	21	43	12	3	52.32	26.58	2.095	5.21E-08
BOP1	block of proliferation 1 [Source:HGNC Symbol;Acc:15519]	HG243_PATCH	q24.3	-1	145317005	145346273	ENSG00000261236	o	72	15	44	11	2	47.68	20.83	2.443	3.07E-07
BPTF	bromodomain PHD finger transcription factor [Source:HGNC Symbol;Acc:3581]	HG747_PATCH	q24.2	1	65821637	66033571	ENSG00000262858	o	64	16	38	8	2	42.38	25	2.37	1.08E-07
BRAP	BRCA1 associated protein [Source:HGNC Symbol;Acc:1099]	12	q24.12	-1	112080797	112123790	ENSG00000089234	o	81	19	52	7	3	53.64	23.46	2.691	1.68E-10
BRCA1	breast cancer 1, early onset [Source:HGNC Symbol;Acc:1100]	17	q21.31	-1	41196312	41322290	ENSG00000012048	o	61	17	34	9	1	40.4	27.87	2.216	1.19E-07
BRCC3	BRCA1/BRCA2-containing complex, subunit 3 [Source:HGNC Symbol;Acc:24185]	X	q28	1	154299695	154351349	ENSG00000185515	o	62	12	42	5	3	41.06	19.35	2.918	1.58E-07
BRD2	bromodomain containing 2 [Source:HGNC Symbol;Acc:1103]	HSCHR6_MHC_MCF	p21.32	1	32969905	32980956	ENSG00000236227	o	66	15	37	11	3	43.71	22.73	2.115	7.69E-06
BRD3	bromodomain containing 3 [Source:HGNC Symbol;Acc:1104]	9	q34.2	-1	136894789	136933657	ENSG00000169925	o	62	9	48	3	2	41.06	14.52	4.227	7.40E-09
BRD4	bromodomain containing 4 [Source:HGNC Symbol;Acc:13575]	19	p13.12	-1	15348301	15443356	ENSG00000141867	o	64	12	39	9	4	42.38	18.75	2.286	3.32E-05
BRD8	bromodomain containing 8 [Source:HGNC Symbol;Acc:19874]	5	q31.2	-1	137475455	137514675	ENSG00000112983	o	64	19	35	7	3	42.38	29.69	2.126	6.96E-08
BRP44	brain protein 44 [Source:HGNC Symbol;Acc:24515]	1	q24.2	-1	167885967	167906278	ENSG00000143158	o	70	18	35	13	4	46.36	25.71	1.848	1.87E-05
BST2	bone marrow stromal cell antigen 2 [Source:HGNC Symbol;Acc:1119]	19	p13.11	-1	17502082	17516457	ENSG00000130303	o	61	21	22	17	1	40.4	34.43	1.532	5.98E-05
BTF3	basic transcription factor 3 [Source:HGNC Symbol;Acc:1125]	5	q13.2	1	72794233	72801460	ENSG00000145741	o	64	9	39	7	9	42.38	14.06	2	0.00386
BTG1	B-cell translocation gene 1, anti-proliferative [Source:HGNC Symbol;Acc:1130]	12	q21.33	-1	92536286	92539673	ENSG00000133639	o	94	22	45	20	7	62.25	23.4	1.698	4.87E-05
BTG2	BTG family, member 2 [Source:HGNC Symbol;Acc:1131]	1	q32.1	1	203274619	203278730	ENSG00000159388	o	73	20	31	19	3	48.34	27.4	1.628	9.80E-05
BTG3	BTG family, member 3 [Source:HGNC Symbol;Acc:1132]	21	q21.1	-1	18965971	18985265	ENSG00000154640	o	70	15	43	9	3	46.36	21.43	2.431	3.65E-07
BTN3A1	butyrophilin, subfamily 3, member A1 [Source:HGNC Symbol;Acc:1138]	6	p22.2	1	26402465	26415444	ENSG00000026950	o	65	21	32	8	4	43.05	32.31	1.883	4.42E-07
BTN3A2	butyrophilin, subfamily 3, member A2 [Source:HGNC Symbol;Acc:1139]	6	p22.2	1	26365387	26378546	ENSG00000186470	o	69	16	38	13	2	45.7	23.19	2.115	2.80E-06
BUB1	budding uninhibited by benzimidazoles 1 homolog (yeast) [Source:HGNC Symbol;Acc:1148]	2	q13	-1	111395275	111435691	ENSG00000169679	o	79	19	33	26	1	52.32	24.05	1.668	7.02E-05
BUB1B	budding uninhibited by benzimidazoles 1 homolog beta (yeast) [Source:HGNC Symbol;Acc:1149]	15	q15.1	1	40453224	40513337	ENSG00000156970	o	75	20	25	29	1	49.67	26.67	1.458	0.00069
BUB3	budding uninhibited by benzimidazoles 3 homolog (yeast) [Source:HGNC Symbol;Acc:1151]	10	q26.13	1	124913793	124924886	ENSG00000154473	o	85	15	51	9	10	56.29	17.65	2.125	2.68E-05
BYSL	bystin-like [Source:HGNC Symbol;Acc:1157]	6	p21.1	1	41888926	41900784	ENSG00000112578	o	68	19	38	8	3	45.03	27.94	2.175	5.39E-08
BZW1	basic leucine zipper and W2 domains 1 [Source:HGNC Symbol;Acc:18380]	2	q33.1	1	201675317	201688569	ENSG00000082153	o	73	14	42	8	9	48.34	19.18	2.02	0.000104
C10orf137	chromosome 10 open reading frame 137 [Source:HGNC Symbol;Acc:24640]	10	q26.13	1	127408084	127452712	ENSG00000107938	o	63	20	36	7	0	41.72	31.75	2.333	4.09E-10
C11orf58	chromosome 11 open reading frame 58 [Source:HGNC Symbol;Acc:16990]	11	p15.1	1	16634679	16778649	ENSG00000110696	o	62	7	39	5	11	41.06	11.29	2.009	0.0128
C11orf80	chromosome 11 open reading frame 80 [Source:HGNC Symbol;Acc:26197]	11	q13.2	1	66511922	66610987	ENSG00000173715	o	63	13	40	9	1	41.72	20.63	2.659	2.52E-07
C12ORF24	NA	NA	NA	NA	NA	NA	NA	o	67	23	35	8	1	44.37	34.33	2.071	1.21E-09
C14orf1	chromosome 14 open reading frame 1 [Source:HGNC Symbol;Acc:1187]	14	q24.3	-1	76116134	76127532	ENSG00000133935	o	61	9	36	14	2	40.4	14.75	2.17	0.000855
C14orf2	chromosome 14 open reading frame 2 [Source:HGNC Symbol;Acc:1188]	14	q32.33	-1	104378625	104394606	ENSG00000156411	o	70	11	49	7	3	46.36	15.71	3.056	4.21E-07
C18orf1	chromosome 18 open reading frame 1 [Source:HGNC Symbol;Acc:1224]	18	p11.21	1	13218786	13652753	ENSG00000168675	o	66	16	37	10	3	43.71	24.24	2.138	2.16E-06
C18ORF10	NA	NA	NA	NA	NA	NA	NA	o	89	21	49	14	5	58.94	23.6	2.054	2.72E-07
C19orf10	chromosome 19 open reading frame 10 [Source:HGNC Symbol;Acc:16948]	19	p13.3	-1	4657566	4670415	ENSG00000074842	o	69	10	47	5	7	45.7	14.49	2.706	1.95E-05
C19ORF2	NA	NA	NA	NA	NA	NA	NA	o	88	21	54	8	5	58.28	23.86	2.451	6.43E-10
C1QBP	complement component 1, q subcomponent binding protein [Source:HGNC Symbol;Acc:1243]	17	p13.2	-1	5336097	5352150	ENSG00000108561	o	79	24	41	9	5	52.32	30.38	1.981	1.85E-08
C2	complement component 2 [Source:HGNC Symbol;Acc:1248]	LRG_26		1	5001	23184	LRG_26	o	75	15	30	26	4	49.67	20	1.444	0.0139
C20orf111	chromosome 20 open reading frame 111 [Source:HGNC Symbol;Acc:16105]	20	q13.12	-1	42825136	42839431	ENSG00000132823	o	75	17	50	4	4	49.67	22.67	2.891	1.90E-10
C21orf2	chromosome 21 open reading frame 2 [Source:HGNC Symbol;Acc:1260]	21	q22.3	-1	45748827	45759285	ENSG00000160226	o	64	12	37	11	4	42.38	18.75	2.087	0.00017
C21orf33	chromosome 21 open reading frame 33 [Source:HGNC Symbol;Acc:1273]	21	q22.3	1	45553487	45565605	ENSG00000160221	o	63	10	42	6	5	41.72	15.87	2.625	2.59E-05
C2ORF3	NA	NA	NA	NA	NA	NA	NA	o	69	16	46	3	4	45.7	23.19	2.905	4.58E-10
C3orf37	chromosome 3 open reading frame 37 [Source:HGNC Symbol;Acc:24446]	3	q21.3	1	128997671	129024146	ENSG00000183624	o	70	14	45	6	5	46.36	20	2.579	3.40E-07
C3ORF63	NA	NA	NA	NA	NA	NA	NA	o	68	8	52	4	4	45.03	11.76	3.778	9.18E-07
C6orf108	chromosome 6 open reading frame 108 [Source:HGNC Symbol;Acc:21218]	6	p21.1	-1	43193367	43197222	ENSG00000112667	o	72	12	36	18	6	47.68	16.67	1.6	0.013
C6orf120	chromosome 6 open reading frame 120 [Source:HGNC Symbol;Acc:21247]	6	q27	1	170102233	170106401	ENSG00000185127	o	68	13	48	2	5	45.03	19.12	3.274	2.15E-09
C6ORF26	NA	NA	NA	NA	NA	NA	NA	o	75	20	40	15	0	49.67	26.67	2.143	2.37E-08
C7orf44	chromosome 7 open reading frame 44 [Source:HGNC Symbol;Acc:21868]	7	p13	-1	43648083	43769316	ENSG00000106603	o	73	9	49	8	7	48.34	12.33	2.415	0.000415
C9orf16	chromosome 9 open reading frame 16 [Source:HGNC Symbol;Acc:17823]	9	q34.11	1	130922539	130926207	ENSG00000171159	o	76	17	42	12	5	50.33	22.37	2.025	7.45E-06
CA12	carbonic anhydrase XII [Source:HGNC Symbol;Acc:1371]	15	q22.2	-1	63613577	63674360	ENSG00000074410	o	77	14	36	24	3	50.99	18.18	1.669	0.00205
CACNB3	calcium channel, voltage-dependent, beta 3 subunit [Source:HGNC Symbol;Acc:1403]	12	q13.12	1	49207577	49222724	ENSG00000167535	o	68	15	41	8	4	45.03	22.06	2.334	9.70E-07
CACYBP	calcyclin binding protein [Source:HGNC Symbol;Acc:30423]	1	q25.1	1	174968300	174980851	ENSG00000116161	o	79	13	56	8	2	52.32	16.46	3.26	4.85E-09
CAD	carbamoyl-phosphate synthetase 2, aspartate transcarbamylase, and dihydroorotase [Source:HGNC Symbol;Acc:1424]	2	p23.3	1	27440258	27466660	ENSG00000084774	o	78	19	42	11	6	51.66	24.36	1.976	2.87E-06
CADM1	cell adhesion molecule 1 [Source:HGNC Symbol;Acc:5951]	11	q23.3	-1	115039938	115375675	ENSG00000182985	o	62	14	32	15	1	41.06	22.58	1.995	3.31E-05
CALCOCO2	calcium binding and coiled-coil domain 2 [Source:HGNC Symbol;Acc:29912]	17	q21.32	1	46908350	46943884	ENSG00000136436	o	68	14	46	3	5	45.03	20.59	2.947	7.78E-09
CALD1	caldesmon 1 [Source:HGNC Symbol;Acc:1441]	7	q33	1	134429003	134655479	ENSG00000122786	o	74	11	32	29	2	49.01	14.86	1.565	0.0149
CALM1	calmodulin 1 (phosphorylase kinase, delta) [Source:HGNC Symbol;Acc:1442]	14	q32.11	1	90862846	90874605	ENSG00000198668	o	118	21	61	27	9	78.15	17.8	1.721	0.000153
CALR	calreticulin [Source:HGNC Symbol;Acc:1455]	19	p13.2	1	13049414	13055304	ENSG00000179218	o	62	11	38	10	3	41.06	17.74	2.32	5.91E-05
CALU	calumenin [Source:HGNC Symbol;Acc:1458]	7	q32.1	1	128379346	128411861	ENSG00000128595	o	93	21	54	14	4	61.59	22.58	2.232	2.19E-08
CAMK2G	calcium/calmodulin-dependent protein kinase II gamma [Source:HGNC Symbol;Acc:1463]	10	q22.2	-1	75572259	75634343	ENSG00000148660	o	91	22	56	13	0	60.26	24.18	2.6	9.53E-12
CAMKK2	calcium/calmodulin-dependent protein kinase kinase 2, beta [Source:HGNC Symbol;Acc:1470]	12	q24.31	-1	121675497	121736111	ENSG00000110931	o	67	16	39	9	3	44.37	23.88	2.257	5.92E-07
CAMSAP1	calmodulin regulated spectrin-associated protein 1 [Source:HGNC Symbol;Acc:19946]	9	q34.3	-1	138700333	138799074	ENSG00000130559	o	65	12	39	12	2	43.05	18.46	2.321	1.95E-05
CAMSAP2	calmodulin regulated spectrin-associated protein family, member 2 [Source:HGNC Symbol;Acc:29188]	1	q32.1	1	200708686	200829832	ENSG00000118200	o	62	17	38	7	0	41.06	27.42	2.583	1.13E-09
CAND1	cullin-associated and neddylation-dissociated 1 [Source:HGNC Symbol;Acc:30688]	12	q14.3	1	67663061	67713731	ENSG00000111530	o	68	19	39	8	2	45.03	27.94	2.279	1.07E-08
CANX	calnexin [Source:HGNC Symbol;Acc:1473]	5	q35.3	1	179105629	179157926	ENSG00000127022	o	79	15	42	14	8	52.32	18.99	1.777	0.000754
CAP1	CAP, adenylate cyclase-associated protein 1 (yeast) [Source:HGNC Symbol;Acc:20040]	1	p34.2	1	40505905	40538321	ENSG00000131236	o	74	9	55	5	5	49.01	12.16	3.398	1.49E-06
CAPN1	calpain 1, (mu/I) large subunit [Source:HGNC Symbol;Acc:1476]	11	q13.1	1	64948037	64979477	ENSG00000014216	o	72	17	42	10	3	47.68	23.61	2.267	2.43E-07
CAPN2	calpain 2, (m/II) large subunit [Source:HGNC Symbol;Acc:1479]	1	q41	1	223889295	223963720	ENSG00000162909	o	65	18	39	7	1	43.05	27.69	2.463	2.05E-09
CAPN7	calpain 7 [Source:HGNC Symbol;Acc:1484]	3	p25.1	1	15247659	15294425	ENSG00000131375	o	66	15	36	8	7	43.71	22.73	1.957	5.85E-05
CAPRIN1	cell cycle associated protein 1 [Source:HGNC Symbol;Acc:6743]	11	p13	1	34073230	34122703	ENSG00000135387	o	85	17	51	12	5	56.29	20	2.265	7.08E-07
CAPZB	capping protein (actin filament) muscle Z-line, beta [Source:HGNC Symbol;Acc:1491]	1	p36.13	-1	19665267	19812066	ENSG00000077549	o	66	9	48	6	3	43.71	13.64	3.3	1.78E-06
CARD10	caspase recruitment domain family, member 10 [Source:HGNC Symbol;Acc:16422]	22	q13.1	-1	37886400	37915549	ENSG00000100065	o	66	14	35	13	4	43.71	21.21	1.901	0.000191
CARS	cysteinyl-tRNA synthetase [Source:HGNC Symbol;Acc:1493]	11	p15.4	-1	3022152	3078843	ENSG00000110619	o	65	21	35	6	3	43.05	32.31	2.106	8.76E-09
CASK	calcium/calmodulin-dependent serine protein kinase (MAGUK family) [Source:HGNC Symbol;Acc:1497]	X	p11.4	-1	41374187	41782716	ENSG00000147044	o	62	14	37	7	4	41.06	22.58	2.296	2.98E-06
CASP1	caspase 1, apoptosis-related cysteine peptidase [Source:HGNC Symbol;Acc:1499]	11	q22.3	-1	104896170	104972158	ENSG00000137752	o	75	18	38	17	2	49.67	24	1.929	5.73E-06
CASP2	caspase 2, apoptosis-related cysteine peptidase [Source:HGNC Symbol;Acc:1503]	7	q34	1	142985308	143004789	ENSG00000106144	o	70	16	46	4	4	46.36	22.86	2.8	1.70E-09
CASP4	caspase 4, apoptosis-related cysteine peptidase [Source:HGNC Symbol;Acc:1505]	11	q22.3	-1	104813593	104840163	ENSG00000196954	o	71	21	33	11	6	47.02	29.58	1.726	1.43E-05
CASP6	caspase 6, apoptosis-related cysteine peptidase [Source:HGNC Symbol;Acc:1507]	4	q25	-1	110609785	110624739	ENSG00000138794	o	61	9	37	11	4	40.4	14.75	2.112	0.0016
CASP8	caspase 8, apoptosis-related cysteine peptidase [Source:HGNC Symbol;Acc:1509]	LRG_34		1	4986	59254	LRG_34	o	64	15	33	11	5	42.38	23.44	1.846	0.00016
CAST	calpastatin [Source:HGNC Symbol;Acc:1515]	5	q15	1	95865525	96115299	ENSG00000153113	o	103	23	61	15	4	68.21	22.33	2.309	1.41E-09
CAT	catalase [Source:HGNC Symbol;Acc:1516]	11	p13	1	34460472	34493609	ENSG00000121691	o	66	19	38	9	0	43.71	28.79	2.357	1.77E-09
CAV1	caveolin 1, caveolae protein, 22kDa [Source:HGNC Symbol;Acc:1527]	7	q31.2	1	116164839	116201233	ENSG00000105974	o	66	12	33	19	2	43.71	18.18	1.825	0.00107
CAV2	caveolin 2 [Source:HGNC Symbol;Acc:1528]	7	q31.2	1	115927434	116148595	ENSG00000105971	o	65	14	36	15	0	43.05	21.54	2.241	2.52E-06
CBFB	core-binding factor, beta subunit [Source:HGNC Symbol;Acc:1539]	16	q22.1	1	67063019	67134961	ENSG00000067955	o	77	15	49	10	3	50.99	19.48	2.567	1.40E-07
CBLB	Cbl proto-oncogene, E3 ubiquitin protein ligase B [Source:HGNC Symbol;Acc:1542]	3	q13.11	-1	105374305	105588396	ENSG00000114423	o	71	20	39	11	1	47.02	28.17	2.181	1.36E-08
CBR3	carbonyl reductase 3 [Source:HGNC Symbol;Acc:1549]	21	q22.12	1	37507210	37518864	ENSG00000159231	o	61	13	33	15	0	40.4	21.31	2.179	1.02E-05
CBX1	chromobox homolog 1 [Source:HGNC Symbol;Acc:1551]	17	q21.32	-1	46147414	46178883	ENSG00000108468	o	65	13	42	5	5	43.05	20	2.608	6.87E-07
CBX3	chromobox homolog 3 [Source:HGNC Symbol;Acc:1553]	7	p15.2	1	26240782	26252976	ENSG00000122565	o	80	19	41	14	6	52.98	23.75	1.842	2.07E-05
CBX5	chromobox homolog 5 [Source:HGNC Symbol;Acc:1555]	12	q13.13	-1	54624724	54673955	ENSG00000094916	o	66	12	41	11	2	43.71	18.18	2.46	6.80E-06
CBX6	chromobox homolog 6 [Source:HGNC Symbol;Acc:1556]	22	q13.1	-1	39257455	39268319	ENSG00000183741	o	65	12	41	10	2	43.05	18.46	2.532	3.65E-06
CCDC28A	coiled-coil domain containing 28A [Source:HGNC Symbol;Acc:21098]	6	q24.1	1	139094657	139114456	ENSG00000024862	o	61	16	38	4	3	40.4	26.23	2.568	8.69E-09
CCDC69	coiled-coil domain containing 69 [Source:HGNC Symbol;Acc:24487]	5	q33.1	-1	150560613	150603706	ENSG00000198624	o	64	16	31	14	3	42.38	25	1.796	0.000101
CCDC85B	coiled-coil domain containing 85B [Source:HGNC Symbol;Acc:24926]	11	q13.1	1	65657875	65659105	ENSG00000175602	o	71	14	49	7	1	47.02	19.72	3.156	1.11E-09
CCDC86	coiled-coil domain containing 86 [Source:HGNC Symbol;Acc:28359]	11	q12.2	1	60609544	60618554	ENSG00000110104	o	62	15	41	4	2	41.06	24.19	2.879	1.49E-09
CCDC93	coiled-coil domain containing 93 [Source:HGNC Symbol;Acc:25611]	2	q14.1	-1	118673054	118771709	ENSG00000125633	o	61	15	37	5	4	40.4	24.59	2.408	2.40E-07
CCNA2	cyclin A2 [Source:HGNC Symbol;Acc:1578]	4	q27	-1	122737599	122745087	ENSG00000145386	o	97	25	43	28	1	64.24	25.77	1.76	6.70E-07
CCNB1	cyclin B1 [Source:HGNC Symbol;Acc:1579]	5	q13.2	1	68462837	68474072	ENSG00000134057	o	92	29	35	25	3	60.93	31.52	1.544	5.56E-06
CCNB2	cyclin B2 [Source:HGNC Symbol;Acc:1580]	15	q22.2	1	59397277	59417244	ENSG00000157456	o	77	20	29	28	0	50.99	25.97	1.604	5.34E-05
CCND1	cyclin D1 [Source:HGNC Symbol;Acc:1582]	11	q13.3	1	69455855	69469242	ENSG00000110092	o	63	17	25	19	2	41.72	26.98	1.566	0.000655
CCND2	cyclin D2 [Source:HGNC Symbol;Acc:1583]	12	p13.32	1	4382938	4414516	ENSG00000118971	o	81	22	31	25	3	53.64	27.16	1.517	0.00026
CCNE2	cyclin E2 [Source:HGNC Symbol;Acc:1590]	8	q22.1	-1	95891998	95908906	ENSG00000175305	o	61	15	28	17	1	40.4	24.59	1.787	0.000118
CCNF	cyclin F [Source:HGNC Symbol;Acc:1591]	16	p13.3	1	2479395	2508855	ENSG00000162063	o	85	23	45	16	1	56.29	27.06	2.089	6.75E-09
CCNG1	cyclin G1 [Source:HGNC Symbol;Acc:1592]	5	q34	1	162864575	162875197	ENSG00000113328	o	67	7	52	5	3	44.37	10.45	3.908	3.20E-06
CCNG2	cyclin G2 [Source:HGNC Symbol;Acc:1593]	4	q21.1	1	78078304	78354542	ENSG00000138764	o	88	18	42	25	3	58.28	20.45	1.754	0.000108
CCNH	cyclin H [Source:HGNC Symbol;Acc:1594]	5	q14.3	-1	86687311	86708836	ENSG00000134480	o	65	12	43	5	5	43.05	18.46	2.699	1.23E-06
CCPG1	cell cycle progression 1 [Source:HGNC Symbol;Acc:24227]	15	q21.3	-1	55632230	55700708	ENSG00000260916	o	73	10	47	16	0	48.34	13.7	2.808	4.72E-06
CCT2	chaperonin containing TCP1, subunit 2 (beta) [Source:HGNC Symbol;Acc:1615]	12	q15	1	69979114	69995350	ENSG00000166226	o	84	18	46	12	8	55.63	21.43	1.938	1.77E-05
CCT3	chaperonin containing TCP1, subunit 3 (gamma) [Source:HGNC Symbol;Acc:1616]	1	q22	-1	156278759	156337664	ENSG00000163468	o	74	15	45	9	5	49.01	20.27	2.313	1.93E-06
CCT4	chaperonin containing TCP1, subunit 4 (delta) [Source:HGNC Symbol;Acc:1617]	2	p15	-1	62095224	62115939	ENSG00000115484	o	63	14	34	10	5	41.72	22.22	1.934	0.000132
CCT5	chaperonin containing TCP1, subunit 5 (epsilon) [Source:HGNC Symbol;Acc:1618]	5	p15.2	1	10250033	10266524	ENSG00000150753	o	77	19	46	6	6	50.99	24.68	2.341	1.55E-08
CCT6A	chaperonin containing TCP1, subunit 6A (zeta 1) [Source:HGNC Symbol;Acc:1620]	7	p11.2	1	56119323	56131682	ENSG00000146731	o	78	22	39	13	4	51.66	28.21	1.886	6.03E-07
CCT7	chaperonin containing TCP1, subunit 7 (eta) [Source:HGNC Symbol;Acc:1622]	2	p13.2	1	73460548	73480149	ENSG00000135624	o	76	22	45	5	4	50.33	28.95	2.382	1.13E-10
CCT8	chaperonin containing TCP1, subunit 8 (theta) [Source:HGNC Symbol;Acc:1623]	21	q21.3	-1	30428126	30446118	ENSG00000156261	o	70	21	36	8	5	46.36	30	1.95	2.80E-07
CD164	CD164 molecule, sialomucin [Source:HGNC Symbol;Acc:1632]	6	q21	-1	109687717	109703762	ENSG00000135535	o	75	11	46	13	5	49.67	14.67	2.148	0.000381
CD24	NA	NA	NA	NA	NA	NA	NA	o	68	8	35	22	3	45.03	11.76	1.648	0.0369
CD2BP2	CD2 (cytoplasmic tail) binding protein 2 [Source:HGNC Symbol;Acc:1656]	16	p11.2	-1	30362087	30366682	ENSG00000169217	o	64	9	52	1	2	42.38	14.06	5.236	3.05E-11
CD302	CD302 molecule [Source:HGNC Symbol;Acc:30843]	2	q24.2	-1	160625364	160654753	ENSG00000241399	o	63	16	24	22	1	41.72	25.4	1.56	0.000857
CD44	CD44 molecule (Indian blood group) [Source:HGNC Symbol;Acc:1681]	11	p13	1	35160417	35253949	ENSG00000026508	o	93	17	37	36	3	61.59	18.28	1.492	0.00429
CD46	CD46 molecule, complement regulatory protein [Source:HGNC Symbol;Acc:6953]	LRG_155		1	4982	48460	LRG_155	o	74	12	50	12	0	49.01	16.22	3.083	4.70E-08
CD47	CD47 molecule [Source:HGNC Symbol;Acc:1682]	3	q13.12	-1	107762145	107809872	ENSG00000196776	o	89	26	46	16	1	58.94	29.21	2.041	9.13E-10
CD55	CD55 molecule, decay accelerating factor for complement (Cromer blood group) [Source:HGNC Symbol;Acc:2665]	LRG_127		1	5001	44495	LRG_127	o	86	19	37	27	3	56.95	22.09	1.615	0.000339
CD58	CD58 molecule [Source:HGNC Symbol;Acc:1688]	1	p13.1	-1	117057157	117113661	ENSG00000116815	o	80	23	38	16	3	52.98	28.75	1.815	8.19E-07
CD59	CD59 molecule, complement regulatory protein [Source:HGNC Symbol;Acc:1689]	LRG_41		1	5000	38469	LRG_41	o	87	19	44	19	5	57.62	21.84	1.813	3.80E-05
CD6	CD6 molecule [Source:HGNC Symbol;Acc:1691]	11	q12.2	1	60739115	60787849	ENSG00000013725	o	62	21	24	14	3	41.06	33.87	1.55	8.91E-05
CD9	CD9 molecule [Source:HGNC Symbol;Acc:1709]	12	p13.31	1	6308881	6347427	ENSG00000010278	o	64	14	31	17	2	42.38	21.88	1.806	0.000306
CD99	CD99 molecule [Source:HGNC Symbol;Acc:7082]	X	p22.33	1	2609220	2659350	ENSG00000002586	o	64	15	28	18	3	42.38	23.44	1.616	0.00147
CDC123	cell division cycle 123 homolog (S. cerevisiae) [Source:HGNC Symbol;Acc:16827]	10	p13	1	12237964	12292588	ENSG00000151465	o	67	19	38	5	5	44.37	28.36	2.21	3.23E-08
CDC14B	CDC14 cell division cycle 14 homolog B (S. cerevisiae) [Source:HGNC Symbol;Acc:1719]	9	q22.33	-1	99252523	99382112	ENSG00000081377	o	66	9	44	12	1	43.71	13.64	2.829	1.80E-05
CDC16	cell division cycle 16 homolog (S. cerevisiae) [Source:HGNC Symbol;Acc:1720]	13	q34	1	115000362	115038198	ENSG00000130177	o	68	10	51	3	4	45.03	14.71	3.736	2.33E-08
CDC20	cell division cycle 20 homolog (S. cerevisiae) [Source:HGNC Symbol;Acc:1723]	1	p34.2	1	43824599	43828874	ENSG00000117399	o	81	19	30	31	1	53.64	23.46	1.539	0.000419
CDC25A	cell division cycle 25 homolog A (S. pombe) [Source:HGNC Symbol;Acc:1725]	3	p21.31	-1	48198636	48229892	ENSG00000164045	o	75	17	40	18	0	49.67	22.67	2.143	5.38E-07
CDC25B	cell division cycle 25 homolog B (S. pombe) [Source:HGNC Symbol;Acc:1726]	20	p13	1	3767578	3786762	ENSG00000101224	o	69	21	31	16	1	45.7	30.43	1.78	1.87E-06
CDC25C	cell division cycle 25 homolog C (S. pombe) [Source:HGNC Symbol;Acc:1727]	5	q31.2	-1	137620954	137674044	ENSG00000158402	o	82	20	37	22	3	54.3	24.39	1.698	5.29E-05
CDC27	cell division cycle 27 homolog (S. cerevisiae) [Source:HGNC Symbol;Acc:1728]	17	q21.32	-1	45195069	45266788	ENSG00000004897	o	75	12	48	12	3	49.67	16	2.5	8.36E-06
CDC42	cell division cycle 42 (GTP binding protein, 25kDa) [Source:HGNC Symbol;Acc:1736]	1	p36.12	1	22379120	22419437	ENSG00000070831	o	81	24	40	12	5	53.64	29.63	1.862	2.19E-07
CDC42BPA	CDC42 binding protein kinase alpha (DMPK-like) [Source:HGNC Symbol;Acc:1737]	1	q42.13	-1	227177566	227506175	ENSG00000143776	o	70	12	40	16	2	46.36	17.14	2.143	9.48E-05
CDC42EP4	CDC42 effector protein (Rho GTPase binding) 4 [Source:HGNC Symbol;Acc:17147]	17	q25.1	-1	71279764	71308143	ENSG00000179604	o	63	11	37	9	6	41.72	17.46	2.038	0.000634
CDC45	cell division cycle 45 homolog (S. cerevisiae) [Source:HGNC Symbol;Acc:1739]	22	q11.21	1	19466982	19508135	ENSG00000093009	o	72	16	40	15	1	47.68	22.22	2.186	1.15E-06
CDC6	cell division cycle 6 homolog (S. cerevisiae) [Source:HGNC Symbol;Acc:1744]	17	q21.2	1	38443885	38459171	ENSG00000094804	o	79	18	40	19	2	52.32	22.78	1.922	7.59E-06
CDK1	cyclin-dependent kinase 1 [Source:HGNC Symbol;Acc:1722]	10	q21.2	1	62538089	62554610	ENSG00000170312	o	91	25	39	26	1	60.26	27.47	1.716	1.08E-06
CDK11A	cyclin-dependent kinase 11A [Source:HGNC Symbol;Acc:1730]	1	p36.33	-1	1634169	1655966	ENSG00000008128	o	69	16	42	8	3	45.7	23.19	2.421	1.07E-07
CDK13	cyclin-dependent kinase 13 [Source:HGNC Symbol;Acc:1733]	7	p14.1	1	39989636	40136733	ENSG00000065883	o	79	16	49	9	5	52.32	20.25	2.408	3.02E-07
CDK14	cyclin-dependent kinase 14 [Source:HGNC Symbol;Acc:8883]	7	q21.13	1	90095738	90839905	ENSG00000058091	o	78	20	42	13	3	51.66	25.64	2.055	2.45E-07
CDK16	cyclin-dependent kinase 16 [Source:HGNC Symbol;Acc:8749]	X	p11.23	1	47077259	47089396	ENSG00000102225	o	62	8	45	7	2	41.06	12.9	3.307	6.81E-06
CDK17	cyclin-dependent kinase 17 [Source:HGNC Symbol;Acc:8750]	12	q23.1	-1	96672039	96794338	ENSG00000059758	o	61	14	36	7	4	40.4	22.95	2.259	4.01E-06
CDK19	cyclin-dependent kinase 19 [Source:HGNC Symbol;Acc:19338]	6	q21	-1	110931181	111137161	ENSG00000155111	o	66	14	44	6	2	43.71	21.21	2.887	1.07E-08
CDK2	cyclin-dependent kinase 2 [Source:HGNC Symbol;Acc:1771]	12	q13.2	1	56360553	56366568	ENSG00000123374	o	83	23	42	13	5	54.97	27.71	1.894	3.67E-07
CDK2AP1	cyclin-dependent kinase 2 associated protein 1 [Source:HGNC Symbol;Acc:14002]	12	q24.31	-1	123745528	123756881	ENSG00000111328	o	62	16	32	11	3	41.06	25.81	1.934	1.77E-05
CDK4	cyclin-dependent kinase 4 [Source:HGNC Symbol;Acc:1773]	12	q14.1	-1	58142034	58149796	ENSG00000135446	o	90	20	53	13	4	59.6	22.22	2.273	3.02E-08
CDK5	cyclin-dependent kinase 5 [Source:HGNC Symbol;Acc:1774]	7	q36.1	-1	150750899	150755617	ENSG00000164885	o	74	13	42	15	4	49.01	17.57	2.021	0.000182
CDK7	cyclin-dependent kinase 7 [Source:HGNC Symbol;Acc:1778]	5	q13.2	1	68530668	68573250	ENSG00000134058	o	62	13	32	8	9	41.06	20.97	1.745	0.00186
CDKN1A	cyclin-dependent kinase inhibitor 1A (p21, Cip1) [Source:HGNC Symbol;Acc:1784]	6	p21.2	1	36644305	36655116	ENSG00000124762	o	65	16	36	11	2	43.05	24.62	2.14	1.63E-06
CDKN1B	cyclin-dependent kinase inhibitor 1B (p27, Kip1) [Source:HGNC Symbol;Acc:1785]	12	p13.1	1	12867992	12875305	ENSG00000111276	o	64	18	35	10	1	42.38	28.13	2.165	9.15E-08
CDKN1C	cyclin-dependent kinase inhibitor 1C (p57, Kip2) [Source:HGNC Symbol;Acc:1786]	11	p15.4	-1	2904443	2907111	ENSG00000129757	o	79	12	38	23	6	52.32	15.19	1.505	0.0297
CDKN2C	cyclin-dependent kinase inhibitor 2C (p18, inhibits CDK4) [Source:HGNC Symbol;Acc:1789]	1	p32.3	1	51426417	51440305	ENSG00000123080	o	65	16	40	8	1	43.05	24.62	2.549	1.30E-08
CDKN2D	cyclin-dependent kinase inhibitor 2D (p19, inhibits CDK4) [Source:HGNC Symbol;Acc:1790]	19	p13.2	-1	10677139	10679655	ENSG00000129355	o	61	22	29	7	3	40.4	36.07	1.851	1.34E-07
CDKN3	cyclin-dependent kinase inhibitor 3 [Source:HGNC Symbol;Acc:1791]	14	q22.2	1	54863567	54886936	ENSG00000100526	o	88	25	37	26	0	58.28	28.41	1.725	4.82E-07
CDT1	chromatin licensing and DNA replication factor 1 [Source:HGNC Symbol;Acc:24576]	16	q24.3	1	88869621	88875666	ENSG00000167513	o	75	20	38	16	1	49.67	26.67	1.984	3.28E-07
CDV3	CDV3 homolog (mouse) [Source:HGNC Symbol;Acc:26928]	3	q22.1	1	133292574	133309105	ENSG00000091527	o	75	15	46	7	7	49.67	20	2.324	1.93E-06
CDYL	chromodomain protein, Y-like [Source:HGNC Symbol;Acc:1811]	6	p25.1	1	4706345	4955785	ENSG00000153046	o	78	14	54	8	2	51.66	17.95	3.102	3.38E-09
CEBPB	CCAAT/enhancer binding protein (C/EBP), beta [Source:HGNC Symbol;Acc:1834]	20	q13.13	1	48807376	48809212	ENSG00000172216	o	68	18	32	12	6	45.03	26.47	1.7	0.000152
CEBPD	CCAAT/enhancer binding protein (C/EBP), delta [Source:HGNC Symbol;Acc:1835]	8	q11.21	-1	48649471	48651648	ENSG00000221869	o	72	12	35	23	2	47.68	16.67	1.763	0.00197
CEBPG	CCAAT/enhancer binding protein (C/EBP), gamma [Source:HGNC Symbol;Acc:1837]	19	q13.11	1	33864609	33873591	ENSG00000153879	o	78	20	45	9	4	51.66	25.64	2.241	1.88E-08
CEBPZ	CCAAT/enhancer binding protein (C/EBP), zeta [Source:HGNC Symbol;Acc:24218]	2	p22.2	-1	37428755	37458856	ENSG00000115816	o	64	10	43	4	7	42.38	15.63	2.689	1.71E-05
CELF2	CUGBP, Elav-like family member 2 [Source:HGNC Symbol;Acc:2550]	10	p14	1	11047259	11378666	ENSG00000048740	o	65	16	38	10	1	43.05	24.62	2.353	1.16E-07
CENPA	centromere protein A [Source:HGNC Symbol;Acc:1851]	2	p23.3	1	26987157	27023935	ENSG00000115163	o	82	23	29	29	1	54.3	28.05	1.511	8.84E-05
CENPF	centromere protein F, 350/400kDa (mitosin) [Source:HGNC Symbol;Acc:1857]	1	q41	1	214776538	214837931	ENSG00000117724	o	78	18	35	25	0	51.66	23.08	1.814	1.28E-05
CEP350	centrosomal protein 350kDa [Source:HGNC Symbol;Acc:24238]	1	q25.2	1	179923873	180084015	ENSG00000135837	o	71	19	41	10	1	47.02	26.76	2.326	6.12E-09
CEP57	centrosomal protein 57kDa [Source:HGNC Symbol;Acc:30794]	11	q21	1	95523129	95565857	ENSG00000166037	o	88	22	54	9	3	58.28	25	2.498	6.64E-11
CEP68	centrosomal protein 68kDa [Source:HGNC Symbol;Acc:29076]	2	p14	1	65283500	65314138	ENSG00000011523	o	62	15	40	4	3	41.06	24.19	2.719	8.63E-09
CERS6	ceramide synthase 6 [Source:HGNC Symbol;Acc:23826]	2	q24.3	1	169312372	169631644	ENSG00000172292	o	63	13	42	5	3	41.72	20.63	2.844	6.66E-08
CETN2	centrin, EF-hand protein, 2 [Source:HGNC Symbol;Acc:1867]	X	q28	-1	151995517	151999321	ENSG00000147400	o	61	10	40	6	5	40.4	16.39	2.542	4.13E-05
CETN3	centrin, EF-hand protein, 3 [Source:HGNC Symbol;Acc:1868]	5	q14.3	-1	89688078	89705603	ENSG00000153140	o	66	21	34	8	3	43.71	31.82	1.991	7.04E-08
CFDP1	craniofacial development protein 1 [Source:HGNC Symbol;Acc:1873]	16	q23.1	-1	75327596	75467383	ENSG00000153774	o	75	15	46	11	3	49.67	20	2.404	6.47E-07
CFLAR	CASP8 and FADD-like apoptosis regulator [Source:HGNC Symbol;Acc:1876]	2	q33.1	1	201980827	202029033	ENSG00000003402	o	106	26	61	17	2	70.2	24.53	2.289	5.06E-11
CGRRF1	cell growth regulator with ring finger domain 1 [Source:HGNC Symbol;Acc:15528]	14	q22.2	1	54976530	55005567	ENSG00000100532	o	63	19	36	6	2	41.72	30.16	2.28	5.64E-09
CHAF1A	chromatin assembly factor 1, subunit A (p150) [Source:HGNC Symbol;Acc:1910]	19	p13.3	1	4402659	4443394	ENSG00000167670	o	75	17	40	15	3	49.67	22.67	1.992	7.83E-06
CHD1	chromodomain helicase DNA binding protein 1 [Source:HGNC Symbol;Acc:1915]	5	q21.1	-1	98190908	98262240	ENSG00000153922	o	61	15	35	6	5	40.4	24.59	2.179	3.19E-06
CHD1L	chromodomain helicase DNA binding protein 1-like [Source:HGNC Symbol;Acc:1916]	1	q21.1	1	146714291	146767443	ENSG00000131778	o	62	11	39	8	4	41.06	17.74	2.393	3.81E-05
CHD4	chromodomain helicase DNA binding protein 4 [Source:HGNC Symbol;Acc:1919]	12	p13.31	-1	6679249	6716642	ENSG00000111642	o	61	8	44	6	3	40.4	13.11	3.169	1.45E-05
CHD9	chromodomain helicase DNA binding protein 9 [Source:HGNC Symbol;Acc:25701]	16	q12.2	1	53088945	53363062	ENSG00000177200	o	69	11	43	11	4	45.7	15.94	2.3	9.87E-05
CHEK1	checkpoint kinase 1 [Source:HGNC Symbol;Acc:1925]	11	q24.2	1	125495036	125546150	ENSG00000149554	o	67	10	35	21	1	44.37	14.93	1.965	0.00116
CHKB	choline kinase beta [Source:HGNC Symbol;Acc:1938]	22	q13.33	-1	51017378	51039884	ENSG00000100288	o	62	20	34	6	2	41.06	32.26	2.168	6.81E-09
CHMP2B	charged multivesicular body protein 2B [Source:HGNC Symbol;Acc:24537]	3	p11.2	1	87276421	87304698	ENSG00000083937	o	67	9	44	8	6	44.37	13.43	2.365	0.000468
CHPT1	choline phosphotransferase 1 [Source:HGNC Symbol;Acc:17852]	12	q23.2	1	102090725	102137918	ENSG00000111666	o	61	7	37	16	1	40.4	11.48	2.321	0.00182
CHST3	carbohydrate (chondroitin 6) sulfotransferase 3 [Source:HGNC Symbol;Acc:1971]	10	q22.1	1	73724123	73773322	ENSG00000122863	o	61	12	37	10	2	40.4	19.67	2.377	1.05E-05
CHST6	carbohydrate (N-acetylglucosamine 6-O) sulfotransferase 6 [Source:HGNC Symbol;Acc:6938]	16	q23.1	-1	75510949	75529282	ENSG00000183196	o	61	8	28	24	1	40.4	13.11	1.694	0.0178
CHSY1	chondroitin sulfate synthase 1 [Source:HGNC Symbol;Acc:17198]	15	q26.3	-1	101715928	101792137	ENSG00000131873	o	73	17	45	6	5	48.34	23.29	2.453	3.23E-08
CHTOP	chromatin target of PRMT1 [Source:HGNC Symbol;Acc:24511]	1	q21.3	1	153606525	153618782	ENSG00000160679	o	67	17	42	5	3	44.37	25.37	2.589	3.01E-09
CIAO1	cytosolic iron-sulfur protein assembly 1 [Source:HGNC Symbol;Acc:14280]	2	q11.2	1	96931870	96939087	ENSG00000144021	o	65	10	47	4	4	43.05	15.38	3.316	2.95E-07
CIAPIN1	cytokine induced apoptosis inhibitor 1 [Source:HGNC Symbol;Acc:28050]	16	q21	-1	57462081	57481440	ENSG00000005194	o	78	8	63	4	3	51.66	10.26	4.727	1.29E-08
CIRBP	cold inducible RNA binding protein [Source:HGNC Symbol;Acc:1982]	19	p13.3	1	1269267	1274806	ENSG00000099622	o	72	18	42	9	3	47.68	25	2.286	5.87E-08
CITED2	Cbp/p300-interacting transactivator, with Glu/Asp-rich carboxy-terminal domain, 2 [Source:HGNC Symbol;Acc:1987]	6	q24.1	-1	139693393	139695757	ENSG00000164442	o	89	27	43	19	0	58.94	30.34	1.935	1.75E-09
CIZ1	CDKN1A interacting zinc finger protein 1 [Source:HGNC Symbol;Acc:16744]	9	q34.11	-1	130928343	130966662	ENSG00000148337	o	68	14	45	7	2	45.03	20.59	2.833	2.08E-08
CKAP2	cytoskeleton associated protein 2 [Source:HGNC Symbol;Acc:1990]	13	q14.3	1	53029495	53050485	ENSG00000136108	o	66	11	45	7	3	43.71	16.67	2.881	1.20E-06
CKAP4	cytoskeleton-associated protein 4 [Source:HGNC Symbol;Acc:16991]	12	q23.3	-1	106631655	106698057	ENSG00000136026	o	75	16	46	9	4	49.67	21.33	2.4	2.34E-07
CKAP5	cytoskeleton associated protein 5 [Source:HGNC Symbol;Acc:28959]	11	p11.2	-1	46764598	46867847	ENSG00000175216	o	73	15	46	7	5	48.34	20.55	2.489	2.87E-07
CKLF	chemokine-like factor [Source:HGNC Symbol;Acc:13253]	16	q21	1	66586466	66601967	ENSG00000217555	o	63	9	42	10	2	41.72	14.29	2.713	3.97E-05
CKS1B	CDC28 protein kinase regulatory subunit 1B [Source:HGNC Symbol;Acc:19083]	1	q21.3	1	154947129	154951725	ENSG00000173207	o	71	21	34	13	3	47.02	29.58	1.827	1.80E-06
CKS2	CDC28 protein kinase regulatory subunit 2 [Source:HGNC Symbol;Acc:2000]	9	q22.2	1	91926113	91931618	ENSG00000123975	o	88	23	34	27	4	58.28	26.14	1.499	0.000351
CLASP2	cytoplasmic linker associated protein 2 [Source:HGNC Symbol;Acc:17078]	3	p22.3	-1	33537737	33759848	ENSG00000163539	o	63	14	41	6	2	41.72	22.22	2.756	2.91E-08
CLCN3	chloride channel, voltage-sensitive 3 [Source:HGNC Symbol;Acc:2021]	4	q33	1	170533784	170644824	ENSG00000109572	o	62	11	37	14	0	41.06	17.74	2.48	8.64E-06
CLCN7	chloride channel, voltage-sensitive 7 [Source:HGNC Symbol;Acc:2025]	16	p13.3	-1	1494935	1525581	ENSG00000103249	o	64	11	41	8	4	42.38	17.19	2.47	2.35E-05
CLDND1	claudin domain containing 1 [Source:HGNC Symbol;Acc:1322]	3	q11.2	-1	98216756	98241910	ENSG00000080822	o	65	8	40	13	4	43.05	12.31	2.063	0.00482
CLEC2B	C-type lectin domain family 2, member B [Source:HGNC Symbol;Acc:2053]	12	p13.31	-1	10005583	10022735	ENSG00000110852	o	65	21	21	22	1	43.05	32.31	1.443	0.000356
CLIC1	chloride intracellular channel 1 [Source:HGNC Symbol;Acc:2062]	HSCHR6_MHC_COX	p21.33	-1	31685771	31694945	ENSG00000230685	o	63	20	33	7	3	41.72	31.75	2.029	8.16E-08
CLIC4	chloride intracellular channel 4 [Source:HGNC Symbol;Acc:13518]	1	p36.11	1	25071848	25170815	ENSG00000169504	o	85	23	42	17	3	56.29	27.06	1.88	3.84E-07
CLINT1	clathrin interactor 1 [Source:HGNC Symbol;Acc:23186]	5	q33.3	-1	157212751	157286183	ENSG00000113282	o	70	15	46	7	2	46.36	21.43	2.807	6.70E-09
CLIP1	CAP-GLY domain containing linker protein 1 [Source:HGNC Symbol;Acc:10461]	12	q24.31	-1	122755979	122907179	ENSG00000130779	o	64	10	34	14	6	42.38	15.63	1.667	0.0171
CLK1	CDC-like kinase 1 [Source:HGNC Symbol;Acc:2068]	2	q33.1	-1	201717732	201729467	ENSG00000013441	o	65	27	24	10	4	43.05	41.54	1.53	2.72E-06
CLN3	ceroid-lipofuscinosis, neuronal 3 [Source:HGNC Symbol;Acc:2074]	16	p11.2	-1	28477983	28506896	ENSG00000188603	o	65	14	45	1	5	43.05	21.54	3.193	4.85E-10
CLN5	ceroid-lipofuscinosis, neuronal 5 [Source:HGNC Symbol;Acc:2076]	13	q22.3	1	77564795	77576652	ENSG00000102805	o	65	10	44	7	4	43.05	15.38	2.731	1.35E-05
CLNS1A	chloride channel, nucleotide-sensitive, 1A [Source:HGNC Symbol;Acc:2080]	11	q14.1	-1	77225981	77348850	ENSG00000074201	o	73	24	40	4	5	48.34	32.88	2.158	2.39E-10
CLPP	ClpP caseinolytic peptidase, ATP-dependent, proteolytic subunit homolog (E. coli) [Source:HGNC Symbol;Acc:2084]	19	p13.3	1	6361463	6368915	ENSG00000125656	o	65	10	47	3	5	43.05	15.38	3.333	2.58E-07
CLTA	clathrin, light chain A [Source:HGNC Symbol;Acc:2090]	9	p13.3	1	36190853	36304778	ENSG00000122705	o	73	13	41	7	12	48.34	17.81	1.898	0.00067
CLTB	clathrin, light chain B [Source:HGNC Symbol;Acc:2091]	5	q35.2	-1	175819456	175843570	ENSG00000175416	o	63	12	35	11	5	41.72	19.05	1.934	0.000636
CLU	clusterin [Source:HGNC Symbol;Acc:2095]	8	p21.1	-1	27454434	27472548	ENSG00000120885	o	66	16	22	26	2	43.71	24.24	1.397	0.00901
CNOT1	CCR4-NOT transcription complex, subunit 1 [Source:HGNC Symbol;Acc:7877]	16	q21	-1	58553855	58663790	ENSG00000125107	o	61	4	42	5	10	40.4	6.56	1.937	0.0968
CNPY2	canopy 2 homolog (zebrafish) [Source:HGNC Symbol;Acc:13529]	12	q13.3	-1	56703626	56710120	ENSG00000257727	o	96	28	51	11	6	63.58	29.17	2.027	7.06E-10
COBL	cordon-bleu homolog (mouse) [Source:HGNC Symbol;Acc:22199]	7	p12.1	-1	51083909	51384515	ENSG00000106078	o	61	9	32	20	0	40.4	14.75	2.103	0.000642
COBLL1	COBL-like 1 [Source:HGNC Symbol;Acc:23571]	2	q24.3	-1	165510134	165700189	ENSG00000082438	o	66	14	40	12	0	43.71	21.21	2.538	1.71E-07
COL1A1	collagen, type I, alpha 1 [Source:HGNC Symbol;Acc:2197]	LRG_1		1	5001	22544	LRG_1	o	68	13	37	16	2	45.03	19.12	2.032	9.43E-05
COL5A2	collagen, type V, alpha 2 [Source:HGNC Symbol;Acc:2210]	2	q32.2	-1	189896622	190044605	ENSG00000204262	o	68	26	25	16	1	45.03	38.24	1.559	1.98E-06
COL6A1	collagen, type VI, alpha 1 [Source:HGNC Symbol;Acc:2211]	21	q22.3	1	47401651	47424964	ENSG00000142156	o	69	17	34	17	1	45.7	24.64	1.917	8.25E-06
COMMD4	COMM domain containing 4 [Source:HGNC Symbol;Acc:26027]	15	q24.2	1	75628232	75634268	ENSG00000140365	o	74	17	50	5	2	49.01	22.97	3.01	3.87E-11
COMT	catechol-O-methyltransferase [Source:HGNC Symbol;Acc:2228]	22	q11.21	1	19929130	19957498	ENSG00000093010	o	85	19	52	11	3	56.29	22.35	2.447	5.81E-09
COPA	coatomer protein complex, subunit alpha [Source:HGNC Symbol;Acc:2230]	1	q23.2	-1	160259063	160313190	ENSG00000122218	o	64	7	31	19	7	42.38	10.94	1.231	0.419
COPS2	COP9 constitutive photomorphogenic homolog subunit 2 (Arabidopsis) [Source:HGNC Symbol;Acc:30747]	15	q21.1	-1	49398268	49447858	ENSG00000166200	o	66	20	39	5	2	43.71	30.3	2.4	3.38E-10
COPS3	COP9 constitutive photomorphogenic homolog subunit 3 (Arabidopsis) [Source:HGNC Symbol;Acc:2239]	17	p11.2	-1	17150134	17184607	ENSG00000141030	o	68	13	43	5	7	45.03	19.12	2.456	3.34E-06
COPS6	COP9 constitutive photomorphogenic homolog subunit 6 (Arabidopsis) [Source:HGNC Symbol;Acc:21749]	7	q22.1	1	99686577	99689823	ENSG00000168090	o	65	11	49	2	3	43.05	16.92	3.929	6.20E-10
COPS8	COP9 constitutive photomorphogenic homolog subunit 8 (Arabidopsis) [Source:HGNC Symbol;Acc:24335]	2	q37.3	1	237993955	238009109	ENSG00000198612	o	81	18	54	6	3	53.64	22.22	2.893	6.16E-11
COQ2	coenzyme Q2 homolog, prenyltransferase (yeast) [Source:HGNC Symbol;Acc:25223]	4	q21.23	-1	84182689	84206067	ENSG00000173085	o	61	10	44	6	1	40.4	16.39	3.466	7.18E-08
COQ9	coenzyme Q9 homolog (S. cerevisiae) [Source:HGNC Symbol;Acc:25302]	16	q21	1	57481337	57495187	ENSG00000088682	o	67	9	46	4	8	44.37	13.43	2.729	5.17E-05
COX11	COX11 cytochrome c oxidase assembly homolog (yeast) [Source:HGNC Symbol;Acc:2261]	17	q22	-1	53029263	53046146	ENSG00000166260	o	70	13	49	7	1	46.36	18.57	3.25	2.63E-09
COX17	COX17 cytochrome c oxidase assembly homolog (S. cerevisiae) [Source:HGNC Symbol;Acc:2264]	3	q13.33	-1	119373360	119396301	ENSG00000138495	o	63	17	40	2	4	41.72	26.98	2.684	5.25E-10
COX4I1	cytochrome c oxidase subunit IV isoform 1 [Source:HGNC Symbol;Acc:2265]	16	q24.1	1	85832239	85840650	ENSG00000131143	o	71	8	51	4	8	47.02	11.27	2.958	5.97E-05
COX4NB	COX4 neighbor [Source:HGNC Symbol;Acc:7864]	16	q24.1	-1	85812230	85833148	ENSG00000131148	o	62	5	49	6	2	41.06	8.06	4.026	7.89E-05
COX5A	cytochrome c oxidase subunit Va [Source:HGNC Symbol;Acc:2267]	15	q24.2	-1	75212132	75230509	ENSG00000178741	o	72	19	38	9	6	47.68	26.39	1.954	2.46E-06
COX5B	cytochrome c oxidase subunit Vb [Source:HGNC Symbol;Acc:2269]	2	q11.2	1	98262503	98264846	ENSG00000135940	o	75	10	52	8	5	49.67	13.33	2.778	1.52E-05
CPD	carboxypeptidase D [Source:HGNC Symbol;Acc:2301]	17	q11.2	1	28705942	28796730	ENSG00000108582	o	77	17	50	7	3	50.99	22.08	2.727	1.53E-09
CPNE1	copine I [Source:HGNC Symbol;Acc:2314]	20	q11.22	-1	34213953	34252878	ENSG00000214078	o	83	16	54	11	2	54.97	19.28	2.733	8.05E-09
CPNE3	copine III [Source:HGNC Symbol;Acc:2316]	8	q21.3	1	87497059	87573726	ENSG00000085719	o	67	10	38	15	4	44.37	14.93	1.914	0.003
CPSF6	cleavage and polyadenylation specific factor 6, 68kDa [Source:HGNC Symbol;Acc:13871]	12	q15	1	69633317	69668138	ENSG00000111605	o	79	15	49	13	2	52.32	18.99	2.489	2.80E-07
CPT1A	carnitine palmitoyltransferase 1A (liver) [Source:HGNC Symbol;Acc:2328]	11	q13.3	-1	68522088	68611878	ENSG00000110090	o	67	10	43	13	1	44.37	14.93	2.648	1.54E-05
CRAT	carnitine O-acetyltransferase [Source:HGNC Symbol;Acc:2342]	9	q34.11	-1	131857073	131873468	ENSG00000095321	o	61	13	35	13	0	40.4	21.31	2.346	2.41E-06
CREB1	cAMP responsive element binding protein 1 [Source:HGNC Symbol;Acc:2345]	2	q33.3	1	208394461	208468155	ENSG00000118260	o	67	12	38	11	6	44.37	17.91	1.942	0.000728
CREB3L2	cAMP responsive element binding protein 3-like 2 [Source:HGNC Symbol;Acc:23720]	7	q33	-1	137559725	137686813	ENSG00000182158	o	71	15	42	9	5	47.02	21.13	2.219	4.32E-06
CREBL2	cAMP responsive element binding protein-like 2 [Source:HGNC Symbol;Acc:2350]	12	p13.2	1	12764761	12798042	ENSG00000111269	o	79	9	53	14	3	52.32	11.39	2.576	0.000145
CREBZF	CREB/ATF bZIP transcription factor [Source:HGNC Symbol;Acc:24905]	11	q14.1	-1	85370752	85393951	ENSG00000137504	o	72	14	49	8	1	47.68	19.44	3.055	2.99E-09
CREM	cAMP responsive element modulator [Source:HGNC Symbol;Acc:2352]	10	p11.21	1	35415719	35501886	ENSG00000095794	o	74	23	35	14	2	49.01	31.08	1.84	2.45E-07
CRIM1	cysteine rich transmembrane BMP regulator 1 (chordin-like) [Source:HGNC Symbol;Acc:2359]	2	p22.3	1	36583069	36778278	ENSG00000150938	o	70	20	31	17	2	46.36	28.57	1.72	1.58E-05
CRKL	v-crk sarcoma virus CT10 oncogene homolog (avian)-like [Source:HGNC Symbol;Acc:2363]	22	q11.21	1	21271714	21308037	ENSG00000099942	o	66	14	46	3	3	43.71	21.21	3.197	5.90E-10
CRY1	cryptochrome 1 (photolyase-like) [Source:HGNC Symbol;Acc:2384]	12	q23.3	-1	107385142	107487607	ENSG00000008405	o	71	20	41	7	3	47.02	28.17	2.287	4.13E-09
CSDA	cold shock domain protein A [Source:HGNC Symbol;Acc:2428]	12	p13.2	-1	10851683	10875911	ENSG00000060138	o	77	25	36	12	4	50.99	32.47	1.794	1.90E-07
CSE1L	CSE1 chromosome segregation 1-like (yeast) [Source:HGNC Symbol;Acc:2431]	20	q13.13	1	47662838	47713489	ENSG00000124207	o	98	25	54	16	3	64.9	25.51	2.134	1.72E-09
CSNK1A1	casein kinase 1, alpha 1 [Source:HGNC Symbol;Acc:2451]	5	q32	-1	148871760	148931007	ENSG00000113712	o	101	22	64	11	4	66.89	21.78	2.59	5.64E-11
CSNK1D	casein kinase 1, delta [Source:HGNC Symbol;Acc:2452]	17	q25.3	-1	80202246	80231576	ENSG00000141551	o	83	22	47	10	4	54.97	26.51	2.195	5.78E-09
CSNK1G2	casein kinase 1, gamma 2 [Source:HGNC Symbol;Acc:2455]	19	p13.3	1	1941161	1981309	ENSG00000133275	o	62	22	32	8	0	41.06	35.48	2.067	1.63E-09
CSNK2A1	casein kinase 2, alpha 1 polypeptide [Source:HGNC Symbol;Acc:2457]	20	p13	-1	459116	524482	ENSG00000101266	o	83	12	56	4	11	54.97	14.46	2.707	2.55E-06
CSNK2A2	casein kinase 2, alpha prime polypeptide [Source:HGNC Symbol;Acc:2459]	16	q21	-1	58191811	58231824	ENSG00000070770	o	63	6	45	8	4	41.72	9.52	2.7	0.00173
CSRP1	cysteine and glycine-rich protein 1 [Source:HGNC Symbol;Acc:2469]	1	q32.1	-1	201452658	201478584	ENSG00000159176	o	62	11	39	8	4	41.06	17.74	2.393	3.81E-05
CSRP2	cysteine and glycine-rich protein 2 [Source:HGNC Symbol;Acc:2470]	12	q21.2	-1	77252495	77272840	ENSG00000175183	o	69	15	28	23	3	45.7	21.74	1.513	0.00505
CSTB	cystatin B (stefin B) [Source:HGNC Symbol;Acc:2482]	21	q22.3	-1	45192393	45196326	ENSG00000160213	o	64	10	32	16	6	42.38	15.63	1.538	0.0397
CSTF1	cleavage stimulation factor, 3' pre-RNA, subunit 1, 50kDa [Source:HGNC Symbol;Acc:2483]	20	q13.2	1	54967427	54979518	ENSG00000101138	o	64	12	42	4	6	42.38	18.75	2.667	1.47E-06
CSTF2	cleavage stimulation factor, 3' pre-RNA, subunit 2, 64kDa [Source:HGNC Symbol;Acc:2484]	X	q22.1	1	100075384	100096485	ENSG00000101811	o	69	14	47	1	7	45.7	20.29	3.067	2.17E-09
CTBP2	C-terminal binding protein 2 [Source:HGNC Symbol;Acc:2495]	10	q26.13	-1	126676421	126849739	ENSG00000175029	o	65	12	40	9	4	43.05	18.46	2.321	2.60E-05
CTDSPL	CTD (carboxy-terminal domain, RNA polymerase II, polypeptide A) small phosphatase-like [Source:HGNC Symbol;Acc:16890]	3	p22.2	1	37903451	38025960	ENSG00000144677	o	65	12	39	10	4	43.05	18.46	2.216	6.15E-05
CTNNA1	catenin (cadherin-associated protein), alpha 1, 102kDa [Source:HGNC Symbol;Acc:2509]	5	q31.2	1	137946656	138270723	ENSG00000044115	o	88	29	45	10	4	58.28	32.95	1.983	1.87E-10
CTNNAL1	catenin (cadherin-associated protein), alpha-like 1 [Source:HGNC Symbol;Acc:2512]	9	q31.3	-1	111704851	111775809	ENSG00000119326	o	65	20	34	10	1	43.05	30.77	2.063	4.16E-08
CTNND1	catenin (cadherin-associated protein), delta 1 [Source:HGNC Symbol;Acc:2515]	11	q12.1	1	57520715	57587018	ENSG00000198561	o	70	9	47	11	3	46.36	12.86	2.625	9.18E-05
CTPS	CTP synthase [Source:HGNC Symbol;Acc:2519]	1	p34.2	1	41445007	41478235	ENSG00000171793	o	75	20	41	8	6	49.67	26.67	2.06	2.43E-07
CTSA	cathepsin A [Source:HGNC Symbol;Acc:9251]	20	q13.12	1	44519591	44527459	ENSG00000064601	o	65	11	42	8	4	43.05	16.92	2.509	1.85E-05
CTSB	cathepsin B [Source:HGNC Symbol;Acc:2527]	8	p23.1	-1	11700033	11726957	ENSG00000164733	o	78	16	47	12	3	51.66	20.51	2.346	4.47E-07
CTSC	cathepsin C [Source:HGNC Symbol;Acc:2528]	LRG_50		1	5001	49182	LRG_50	o	80	14	40	25	1	52.98	17.5	1.915	0.000127
CTSD	cathepsin D [Source:HGNC Symbol;Acc:2529]	11	p15.5	-1	1773982	1785222	ENSG00000117984	o	68	17	33	16	2	45.03	25	1.844	2.59E-05
CTSH	cathepsin H [Source:HGNC Symbol;Acc:2535]	15	q25.1	-1	79213400	79241916	ENSG00000103811	o	62	19	35	7	1	41.06	30.65	2.265	5.12E-09
CTTN	cortactin [Source:HGNC Symbol;Acc:3338]	11	q13.3	1	70244510	70282690	ENSG00000085733	o	79	20	45	12	2	52.32	25.32	2.244	1.43E-08
CUL4A	cullin 4A [Source:HGNC Symbol;Acc:2554]	13	q34	1	113862552	113919399	ENSG00000139842	o	64	7	47	7	3	42.38	10.94	3.2	6.13E-05
CUL4B	cullin 4B [Source:HGNC Symbol;Acc:2555]	X	q24	-1	119658464	119709649	ENSG00000158290	o	82	17	53	11	1	54.3	20.73	2.766	1.02E-09
CXCR4	chemokine (C-X-C motif) receptor 4 [Source:HGNC Symbol;Acc:2561]	LRG_51		1	5001	8807	LRG_51	o	72	23	23	24	2	47.68	31.94	1.409	0.000514
CXorf40A	chromosome X open reading frame 40A [Source:HGNC Symbol;Acc:28089]	X	q28	1	148621900	148632055	ENSG00000197620	o	65	11	47	2	5	43.05	16.92	3.438	1.97E-08
CYB561	cytochrome b-561 [Source:HGNC Symbol;Acc:2571]	17	q23.3	-1	61509668	61523722	ENSG00000008283	o	69	13	42	8	6	45.7	18.84	2.248	2.37E-05
CYB5A	cytochrome b5 type A (microsomal) [Source:HGNC Symbol;Acc:2570]	18	q22.3	-1	71920528	71959251	ENSG00000166347	o	80	21	43	13	3	52.98	26.25	2.059	9.81E-08
CYB5B	cytochrome b5 type B (outer mitochondrial membrane) [Source:HGNC Symbol;Acc:24374]	16	q22.1	1	69458428	69500169	ENSG00000103018	o	69	17	44	6	2	45.7	24.64	2.684	1.07E-09
CYC1	cytochrome c-1 [Source:HGNC Symbol;Acc:2579]	8	q24.3	1	145149930	145152428	ENSG00000179091	o	65	20	31	6	8	43.05	30.77	1.786	6.81E-06
CYCS	cytochrome c, somatic [Source:HGNC Symbol;Acc:19986]	7	p15.3	-1	25159710	25164980	ENSG00000172115	o	86	19	42	20	5	56.95	22.09	1.746	8.88E-05
CYFIP2	cytoplasmic FMR1 interacting protein 2 [Source:HGNC Symbol;Acc:13760]	5	q33.3	1	156693089	156822606	ENSG00000055163	o	67	15	31	17	4	44.37	22.39	1.653	0.0013
CYLD	cylindromatosis (turban tumor syndrome) [Source:HGNC Symbol;Acc:2584]	16	q12.1	1	50775961	50835846	ENSG00000083799	o	88	24	48	16	0	58.28	27.27	2.2	3.12E-10
CYP1B1	cytochrome P450, family 1, subfamily B, polypeptide 1 [Source:HGNC Symbol;Acc:2597]	2	p22.2	-1	38294116	38337044	ENSG00000138061	o	69	17	25	26	1	45.7	24.64	1.516	0.00107
CYP3A4	cytochrome P450, family 3, subfamily A, polypeptide 4 [Source:HGNC Symbol;Acc:2637]	7	q22.1	-1	99354604	99381888	ENSG00000160868	o	61	10	40	8	3	40.4	16.39	2.607	2.38E-05
CYP51A1	cytochrome P450, family 51, subfamily A, polypeptide 1 [Source:HGNC Symbol;Acc:2649]	7	q21.2	-1	91741465	91772266	ENSG00000001630	o	61	10	42	8	1	40.4	16.39	3.081	8.15E-07
CYTH1	cytohesin 1 [Source:HGNC Symbol;Acc:9501]	17	q25.3	-1	76670130	76778376	ENSG00000108669	o	66	18	40	6	2	43.71	27.27	2.475	2.33E-09
D4S234E	NA	NA	NA	NA	NA	NA	NA	o	86	24	47	12	3	56.95	27.91	2.123	2.23E-09
DAAM1	dishevelled associated activator of morphogenesis 1 [Source:HGNC Symbol;Acc:18142]	14	q23.1	1	59655364	59838123	ENSG00000100592	o	61	12	35	12	2	40.4	19.67	2.179	5.21E-05
DAB2	disabled homolog 2, mitogen-responsive phosphoprotein (Drosophila) [Source:HGNC Symbol;Acc:2662]	5	p13.1	-1	39371780	39462402	ENSG00000153071	o	67	15	34	16	2	44.37	22.39	1.907	5.89E-05
DARS	aspartyl-tRNA synthetase [Source:HGNC Symbol;Acc:2678]	2	q21.3	-1	136664247	136743670	ENSG00000115866	o	81	14	52	6	9	53.64	17.28	2.465	1.99E-06
DAZAP2	DAZ associated protein 2 [Source:HGNC Symbol;Acc:2684]	12	q13.13	1	51632076	51640501	ENSG00000183283	o	83	21	51	7	4	54.97	25.3	2.49	2.03E-10
DBI	diazepam binding inhibitor (GABA receptor modulator, acyl-CoA binding protein) [Source:HGNC Symbol;Acc:2690]	2	q14.2	1	120124497	120130126	ENSG00000155368	o	77	19	38	17	3	50.99	24.68	1.847	1.05E-05
DCAF7	DDB1 and CUL4 associated factor 7 [Source:HGNC Symbol;Acc:30915]	17	q23.3	1	61627822	61671639	ENSG00000136485	o	75	15	50	8	2	49.67	20	2.877	4.81E-09
DCAF8	DDB1 and CUL4 associated factor 8 [Source:HGNC Symbol;Acc:24891]	1	q23.2	-1	160185505	160254920	ENSG00000132716	o	65	18	44	2	1	43.05	27.69	3.079	6.90E-13
DCLK1	doublecortin-like kinase 1 [Source:HGNC Symbol;Acc:2700]	13	q13.3	-1	36343122	36705467	ENSG00000133083	o	65	13	32	19	1	43.05	20	1.886	0.000228
DCN	decorin [Source:HGNC Symbol;Acc:2705]	12	q21.33	-1	91539025	91576900	ENSG00000011465	o	61	10	33	16	2	40.4	16.39	1.955	0.00146
DCTD	dCMP deaminase [Source:HGNC Symbol;Acc:2710]	4	q35.1	-1	183811213	183839089	ENSG00000129187	o	77	15	48	8	6	50.99	19.48	2.391	1.07E-06
DCTPP1	dCTP pyrophosphatase 1 [Source:HGNC Symbol;Acc:28777]	16	p11.2	-1	30434940	30441396	ENSG00000179958	o	62	11	47	3	1	41.06	17.74	4.06	1.84E-10
DCUN1D4	DCN1, defective in cullin neddylation 1, domain containing 4 (S. cerevisiae) [Source:HGNC Symbol;Acc:28998]	4	q12	1	52709166	52783003	ENSG00000109184	o	68	16	49	3	0	45.03	23.53	3.579	2.05E-13
DDAH2	dimethylarginine dimethylaminohydrolase 2 [Source:HGNC Symbol;Acc:2716]	HSCHR6_MHC_MANN	p22.1	-1	31734308	31737887	ENSG00000233076	o	62	19	35	8	0	41.06	30.65	2.296	2.53E-09
DDB2	damage-specific DNA binding protein 2, 48kDa [Source:HGNC Symbol;Acc:2718]	11	p11.2	1	47236493	47260767	ENSG00000134574	o	71	16	41	10	4	47.02	22.54	2.185	2.02E-06
DDIT4	DNA-damage-inducible transcript 4 [Source:HGNC Symbol;Acc:24944]	10	q22.1	1	74033678	74035794	ENSG00000168209	o	75	24	27	23	1	49.67	32	1.532	2.44E-05
DDR1	discoidin domain receptor tyrosine kinase 1 [Source:HGNC Symbol;Acc:2730]	HSCHR6_MHC_MANN	p22.1	1	30893440	30912617	ENSG00000234078	o	80	16	43	14	7	52.98	20	1.855	0.000168
DDX1	DEAD (Asp-Glu-Ala-Asp) box helicase 1 [Source:HGNC Symbol;Acc:2734]	2	p24.3	1	15731302	15771225	ENSG00000079785	o	63	15	39	4	5	41.72	23.81	2.487	1.23E-07
DDX10	DEAD (Asp-Glu-Ala-Asp) box polypeptide 10 [Source:HGNC Symbol;Acc:2735]	11	q22.3	1	108535752	108811657	ENSG00000178105	o	76	14	51	8	3	50.33	18.42	2.845	3.58E-08
DDX17	DEAD (Asp-Glu-Ala-Asp) box helicase 17 [Source:HGNC Symbol;Acc:2740]	22	q13.1	-1	38879445	38903665	ENSG00000100201	o	73	18	33	17	5	48.34	24.66	1.632	0.000437
DDX18	DEAD (Asp-Glu-Ala-Asp) box polypeptide 18 [Source:HGNC Symbol;Acc:2741]	2	q14.1	1	118572226	118589955	ENSG00000088205	o	83	15	62	5	1	54.97	18.07	3.891	4.14E-13
DDX19A	DEAD (Asp-Glu-Ala-Asp) box polypeptide 19A [Source:HGNC Symbol;Acc:25628]	16	q22.1	1	70380732	70407286	ENSG00000168872	o	64	8	49	5	2	42.38	12.5	3.938	3.27E-07
DDX21	DEAD (Asp-Glu-Ala-Asp) box helicase 21 [Source:HGNC Symbol;Acc:2744]	10	q22.1	1	70715884	70744829	ENSG00000165732	o	68	23	36	6	3	45.03	33.82	2.074	1.85E-09
DDX23	DEAD (Asp-Glu-Ala-Asp) box polypeptide 23 [Source:HGNC Symbol;Acc:17347]	12	q13.12	-1	49223840	49246625	ENSG00000174243	o	63	13	42	6	2	41.72	20.63	2.874	4.68E-08
DDX28	DEAD (Asp-Glu-Ala-Asp) box polypeptide 28 [Source:HGNC Symbol;Acc:17330]	16	q22.1	-1	68055179	68057770	ENSG00000182810	o	62	13	39	6	4	41.06	20.97	2.495	1.50E-06
DDX39A	DEAD (Asp-Glu-Ala-Asp) box polypeptide 39A [Source:HGNC Symbol;Acc:17821]	19	p13.12	-1	14519633	14530171	ENSG00000123136	o	80	7	51	9	13	52.98	8.75	1.75	0.0528
DDX3X	DEAD (Asp-Glu-Ala-Asp) box polypeptide 3, X-linked [Source:HGNC Symbol;Acc:2745]	X	p11.4	1	41192651	41223725	ENSG00000215301	o	71	22	33	15	1	47.02	30.99	1.835	3.70E-07
DDX49	DEAD (Asp-Glu-Ala-Asp) box polypeptide 49 [Source:HGNC Symbol;Acc:18684]	19	p13.11	1	19030484	19039442	ENSG00000105671	o	64	6	56	1	1	42.38	9.38	7.837	1.86E-11
DDX5	DEAD (Asp-Glu-Ala-Asp) box helicase 5 [Source:HGNC Symbol;Acc:2746]	HG183_PATCH	q23.3	-1	62575616	62583726	ENSG00000263077	o	63	13	31	14	5	41.72	20.63	1.685	0.00289
DEF8	differentially expressed in FDCP 8 homolog (mouse) [Source:HGNC Symbol;Acc:25969]	16	q24.3	1	90014333	90034468	ENSG00000140995	o	67	6	54	3	4	44.37	8.96	4.467	2.84E-06
DEGS1	delta(4)-desaturase, sphingolipid 1 [Source:HGNC Symbol;Acc:13709]	1	q42.11	1	224363458	224381143	ENSG00000143753	o	71	16	40	11	4	47.02	22.54	2.104	5.06E-06
DENND3	DENN/MADD domain containing 3 [Source:HGNC Symbol;Acc:29134]	8	q24.3	1	142127377	142205907	ENSG00000105339	o	62	12	40	7	3	41.06	19.35	2.611	1.92E-06
DFFA	DNA fragmentation factor, 45kDa, alpha polypeptide [Source:HGNC Symbol;Acc:2772]	1	p36.22	-1	10516579	10532583	ENSG00000160049	o	62	11	44	2	5	41.06	17.74	3.279	5.01E-08
DFNA5	deafness, autosomal dominant 5 [Source:HGNC Symbol;Acc:2810]	7	p15.3	-1	24737972	24809244	ENSG00000105928	o	64	21	21	17	5	42.38	32.81	1.36	0.00394
DGKA	diacylglycerol kinase, alpha 80kDa [Source:HGNC Symbol;Acc:2849]	12	q13.2	1	56321103	56347811	ENSG00000065357	o	67	14	41	7	5	44.37	20.9	2.351	2.60E-06
DGKD	diacylglycerol kinase, delta 130kDa [Source:HGNC Symbol;Acc:2851]	2	q37.1	1	234263153	234380750	ENSG00000077044	o	61	21	34	5	1	40.4	34.43	2.24	3.69E-10
DGKZ	diacylglycerol kinase, zeta [Source:HGNC Symbol;Acc:2857]	11	p11.2	1	46354455	46402104	ENSG00000149091	o	62	19	31	8	4	41.06	30.65	1.897	1.90E-06
DHCR24	24-dehydrocholesterol reductase [Source:HGNC Symbol;Acc:2859]	1	p32.3	-1	55315300	55352921	ENSG00000116133	o	71	21	32	13	5	47.02	29.58	1.687	2.49E-05
DHCR7	7-dehydrocholesterol reductase [Source:HGNC Symbol;Acc:2860]	11	q13.4	-1	71139239	71163914	ENSG00000172893	o	74	16	37	18	3	49.01	21.62	1.833	0.000104
DHFR	dihydrofolate reductase [Source:HGNC Symbol;Acc:2861]	5	q14.1	-1	79922047	79950802	ENSG00000228716	o	94	22	44	25	3	62.25	23.4	1.76	9.19E-06
DHRS7	dehydrogenase/reductase (SDR family) member 7 [Source:HGNC Symbol;Acc:21524]	14	q23.1	-1	60610838	60636574	ENSG00000100612	o	66	12	42	9	3	43.71	18.18	2.514	5.17E-06
DHX30	DEAH (Asp-Glu-Ala-His) box polypeptide 30 [Source:HGNC Symbol;Acc:16716]	3	p21.31	1	47844399	47891685	ENSG00000132153	o	72	15	48	6	3	47.68	20.83	2.857	5.28E-09
DHX9	DEAH (Asp-Glu-Ala-His) box polypeptide 9 [Source:HGNC Symbol;Acc:2750]	1	q25.3	1	182808439	182856886	ENSG00000135829	o	75	14	46	9	6	49.67	18.67	2.283	8.40E-06
DIAPH1	diaphanous homolog 1 (Drosophila) [Source:HGNC Symbol;Acc:2876]	5	q31.3	-1	140894583	140998622	ENSG00000131504	o	66	8	48	4	6	43.71	12.12	3.143	2.06E-05
DIAPH2	diaphanous homolog 2 (Drosophila) [Source:HGNC Symbol;Acc:2877]	X	q21.33	1	95939662	96859996	ENSG00000147202	o	65	8	46	8	3	43.05	12.31	2.955	4.82E-05
DICER1	dicer 1, ribonuclease type III [Source:HGNC Symbol;Acc:17098]	14	q32.13	-1	95552565	95624347	ENSG00000100697	o	75	23	35	14	3	49.67	30.67	1.793	7.93E-07
DIDO1	death inducer-obliterator 1 [Source:HGNC Symbol;Acc:2680]	20	q13.33	-1	61509090	61569304	ENSG00000101191	o	64	12	38	13	1	42.38	18.75	2.363	1.04E-05
DIEXF	digestive organ expansion factor homolog (zebrafish) [Source:HGNC Symbol;Acc:28440]	1	q32.2	1	210001352	210025558	ENSG00000117597	o	82	17	55	7	3	54.3	20.73	2.904	2.98E-10
DIMT1	DIM1 dimethyladenosine transferase 1 homolog (S. cerevisiae) [Source:HGNC Symbol;Acc:30217]	5	q12.1	-1	61683081	61699766	ENSG00000086189	o	80	24	44	7	5	52.98	30	2.136	1.11E-09
DISC1	disrupted in schizophrenia 1 [Source:HGNC Symbol;Acc:2888]	1	q42.2	1	231762561	232177018	ENSG00000162946	o	61	15	39	5	2	40.4	24.59	2.691	9.80E-09
DKC1	dyskeratosis congenita 1, dyskerin [Source:HGNC Symbol;Acc:2890]	LRG_55		1	5001	19934	LRG_55	o	98	20	57	16	5	64.9	20.41	2.178	2.00E-07
DLAT	dihydrolipoamide S-acetyltransferase [Source:HGNC Symbol;Acc:2896]	HG388_HG400_PATCH	q23.1	1	111895537	111935113	ENSG00000263032	o	76	22	45	7	2	50.33	28.95	2.402	6.85E-11
DLG1	discs, large homolog 1 (Drosophila) [Source:HGNC Symbol;Acc:2900]	3	q29	-1	196769431	197026171	ENSG00000075711	o	84	12	59	11	2	55.63	14.29	3.13	8.23E-08
DLG3	discs, large homolog 3 (Drosophila) [Source:HGNC Symbol;Acc:2902]	X	q13.1	1	69664711	69725337	ENSG00000082458	o	63	10	43	10	0	41.72	15.87	3.15	4.30E-07
DLG5	discs, large homolog 5 (Drosophila) [Source:HGNC Symbol;Acc:2904]	10	q22.3	-1	79550549	79686378	ENSG00000151208	o	64	16	32	12	4	42.38	25	1.829	8.11E-05
DLGAP4	discs, large (Drosophila) homolog-associated protein 4 [Source:HGNC Symbol;Acc:24476]	20	q11.23	1	34894258	35157040	ENSG00000080845	o	69	11	52	3	3	45.7	15.94	3.872	1.25E-09
DLGAP5	discs, large (Drosophila) homolog-associated protein 5 [Source:HGNC Symbol;Acc:16864]	14	q22.3	-1	55614830	55658396	ENSG00000126787	o	69	20	25	23	1	45.7	28.99	1.528	0.00019
DMD	dystrophin [Source:HGNC Symbol;Acc:2928]	X	p21.1	-1	31132808	33357558	ENSG00000198947	o	65	16	32	14	3	43.05	24.62	1.825	7.64E-05
DNAJA1	DnaJ (Hsp40) homolog, subfamily A, member 1 [Source:HGNC Symbol;Acc:5229]	9	p21.1	1	33025209	33039905	ENSG00000086061	o	86	27	42	14	3	56.95	31.4	1.888	8.82E-09
DNAJB1	DnaJ (Hsp40) homolog, subfamily B, member 1 [Source:HGNC Symbol;Acc:5270]	19	p13.12	-1	14625582	14640049	ENSG00000132002	o	68	18	35	14	1	45.03	26.47	2.013	9.35E-07
DNAJB12	DnaJ (Hsp40) homolog, subfamily B, member 12 [Source:HGNC Symbol;Acc:14891]	10	q22.1	-1	74092588	74114988	ENSG00000148719	o	63	11	49	0	3	41.72	17.46	4.5	8.51E-12
DNAJB6	DnaJ (Hsp40) homolog, subfamily B, member 6 [Source:HGNC Symbol;Acc:14888]	7	q36.3	1	157128075	157210133	ENSG00000105993	o	95	23	45	23	4	62.91	24.21	1.759	6.24E-06
DNAJB9	DnaJ (Hsp40) homolog, subfamily B, member 9 [Source:HGNC Symbol;Acc:6968]	7	q31.1	1	108210012	108215294	ENSG00000128590	o	75	18	37	17	3	49.67	24	1.837	2.37E-05
DNAJC10	DnaJ (Hsp40) homolog, subfamily C, member 10 [Source:HGNC Symbol;Acc:24637]	2	q32.1	1	183580999	183653542	ENSG00000077232	o	61	10	36	15	0	40.4	16.39	2.44	3.32E-05
DNAJC2	DnaJ (Hsp40) homolog, subfamily C, member 2 [Source:HGNC Symbol;Acc:13192]	7	q22.1	-1	102952921	102985320	ENSG00000105821	o	64	9	46	7	2	42.38	14.06	3.273	1.73E-06
DNAJC4	DnaJ (Hsp40) homolog, subfamily C, member 4 [Source:HGNC Symbol;Acc:5271]	11	q13.1	1	63997750	64001758	ENSG00000110011	o	66	10	49	3	4	43.71	15.15	3.626	4.18E-08
DNAJC7	DnaJ (Hsp40) homolog, subfamily C, member 7 [Source:HGNC Symbol;Acc:12392]	HG185_PATCH	q21.2	-1	40132673	40173949	ENSG00000262684	o	63	9	46	5	3	41.72	14.29	3.375	1.02E-06
DNAJC9	DnaJ (Hsp40) homolog, subfamily C, member 9 [Source:HGNC Symbol;Acc:19123]	10	q22.2	-1	74943120	75008620	ENSG00000213551	o	67	10	40	12	5	44.37	14.93	2.03	0.00154
DNASE2	deoxyribonuclease II, lysosomal [Source:HGNC Symbol;Acc:2960]	19	p13.2	-1	12986023	12992335	ENSG00000105612	o	62	16	38	5	3	41.06	25.81	2.486	2.59E-08
DNM1L	dynamin 1-like [Source:HGNC Symbol;Acc:2973]	12	p11.21	1	32832134	32905700	ENSG00000087470	o	71	10	48	9	4	47.02	14.08	2.669	2.52E-05
DNM2	dynamin 2 [Source:HGNC Symbol;Acc:2974]	19	p13.2	1	10824143	10942586	ENSG00000079805	o	66	18	41	7	0	43.71	27.27	2.64	1.88E-10
DNMT1	DNA (cytosine-5-)-methyltransferase 1 [Source:HGNC Symbol;Acc:2976]	19	p13.2	-1	10244023	10305755	ENSG00000130816	o	66	19	35	9	3	43.71	28.79	2.036	3.27E-07
DNPEP	aspartyl aminopeptidase [Source:HGNC Symbol;Acc:2981]	2	q35	-1	220238268	220586393	ENSG00000123992	o	73	16	49	3	5	48.34	21.92	2.927	5.39E-10
DOCK4	dedicator of cytokinesis 4 [Source:HGNC Symbol;Acc:19192]	7	q31.1	-1	111366168	111846466	ENSG00000128512	o	64	7	36	16	5	42.38	10.94	1.623	0.0728
DOCK9	dedicator of cytokinesis 9 [Source:HGNC Symbol;Acc:14132]	13	q32.3	-1	99445741	99738879	ENSG00000088387	o	80	15	49	15	1	52.98	18.75	2.5	2.03E-07
DOK4	docking protein 4 [Source:HGNC Symbol;Acc:19868]	16	q21	-1	57505863	57521239	ENSG00000125170	o	66	12	46	5	3	43.71	18.18	3.106	4.63E-08
DPAGT1	dolichyl-phosphate (UDP-N-acetylglucosamine) N-acetylglucosaminephosphotransferase 1 (GlcNAc-1-P transferase) [Source:HGNC Symbol;Acc:2995]	11	q23.3	-1	118967213	118979041	ENSG00000172269	o	71	21	42	0	8	47.02	29.58	2.448	4.97E-11
DPP3	dipeptidyl-peptidase 3 [Source:HGNC Symbol;Acc:3008]	11	q13.2	1	66247484	66277130	ENSG00000254986	o	76	8	54	10	4	50.33	10.53	2.815	0.000135
DPY19L1	dpy-19-like 1 (C. elegans) [Source:HGNC Symbol;Acc:22205]	7	p14.2	-1	34961081	35077883	ENSG00000173852	o	66	9	41	13	3	43.71	13.64	2.25	0.000712
DPYSL2	dihydropyrimidinase-like 2 [Source:HGNC Symbol;Acc:3014]	8	p21.2	1	26371547	26515694	ENSG00000092964	o	64	17	28	18	1	42.38	26.56	1.727	6.42E-05
DR1	down-regulator of transcription 1, TBP-binding (negative cofactor 2) [Source:HGNC Symbol;Acc:3017]	1	p22.1	1	93811445	93828149	ENSG00000117505	o	83	19	51	7	6	54.97	22.89	2.426	8.35E-09
DST	dystonin [Source:HGNC Symbol;Acc:1090]	6	p12.1	-1	56322785	56819426	ENSG00000151914	o	83	15	44	21	3	54.97	18.07	1.921	0.000111
DTYMK	deoxythymidylate kinase (thymidylate kinase) [Source:HGNC Symbol;Acc:3061]	2	q37.3	-1	242615157	242626406	ENSG00000168393	o	73	18	39	14	2	48.34	24.66	2.053	1.04E-06
DUSP1	dual specificity phosphatase 1 [Source:HGNC Symbol;Acc:3064]	5	q35.1	-1	172195093	172198198	ENSG00000120129	o	84	32	28	21	3	55.63	38.1	1.449	5.41E-06
DUSP10	dual specificity phosphatase 10 [Source:HGNC Symbol;Acc:3065]	1	q41	-1	221874766	221915518	ENSG00000143507	o	61	16	37	4	4	40.4	26.23	2.44	4.11E-08
DUSP14	dual specificity phosphatase 14 [Source:HGNC Symbol;Acc:17007]	17	q12	1	35849937	35873603	ENSG00000161326	o	66	10	46	5	5	43.71	15.15	2.933	3.85E-06
DUSP3	dual specificity phosphatase 3 [Source:HGNC Symbol;Acc:3069]	17	q21.31	-1	41843490	41856368	ENSG00000108861	o	72	21	41	7	3	47.68	29.17	2.25	2.19E-09
DUSP5	dual specificity phosphatase 5 [Source:HGNC Symbol;Acc:3071]	10	q25.2	1	112257596	112271302	ENSG00000138166	o	61	17	22	22	0	40.4	27.87	1.564	0.000266
DUT	deoxyuridine triphosphatase [Source:HGNC Symbol;Acc:3078]	15	q21.1	1	48623208	48635570	ENSG00000128951	o	78	20	41	15	2	51.66	25.64	2.026	2.99E-07
DYNC2LI1	dynein, cytoplasmic 2, light intermediate chain 1 [Source:HGNC Symbol;Acc:24595]	2	p21	1	44001178	44037149	ENSG00000138036	o	67	17	43	6	1	44.37	25.37	2.751	3.36E-10
DYNLT1	dynein, light chain, Tctex-type 1 [Source:HGNC Symbol;Acc:11697]	6	q25.3	-1	159057506	159065771	ENSG00000146425	o	70	18	35	10	7	46.36	25.71	1.8	4.63E-05
DYRK1A	dual-specificity tyrosine-(Y)-phosphorylation regulated kinase 1A [Source:HGNC Symbol;Acc:3091]	21	q22.13	1	38739236	38887680	ENSG00000157540	o	79	21	42	8	8	52.32	26.58	1.973	5.33E-07
DYRK2	dual-specificity tyrosine-(Y)-phosphorylation regulated kinase 2 [Source:HGNC Symbol;Acc:3093]	12	q15	1	68042118	68059186	ENSG00000127334	o	96	24	57	14	1	63.58	25	2.425	1.98E-11
E2F6	E2F transcription factor 6 [Source:HGNC Symbol;Acc:3120]	2	p25.1	-1	11584501	11606297	ENSG00000169016	o	61	18	40	3	0	40.4	29.51	2.905	3.08E-12
EBAG9	estrogen receptor binding site associated, antigen, 9 [Source:HGNC Symbol;Acc:3123]	8	q23.2	1	110551940	110578225	ENSG00000147654	o	64	12	44	5	3	42.38	18.75	3.012	8.54E-08
EBNA1BP2	EBNA1 binding protein 2 [Source:HGNC Symbol;Acc:15531]	1	p34.2	-1	43629846	43727589	ENSG00000117395	o	84	24	46	8	6	55.63	28.57	2.1	3.75E-09
EBP	emopamil binding protein (sterol isomerase) [Source:HGNC Symbol;Acc:3133]	X	p11.23	1	48379546	48387104	ENSG00000147155	o	91	19	47	18	7	60.26	20.88	1.797	6.84E-05
ECHS1	enoyl CoA hydratase, short chain, 1, mitochondrial [Source:HGNC Symbol;Acc:3151]	10	q26.3	-1	135175984	135187193	ENSG00000127884	o	73	17	49	3	4	48.34	23.29	2.955	7.04E-11
ECI2	enoyl-CoA delta isomerase 2 [Source:HGNC Symbol;Acc:14601]	6	p25.2	-1	4115923	4135831	ENSG00000198721	o	61	11	32	17	1	40.4	18.03	1.997	0.000386
EED	embryonic ectoderm development [Source:HGNC Symbol;Acc:3188]	11	q14.2	1	85955586	85989781	ENSG00000074266	o	63	24	33	4	2	41.72	38.1	2.077	1.47E-10
EEF1D	eukaryotic translation elongation factor 1 delta (guanine nucleotide exchange protein) [Source:HGNC Symbol;Acc:3211]	8	q24.3	-1	144661867	144681711	ENSG00000104529	o	62	8	42	8	4	41.06	12.9	2.583	0.000316
EEF1E1	eukaryotic translation elongation factor 1 epsilon 1 [Source:HGNC Symbol;Acc:3212]	6	p24.3	-1	8015959	8102811	ENSG00000124802	o	88	22	54	9	3	58.28	25	2.498	6.64E-11
EFR3A	EFR3 homolog A (S. cerevisiae) [Source:HGNC Symbol;Acc:28970]	8	q24.22	1	132916335	133025889	ENSG00000132294	o	64	12	38	6	8	42.38	18.75	2.133	0.000131
EGFR	epidermal growth factor receptor [Source:HGNC Symbol;Acc:3236]	7	p11.2	1	55086714	55324313	ENSG00000146648	o	70	9	42	17	2	46.36	12.86	2.203	0.000837
EGR1	early growth response 1 [Source:HGNC Symbol;Acc:3238]	5	q31.2	1	137801169	137805004	ENSG00000120738	o	63	9	36	17	1	41.72	14.29	2.181	0.000644
EHD1	EH-domain containing 1 [Source:HGNC Symbol;Acc:3242]	11	q13.1	-1	64619114	64655768	ENSG00000110047	o	74	16	45	13	0	49.01	21.62	2.552	1.82E-08
EHMT2	euchromatic histone-lysine N-methyltransferase 2 [Source:HGNC Symbol;Acc:14129]	HSCHR6_MHC_MCF	p21.33	-1	31924012	31941947	ENSG00000238134	o	64	11	37	11	5	42.38	17.19	2	0.000829
EI24	etoposide induced 2.4 mRNA [Source:HGNC Symbol;Acc:13276]	11	q24.2	1	125439112	125454575	ENSG00000149547	o	67	19	44	1	3	44.37	28.36	2.893	1.57E-12
EID1	EP300 interacting inhibitor of differentiation 1 [Source:HGNC Symbol;Acc:1191]	15	q21.1	1	49170083	49172380	ENSG00000255302	o	72	12	50	8	2	47.68	16.67	3.086	6.95E-08
EIF1	eukaryotic translation initiation factor 1 [Source:HGNC Symbol;Acc:3249]	17	q21.2	1	39845137	39848920	ENSG00000173812	o	92	22	49	15	6	60.93	23.91	1.954	6.96E-07
EIF1AX	eukaryotic translation initiation factor 1A, X-linked [Source:HGNC Symbol;Acc:3250]	X	p22.12	-1	20142636	20159962	ENSG00000173674	o	79	20	45	13	1	52.32	25.32	2.28	6.71E-09
EIF1B	eukaryotic translation initiation factor 1B [Source:HGNC Symbol;Acc:30792]	3	p22.1	1	40351175	40353915	ENSG00000114784	o	69	16	37	9	7	45.7	23.19	1.92	4.64E-05
EIF2AK1	eukaryotic translation initiation factor 2-alpha kinase 1 [Source:HGNC Symbol;Acc:24921]	7	p22.1	-1	6061881	6098861	ENSG00000086232	o	71	10	44	15	2	47.02	14.08	2.367	0.000129
EIF2B2	eukaryotic translation initiation factor 2B, subunit 2 beta, 39kDa [Source:HGNC Symbol;Acc:3258]	14	q24.3	1	75469614	75476292	ENSG00000119718	o	66	13	41	5	7	43.71	19.7	2.383	5.68E-06
EIF2C2	eukaryotic translation initiation factor 2C, 2 [Source:HGNC Symbol;Acc:3263]	8	q24.3	-1	141541264	141645718	ENSG00000123908	o	66	24	37	5	0	43.71	36.36	2.276	4.01E-12
EIF2S1	eukaryotic translation initiation factor 2, subunit 1 alpha, 35kDa [Source:HGNC Symbol;Acc:3265]	14	q23.3	1	67826714	67853233	ENSG00000134001	o	88	25	52	7	4	58.28	28.41	2.371	9.46E-12
EIF2S2	eukaryotic translation initiation factor 2, subunit 2 beta, 38kDa [Source:HGNC Symbol;Acc:3266]	20	q11.22	-1	32676104	32700138	ENSG00000125977	o	61	10	39	7	5	40.4	16.39	2.392	0.000114
EIF3A	eukaryotic translation initiation factor 3, subunit A [Source:HGNC Symbol;Acc:3271]	10	q26.11	-1	120794356	120840396	ENSG00000107581	o	65	13	44	7	1	43.05	20	3.018	1.33E-08
EIF3B	eukaryotic translation initiation factor 3, subunit B [Source:HGNC Symbol;Acc:3280]	7	p22.3	1	2393721	2420380	ENSG00000106263	o	76	12	44	13	7	50.33	15.79	1.92	0.00119
EIF3C	eukaryotic translation initiation factor 3, subunit C [Source:HGNC Symbol;Acc:3279]	16	p11.2	1	28699879	28747051	ENSG00000184110	o	70	22	34	10	4	46.36	31.43	1.851	5.11E-07
EIF3J	eukaryotic translation initiation factor 3, subunit J [Source:HGNC Symbol;Acc:3270]	15	q21.1	1	44829255	44855227	ENSG00000104131	o	63	6	50	3	4	41.72	9.52	4.2	6.67E-06
EIF4A1	eukaryotic translation initiation factor 4A1 [Source:HGNC Symbol;Acc:3282]	17	p13.1	1	7476024	7482324	ENSG00000161960	o	78	18	44	9	7	51.66	23.08	2.08	1.87E-06
EIF4A2	eukaryotic translation initiation factor 4A2 [Source:HGNC Symbol;Acc:3284]	3	q27.3	1	186500994	186507689	ENSG00000156976	o	67	17	40	7	3	44.37	25.37	2.373	4.33E-08
EIF4A3	eukaryotic translation initiation factor 4A3 [Source:HGNC Symbol;Acc:18683]	17	q25.3	-1	78109013	78120982	ENSG00000141543	o	65	11	40	5	9	43.05	16.92	2.234	0.00015
EIF4B	eukaryotic translation initiation factor 4B [Source:HGNC Symbol;Acc:3285]	12	q13.13	1	53399942	53435993	ENSG00000063046	o	64	7	41	11	5	42.38	10.94	2.074	0.00982
EIF4E	eukaryotic translation initiation factor 4E [Source:HGNC Symbol;Acc:3287]	4	q23	-1	99792835	99851788	ENSG00000151247	o	76	20	46	7	3	50.33	26.32	2.448	6.77E-10
EIF4E2	eukaryotic translation initiation factor 4E family member 2 [Source:HGNC Symbol;Acc:3293]	2	q37.1	1	233414762	233448354	ENSG00000135930	o	76	8	56	7	5	50.33	10.53	3.118	3.19E-05
EIF4EBP1	eukaryotic translation initiation factor 4E binding protein 1 [Source:HGNC Symbol;Acc:3288]	8	p11.23	1	37887859	37917883	ENSG00000187840	o	76	22	32	21	1	50.33	28.95	1.691	5.98E-06
EIF4EBP2	eukaryotic translation initiation factor 4E binding protein 2 [Source:HGNC Symbol;Acc:3289]	10	q22.1	1	72164135	72188374	ENSG00000148730	o	84	14	53	9	8	55.63	16.67	2.324	9.04E-06
EIF4G1	eukaryotic translation initiation factor 4 gamma, 1 [Source:HGNC Symbol;Acc:3296]	3	q27.1	1	184032283	184053146	ENSG00000114867	o	63	8	40	10	5	41.72	12.7	2.154	0.00314
EIF4G3	eukaryotic translation initiation factor 4 gamma, 3 [Source:HGNC Symbol;Acc:3298]	1	p36.12	-1	21132972	21503377	ENSG00000075151	o	66	14	37	9	6	43.71	21.21	2.009	7.76E-05
EIF5	eukaryotic translation initiation factor 5 [Source:HGNC Symbol;Acc:3299]	14	q32.32	1	103799881	103811362	ENSG00000100664	o	100	24	51	20	5	66.23	24	1.881	6.03E-07
EIF5B	eukaryotic translation initiation factor 5B [Source:HGNC Symbol;Acc:30793]	2	q11.2	1	99953816	100016728	ENSG00000158417	o	82	17	44	13	8	54.3	20.73	1.859	9.18E-05
ELAVL1	ELAV (embryonic lethal, abnormal vision, Drosophila)-like 1 (Hu antigen R) [Source:HGNC Symbol;Acc:3312]	19	p13.2	-1	8023458	8070529	ENSG00000066044	o	71	10	49	10	2	47.02	14.08	2.958	3.16E-06
ELF1	E74-like factor 1 (ets domain transcription factor) [Source:HGNC Symbol;Acc:3316]	13	q14.11	-1	41506056	41635576	ENSG00000120690	o	67	19	36	11	1	44.37	28.36	2.122	6.93E-08
ELF2	E74-like factor 2 (ets domain transcription factor) [Source:HGNC Symbol;Acc:3317]	4	q31.1	-1	139949266	140098372	ENSG00000109381	o	71	19	43	4	5	47.02	26.76	2.444	1.77E-09
ELF3	E74-like factor 3 (ets domain transcription factor, epithelial-specific ) [Source:HGNC Symbol;Acc:3318]	1	q32.1	1	201977073	201986316	ENSG00000163435	o	63	5	31	24	3	41.72	7.94	1.358	0.317
ELF4	E74-like factor 4 (ets domain transcription factor) [Source:HGNC Symbol;Acc:3319]	X	q26.1	-1	129198849	129244691	ENSG00000102034	o	64	13	38	9	4	42.38	20.31	2.225	2.01E-05
ELK3	ELK3, ETS-domain protein (SRF accessory protein 2) [Source:HGNC Symbol;Acc:3325]	12	q23.1	1	96588160	96663613	ENSG00000111145	o	72	13	38	17	4	47.68	18.06	1.835	0.000867
ELOVL1	ELOVL fatty acid elongase 1 [Source:HGNC Symbol;Acc:14418]	1	p34.2	-1	43829068	43833697	ENSG00000066322	o	65	7	44	10	4	43.05	10.77	2.433	0.00191
ELOVL5	ELOVL fatty acid elongase 5 [Source:HGNC Symbol;Acc:21308]	6	p12.1	-1	53132196	53213947	ENSG00000012660	o	83	12	41	23	7	54.97	14.46	1.498	0.0349
ELOVL6	ELOVL fatty acid elongase 6 [Source:HGNC Symbol;Acc:15829]	4	q25	-1	110967002	111120355	ENSG00000170522	o	66	12	32	20	2	43.71	18.18	1.768	0.00169
EMG1	EMG1 nucleolar protein homolog (S. cerevisiae) [Source:HGNC Symbol;Acc:16912]	12	p13.31	1	7079944	7095921	ENSG00000126749	o	81	20	47	8	6	53.64	24.69	2.225	3.57E-08
EML2	echinoderm microtubule associated protein like 2 [Source:HGNC Symbol;Acc:18035]	19	q13.32	-1	46112660	46148726	ENSG00000125746	o	73	18	44	10	1	48.34	24.66	2.47	4.19E-09
EML4	echinoderm microtubule associated protein like 4 [Source:HGNC Symbol;Acc:1316]	2	p21	1	42396490	42559688	ENSG00000143924	o	61	4	45	8	4	40.4	6.56	2.542	0.0206
EMP1	epithelial membrane protein 1 [Source:HGNC Symbol;Acc:3333]	12	p13.1	1	13349650	13369708	ENSG00000134531	o	77	14	32	30	1	50.99	18.18	1.633	0.0016
ENC1	ectodermal-neural cortex 1 (with BTB-like domain) [Source:HGNC Symbol;Acc:3345]	5	q13.3	-1	73923234	73937249	ENSG00000171617	o	77	26	32	18	1	50.99	33.77	1.685	3.37E-07
ENO1	enolase 1, (alpha) [Source:HGNC Symbol;Acc:3350]	1	p36.23	-1	8921061	8939308	ENSG00000074800	o	87	23	40	18	6	57.62	26.44	1.683	2.12E-05
ENO2	enolase 2 (gamma, neuronal) [Source:HGNC Symbol;Acc:3353]	12	p13.31	1	7022909	7032861	ENSG00000111674	o	71	18	26	22	5	47.02	25.35	1.389	0.00993
ENOSF1	enolase superfamily member 1 [Source:HGNC Symbol;Acc:30365]	18	p11.32	-1	672546	712662	ENSG00000132199	o	63	14	35	13	1	41.72	22.22	2.178	6.02E-06
ENSA	endosulfine alpha [Source:HGNC Symbol;Acc:3360]	1	q21.3	-1	150573327	150602088	ENSG00000143420	o	99	16	65	12	6	65.56	16.16	2.571	1.53E-07
ENTPD4	ectonucleoside triphosphate diphosphohydrolase 4 [Source:HGNC Symbol;Acc:14573]	8	p21.2	-1	23243296	23315208	ENSG00000197217	o	109	28	50	27	4	72.19	25.69	1.734	6.16E-07
EPAS1	endothelial PAS domain protein 1 [Source:HGNC Symbol;Acc:3374]	2	p21	1	46520806	46613836	ENSG00000116016	o	61	13	36	10	2	40.4	21.31	2.299	6.62E-06
EPB41L1	erythrocyte membrane protein band 4.1-like 1 [Source:HGNC Symbol;Acc:3378]	20	q11.23	1	34679426	34820721	ENSG00000088367	o	62	9	36	14	3	41.06	14.52	2.022	0.00247
EPB41L2	erythrocyte membrane protein band 4.1-like 2 [Source:HGNC Symbol;Acc:3379]	6	q23.2	-1	131160487	131384462	ENSG00000079819	o	69	8	36	23	2	45.7	11.59	1.781	0.0159
EPHA4	EPH receptor A4 [Source:HGNC Symbol;Acc:3388]	2	q36.1	-1	222282747	222438922	ENSG00000116106	o	64	19	22	22	1	42.38	29.69	1.483	0.000506
EPHB2	EPH receptor B2 [Source:HGNC Symbol;Acc:3393]	1	p36.12	1	23037332	23241818	ENSG00000133216	o	63	11	40	8	4	41.72	17.46	2.432	2.99E-05
EPOR	erythropoietin receptor [Source:HGNC Symbol;Acc:3416]	19	p13.2	-1	11487881	11495018	ENSG00000187266	o	84	18	48	15	3	55.63	21.43	2.182	4.89E-07
EPRS	glutamyl-prolyl-tRNA synthetase [Source:HGNC Symbol;Acc:3418]	1	q41	-1	220141943	220220000	ENSG00000136628	o	83	20	48	8	7	54.97	24.1	2.196	6.77E-08
EPS8	epidermal growth factor receptor pathway substrate 8 [Source:HGNC Symbol;Acc:3420]	12	p12.3	-1	15773092	16035263	ENSG00000151491	o	66	11	33	20	2	43.71	16.67	1.801	0.00241
ERBB2	v-erb-b2 erythroblastic leukemia viral oncogene homolog 2, neuro/glioblastoma derived oncogene homolog (avian) [Source:HGNC Symbol;Acc:3430]	17	q12	1	37844393	37884915	ENSG00000141736	o	69	18	36	14	1	45.7	26.09	2.043	6.85E-07
ERBB3	v-erb-b2 erythroblastic leukemia viral oncogene homolog 3 (avian) [Source:HGNC Symbol;Acc:3431]	12	q13.2	1	56473641	56497289	ENSG00000065361	o	67	11	37	18	1	44.37	16.42	2.118	0.000189
ERCC1	excision repair cross-complementing rodent repair deficiency, complementation group 1 (includes overlapping antisense sequence) [Source:HGNC Symbol;Acc:3433]	19	q13.32	-1	45910591	45982086	ENSG00000012061	o	73	15	47	5	6	48.34	20.55	2.607	8.30E-08
ERH	enhancer of rudimentary homolog (Drosophila) [Source:HGNC Symbol;Acc:3447]	14	q24.1	-1	69846848	69865344	ENSG00000100632	o	67	15	45	3	4	44.37	22.39	2.939	1.44E-09
ERP44	endoplasmic reticulum protein 44 [Source:HGNC Symbol;Acc:18311]	9	q31.1	-1	102741461	102861322	ENSG00000023318	o	63	4	50	4	5	41.72	6.35	3.5	0.002
ESD	esterase D [Source:HGNC Symbol;Acc:3465]	13	q14.2	-1	47345391	47371367	ENSG00000139684	o	82	10	61	3	8	54.3	12.2	3.504	1.79E-07
ESPL1	extra spindle pole bodies homolog 1 (S. cerevisiae) [Source:HGNC Symbol;Acc:16856]	12	q13.13	1	53662083	53687427	ENSG00000135476	o	75	25	31	15	4	49.67	33.33	1.616	5.87E-06
ESR1	estrogen receptor 1 [Source:HGNC Symbol;Acc:3467]	6	q25.1	1	151977826	152450754	ENSG00000091831	o	77	20	36	18	3	50.99	25.97	1.762	1.65E-05
ETF1	eukaryotic translation termination factor 1 [Source:HGNC Symbol;Acc:3477]	5	q31.2	-1	137841784	137878989	ENSG00000120705	o	75	18	49	3	5	49.67	24	2.795	1.14E-10
ETFB	electron-transfer-flavoprotein, beta polypeptide [Source:HGNC Symbol;Acc:3482]	19	q13.41	-1	51848410	51869672	ENSG00000105379	o	73	14	50	3	6	48.34	19.18	3.006	6.61E-09
ETHE1	ethylmalonic encephalopathy 1 [Source:HGNC Symbol;Acc:23287]	19	q13.31	-1	44010872	44031396	ENSG00000105755	o	68	14	31	14	9	45.03	20.59	1.478	0.0183
ETNK1	ethanolamine kinase 1 [Source:HGNC Symbol;Acc:24649]	12	p12.1	1	22778009	22838646	ENSG00000139163	o	70	12	47	9	2	46.36	17.14	2.857	3.66E-07
ETS2	v-ets erythroblastosis virus E26 oncogene homolog 2 (avian) [Source:HGNC Symbol;Acc:3489]	21	q22.2	1	40177231	40196879	ENSG00000157557	o	88	25	38	21	4	58.28	28.41	1.649	7.89E-06
ETV5	ets variant 5 [Source:HGNC Symbol;Acc:3494]	3	q27.2	-1	185764097	185828107	ENSG00000244405	o	64	6	45	12	1	42.38	9.38	3.048	0.000329
EVI5	ecotropic viral integration site 5 [Source:HGNC Symbol;Acc:3501]	1	p22.1	-1	92974253	93257961	ENSG00000067208	o	62	19	35	7	1	41.06	30.65	2.265	5.12E-09
EWSR1	Ewing sarcoma breakpoint region 1 [Source:HGNC Symbol;Acc:3508]	22	q12.2	1	29663998	29696515	ENSG00000182944	o	70	11	51	6	2	46.36	15.71	3.484	1.89E-08
EXOC7	exocyst complex component 7 [Source:HGNC Symbol;Acc:23214]	17	q25.1	-1	74077087	74099868	ENSG00000182473	o	83	16	45	13	9	54.97	19.28	1.832	0.000267
EXOSC2	exosome component 2 [Source:HGNC Symbol;Acc:17097]	9	q34.12	1	133569108	133580248	ENSG00000130713	o	81	24	41	11	5	53.64	29.63	1.915	8.05E-08
EXOSC4	exosome component 4 [Source:HGNC Symbol;Acc:18189]	HG104_HG975_PATCH	q24.3	1	145160798	145162819	ENSG00000260189	o	63	9	42	10	2	41.72	14.29	2.713	3.97E-05
EXOSC7	exosome component 7 [Source:HGNC Symbol;Acc:28112]	3	p21.31	1	45016733	45077558	ENSG00000075914	o	68	18	46	2	2	45.03	26.47	3.06	1.46E-12
EXPH5	exophilin 5 [Source:HGNC Symbol;Acc:30578]	11	q22.3	-1	108376158	108464465	ENSG00000110723	o	67	15	29	20	3	44.37	22.39	1.595	0.00201
EXT1	exostosin 1 [Source:HGNC Symbol;Acc:3512]	8	q24.11	-1	118806729	119124092	ENSG00000182197	o	65	11	43	9	2	43.05	16.92	2.75	2.56E-06
EXT2	exostosin 2 [Source:HGNC Symbol;Acc:3513]	11	p11.2	1	44117099	44266979	ENSG00000151348	o	61	9	47	3	2	40.4	14.75	4.159	1.02E-08
EZH1	enhancer of zeste homolog 1 (Drosophila) [Source:HGNC Symbol;Acc:3526]	17	q21.2	-1	40852294	40897071	ENSG00000108799	o	68	21	35	8	4	45.03	30.88	1.97	1.46E-07
EZH2	enhancer of zeste homolog 2 (Drosophila) [Source:HGNC Symbol;Acc:3527]	7	q36.1	-1	148504475	148581413	ENSG00000106462	o	69	19	31	15	4	45.7	27.54	1.676	9.00E-05
EZR	ezrin [Source:HGNC Symbol;Acc:12691]	6	q25.3	-1	159186773	159240444	ENSG00000092820	o	81	18	37	23	3	53.64	22.22	1.693	0.000186
F2RL1	coagulation factor II (thrombin) receptor-like 1 [Source:HGNC Symbol;Acc:3538]	5	q13.3	1	76114758	76131140	ENSG00000164251	o	68	14	30	24	0	45.03	20.59	1.789	0.000191
FABP5	fatty acid binding protein 5 (psoriasis-associated) [Source:HGNC Symbol;Acc:3560]	8	q21.13	1	82192598	82197012	ENSG00000164687	o	78	24	32	20	2	51.66	30.77	1.636	6.16E-06
FADS1	fatty acid desaturase 1 [Source:HGNC Symbol;Acc:3574]	11	q12.2	-1	61567098	61647626	ENSG00000149485	o	90	25	40	22	3	59.6	27.78	1.71	2.24E-06
FAH	fumarylacetoacetate hydrolase (fumarylacetoacetase) [Source:HGNC Symbol;Acc:3579]	15	q25.1	1	80444832	80479288	ENSG00000103876	o	72	24	36	11	1	47.68	33.33	1.975	4.42E-09
FAIM3	Fas apoptotic inhibitory molecule 3 [Source:HGNC Symbol;Acc:14315]	1	q32.1	-1	207077731	207096592	ENSG00000162894	o	68	22	30	15	1	45.03	32.35	1.758	1.05E-06
FAM115A	family with sequence similarity 115, member A [Source:HGNC Symbol;Acc:22201]	7	q35	-1	143548468	143599291	ENSG00000198420	o	61	6	40	10	5	40.4	9.84	2.08	0.0184
FAM120A	family with sequence similarity 120A [Source:HGNC Symbol;Acc:13247]	9	q22.31	1	96214173	96328397	ENSG00000048828	o	64	8	47	6	3	42.38	12.5	3.325	7.35E-06
FAM134B	family with sequence similarity 134, member B [Source:HGNC Symbol;Acc:25964]	5	p15.1	-1	16473147	16617167	ENSG00000154153	o	72	13	34	25	0	47.68	18.06	1.895	0.000165
FAM13A	family with sequence similarity 13, member A [Source:HGNC Symbol;Acc:19367]	4	q22.1	-1	89647106	90032549	ENSG00000138640	o	76	15	47	13	1	50.33	19.74	2.545	1.09E-07
FAM162A	family with sequence similarity 162, member A [Source:HGNC Symbol;Acc:17865]	3	q21.1	1	122103023	122131181	ENSG00000114023	o	66	8	51	6	1	43.71	12.12	4.19	9.09E-08
FAM178A	family with sequence similarity 178, member A [Source:HGNC Symbol;Acc:17814]	10	q24.31	1	102672720	102724893	ENSG00000119906	o	62	14	43	4	1	41.06	22.58	3.215	2.95E-10
FAM190B	family with sequence similarity 190, member B [Source:HGNC Symbol;Acc:29197]	10	q23.1	1	86088342	86278273	ENSG00000107771	o	67	20	41	4	2	44.37	29.85	2.538	4.85E-11
FAM20B	family with sequence similarity 20, member B [Source:HGNC Symbol;Acc:23017]	1	q25.2	1	178994939	179045697	ENSG00000116199	o	75	18	36	15	6	49.67	24	1.705	0.000207
FAM21A	family with sequence similarity 21, member A [Source:HGNC Symbol;Acc:23416]	10	q11.23	1	51827648	51893269	ENSG00000099290	o	62	12	48	0	2	41.06	19.35	4.429	9.16E-13
FAM65B	family with sequence similarity 65, member B [Source:HGNC Symbol;Acc:13872]	6	p22.3	-1	24797601	25042238	ENSG00000111913	o	62	19	23	14	6	41.06	30.65	1.428	0.00313
FAM8A1	family with sequence similarity 8, member A1 [Source:HGNC Symbol;Acc:16372]	6	p22.3	1	17600583	17611950	ENSG00000137414	o	68	17	46	3	2	45.03	25	3.042	1.30E-11
FAM98A	family with sequence similarity 98, member A [Source:HGNC Symbol;Acc:24520]	2	p22.3	-1	33808725	33824449	ENSG00000119812	o	71	20	34	14	3	47.02	28.17	1.816	5.07E-06
FANCI	Fanconi anemia, complementation group I [Source:HGNC Symbol;Acc:25568]	15	q26.1	1	89787180	89860492	ENSG00000140525	o	68	20	32	14	2	45.03	29.41	1.818	3.07E-06
FARP1	FERM, RhoGEF (ARHGEF) and pleckstrin domain protein 1 (chondrocyte-derived) [Source:HGNC Symbol;Acc:3591]	13	q32.2	1	98795434	99102023	ENSG00000152767	o	61	12	36	12	1	40.4	19.67	2.346	1.05E-05
FARSA	phenylalanyl-tRNA synthetase, alpha subunit [Source:HGNC Symbol;Acc:3592]	19	p13.2	-1	13033284	13044558	ENSG00000179115	o	100	22	61	12	5	66.23	22	2.397	1.09E-09
FAS	Fas (TNF receptor superfamily, member 6) [Source:HGNC Symbol;Acc:11920]	LRG_134		1	5001	30255	LRG_134	o	75	24	30	21	0	49.67	32	1.667	1.23E-06
FASTKD2	FAST kinase domains 2 [Source:HGNC Symbol;Acc:29160]	2	q33.3	1	207630081	207657233	ENSG00000118246	o	71	13	46	6	6	47.02	18.31	2.557	1.64E-06
FBL	fibrillarin [Source:HGNC Symbol;Acc:3599]	19	q13.2	-1	40325094	40337054	ENSG00000105202	o	78	10	54	10	4	51.66	12.82	2.786	1.48E-05
FBXL5	F-box and leucine-rich repeat protein 5 [Source:HGNC Symbol;Acc:13602]	4	p15.32	-1	15606162	15683302	ENSG00000118564	o	73	14	49	10	0	48.34	19.18	3.042	2.73E-09
FBXO21	F-box protein 21 [Source:HGNC Symbol;Acc:13592]	12	q24.22	-1	117581146	117628336	ENSG00000135108	o	75	13	48	11	3	49.67	17.33	2.539	1.92E-06
FBXO9	F-box protein 9 [Source:HGNC Symbol;Acc:13588]	6	p12.1	1	52916789	52965671	ENSG00000112146	o	90	17	56	10	7	59.6	18.89	2.361	3.44E-07
FBXW2	F-box and WD repeat domain containing 2 [Source:HGNC Symbol;Acc:13608]	9	q33.2	-1	123514256	123555690	ENSG00000119402	o	63	6	51	5	1	41.72	9.52	4.909	4.53E-07
FCGRT	Fc fragment of IgG, receptor, transporter, alpha [Source:HGNC Symbol;Acc:3621]	19	q13.33	1	50015536	50029685	ENSG00000104870	o	66	20	33	13	0	43.71	30.3	2	8.47E-08
FDFT1	farnesyl-diphosphate farnesyltransferase 1 [Source:HGNC Symbol;Acc:3629]	8	p23.1	1	11653082	11696818	ENSG00000079459	o	79	20	45	12	2	52.32	25.32	2.244	1.43E-08
FDPS	farnesyl diphosphate synthase [Source:HGNC Symbol;Acc:3631]	1	q22	1	155278539	155290457	ENSG00000160752	o	79	21	44	8	6	52.32	26.58	2.119	4.84E-08
FDXR	ferredoxin reductase [Source:HGNC Symbol;Acc:3642]	17	q25.1	-1	72858620	72869156	ENSG00000161513	o	69	16	37	8	8	45.7	23.19	1.917	4.89E-05
FEM1B	fem-1 homolog b (C. elegans) [Source:HGNC Symbol;Acc:3649]	15	q23	1	68570141	68588203	ENSG00000169018	o	73	18	44	11	0	48.34	24.66	2.517	1.74E-09
FEN1	flap structure-specific endonuclease 1 [Source:HGNC Symbol;Acc:3650]	11	q12.2	1	61560109	61564716	ENSG00000168496	o	100	32	44	23	1	66.23	32	1.763	3.21E-09
FERMT2	fermitin family member 2 [Source:HGNC Symbol;Acc:15767]	14	q22.1	-1	53323986	53419153	ENSG00000073712	o	81	16	39	22	4	53.64	19.75	1.705	0.000634
FEZ1	fasciculation and elongation protein zeta 1 (zygin I) [Source:HGNC Symbol;Acc:3659]	11	q24.2	-1	125315646	125366213	ENSG00000149557	o	68	14	36	15	3	45.03	20.59	1.931	0.000132
FEZ2	fasciculation and elongation protein zeta 2 (zygin II) [Source:HGNC Symbol;Acc:3660]	2	p22.2	-1	36778570	36873230	ENSG00000171055	o	65	16	45	4	0	43.05	24.62	3.25	4.83E-12
FGFR1	fibroblast growth factor receptor 1 [Source:HGNC Symbol;Acc:3688]	8	p11.22	-1	38268656	38326352	ENSG00000077782	o	78	18	44	13	3	51.66	23.08	2.157	4.76E-07
FGFR1OP	FGFR1 oncogene partner [Source:HGNC Symbol;Acc:17012]	6	q27	1	167412670	167455906	ENSG00000213066	o	64	13	36	11	4	42.38	20.31	2.039	0.000108
FGFR2	fibroblast growth factor receptor 2 [Source:HGNC Symbol;Acc:3689]	10	q26.13	-1	123237848	123357972	ENSG00000066468	o	89	17	41	29	2	58.94	19.1	1.731	0.000202
FH	fumarate hydratase [Source:HGNC Symbol;Acc:3700]	1	q43	-1	241660903	241683061	ENSG00000091483	o	97	27	58	9	3	64.24	27.84	2.425	5.41E-13
FHL1	four and a half LIM domains 1 [Source:HGNC Symbol;Acc:3702]	X	q26.3	1	135229559	135293518	ENSG00000022267	o	86	17	33	35	1	56.95	19.77	1.562	0.000913
FHL2	four and a half LIM domains 2 [Source:HGNC Symbol;Acc:3703]	2	q12.2	-1	105974169	106054960	ENSG00000115641	o	65	9	34	19	3	43.05	13.85	1.741	0.0134
FIBP	fibroblast growth factor (acidic) intracellular binding protein [Source:HGNC Symbol;Acc:3705]	11	q13.1	-1	65651212	65656010	ENSG00000172500	o	62	15	38	5	4	41.06	24.19	2.447	1.72E-07
FKBP1A	FK506 binding protein 1A, 12kDa [Source:HGNC Symbol;Acc:3711]	20	p13	-1	1349622	1373806	ENSG00000088832	o	84	24	42	16	2	55.63	28.57	1.938	4.00E-08
FKBP1B	FK506 binding protein 1B, 12.6 kDa [Source:HGNC Symbol;Acc:3712]	2	p23.3	1	24272571	24286551	ENSG00000119782	o	61	14	33	12	2	40.4	22.95	2.053	2.38E-05
FKBP2	FK506 binding protein 2, 13kDa [Source:HGNC Symbol;Acc:3718]	11	q13.1	1	64008475	64011604	ENSG00000173486	o	65	10	41	4	10	43.05	15.38	2.321	0.000198
FKBP4	FK506 binding protein 4, 59kDa [Source:HGNC Symbol;Acc:3720]	12	p13.33	1	2904119	2914576	ENSG00000004478	o	80	17	48	11	4	52.98	21.25	2.313	2.73E-07
FKBP5	FK506 binding protein 5 [Source:HGNC Symbol;Acc:3721]	6	p21.31	-1	35541362	35696360	ENSG00000096060	o	61	17	25	18	1	40.4	27.87	1.646	0.000152
FKBP8	FK506 binding protein 8, 38kDa [Source:HGNC Symbol;Acc:3724]	19	p13.11	-1	18642568	18654383	ENSG00000105701	o	61	15	33	11	2	40.4	24.59	2.07	7.55E-06
FLAD1	FAD1 flavin adenine dinucleotide synthetase homolog (S. cerevisiae) [Source:HGNC Symbol;Acc:24671]	1	q21.3	1	154955814	154965587	ENSG00000160688	o	71	11	53	3	4	47.02	15.49	3.719	4.19E-09
FLII	flightless I homolog (Drosophila) [Source:HGNC Symbol;Acc:3750]	17	p11.2	-1	18148150	18162056	ENSG00000177731	o	67	10	48	5	4	44.37	14.93	3.19	7.45E-07
FLNA	filamin A, alpha [Source:HGNC Symbol;Acc:3754]	X	q28	-1	153576892	153603006	ENSG00000196924	o	78	16	31	31	0	51.66	20.51	1.66	0.000269
FLNB	filamin B, beta [Source:HGNC Symbol;Acc:3755]	3	p14.3	1	57994127	58157982	ENSG00000136068	o	84	23	33	21	7	55.63	27.38	1.464	0.000894
FLOT1	flotillin 1 [Source:HGNC Symbol;Acc:3757]	HSCHR6_MHC_MANN	p22.1	-1	30740183	30755207	ENSG00000236271	o	63	13	43	6	1	41.72	20.63	3.079	6.79E-09
FNBP1	formin binding protein 1 [Source:HGNC Symbol;Acc:17069]	9	q34.11	-1	132649466	132805473	ENSG00000187239	o	83	17	50	14	2	54.97	20.48	2.396	8.85E-08
FNBP4	formin binding protein 4 [Source:HGNC Symbol;Acc:19752]	11	p11.2	-1	47738072	47788995	ENSG00000109920	o	63	18	40	4	1	41.72	28.57	2.713	5.97E-11
FNDC3B	fibronectin type III domain containing 3B [Source:HGNC Symbol;Acc:24670]	3	q26.31	1	171757418	172119455	ENSG00000075420	o	67	9	44	13	1	44.37	13.43	2.741	3.00E-05
FNTA	farnesyltransferase, CAAX box, alpha [Source:HGNC Symbol;Acc:3782]	8	p11.21	1	42889337	42940931	ENSG00000168522	o	68	11	46	8	3	45.03	16.18	2.812	2.16E-06
FOLR1	folate receptor 1 (adult) [Source:HGNC Symbol;Acc:3791]	11	q13.4	1	71900602	71907345	ENSG00000110195	o	61	14	32	12	3	40.4	22.95	1.932	9.61E-05
FOS	FBJ murine osteosarcoma viral oncogene homolog [Source:HGNC Symbol;Acc:3796]	14	q24.3	1	75745477	75748933	ENSG00000170345	o	72	22	20	28	2	47.68	30.56	1.32	0.0038
FOSB	FBJ murine osteosarcoma viral oncogene homolog B [Source:HGNC Symbol;Acc:3797]	19	q13.32	1	45971253	45978414	ENSG00000125740	o	62	22	19	18	3	41.06	35.48	1.364	0.00149
FOSL2	FOS-like antigen 2 [Source:HGNC Symbol;Acc:3798]	2	p23.2	1	28615315	28640179	ENSG00000075426	o	82	16	41	24	1	54.3	19.51	1.929	2.66E-05
FOXM1	forkhead box M1 [Source:HGNC Symbol;Acc:3818]	12	p13.33	-1	2966847	2986206	ENSG00000111206	o	68	22	29	17	0	45.03	32.35	1.744	8.76E-07
FOXN3	forkhead box N3 [Source:HGNC Symbol;Acc:1928]	14	q32.11	-1	89591215	90085493	ENSG00000053254	o	83	15	43	23	2	54.97	18.07	1.927	8.16E-05
FOXO1	forkhead box O1 [Source:HGNC Symbol;Acc:3819]	13	q14.11	-1	41129817	41240734	ENSG00000150907	o	85	18	48	15	4	56.29	21.18	2.107	1.54E-06
FOXO3	forkhead box O3 [Source:HGNC Symbol;Acc:3821]	6	q21	1	108881038	109005977	ENSG00000118689	o	74	10	49	11	4	49.01	13.51	2.517	7.25E-05
FRY	furry homolog (Drosophila) [Source:HGNC Symbol;Acc:20367]	13	q13.1	1	32605437	32870794	ENSG00000073910	o	74	14	31	28	1	49.01	18.92	1.644	0.00136
FRYL	FRY-like [Source:HGNC Symbol;Acc:29127]	4	p11	-1	48499378	48782339	ENSG00000075539	o	63	5	53	4	1	41.72	7.94	5.833	3.75E-07
FSCN1	fascin homolog 1, actin-bundling protein (Strongylocentrotus purpuratus) [Source:HGNC Symbol;Acc:11148]	7	p22.1	1	5632439	5646286	ENSG00000075618	o	70	19	27	23	1	46.36	27.14	1.583	0.000157
FTH1	ferritin, heavy polypeptide 1 [Source:HGNC Symbol;Acc:3976]	11	q12.3	-1	61727190	61735132	ENSG00000167996	o	83	25	42	12	4	54.97	30.12	1.934	2.25E-08
FTSJ1	FtsJ homolog 1 (E. coli) [Source:HGNC Symbol;Acc:13254]	X	p11.23	1	48334541	48344752	ENSG00000068438	o	69	12	51	2	4	45.7	17.39	3.696	5.33E-10
FTSJ2	FtsJ homolog 2 (E. coli) [Source:HGNC Symbol;Acc:16352]	7	p22.3	-1	2273866	2281840	ENSG00000122687	o	68	7	52	5	4	45.03	10.29	3.606	1.24E-05
FUBP1	far upstream element (FUSE) binding protein 1 [Source:HGNC Symbol;Acc:4004]	1	p31.1	-1	78409740	78444794	ENSG00000162613	o	88	23	49	14	2	58.28	26.14	2.188	2.23E-09
FUS	fused in sarcoma [Source:HGNC Symbol;Acc:4010]	16	p11.2	1	31191431	31203127	ENSG00000089280	o	87	14	53	10	10	57.62	16.09	2.115	7.48E-05
FXR1	fragile X mental retardation, autosomal homolog 1 [Source:HGNC Symbol;Acc:4023]	3	q26.33	1	180585929	180694950	ENSG00000114416	o	81	11	55	10	5	53.64	13.58	2.652	1.28E-05
FXYD3	FXYD domain containing ion transport regulator 3 [Source:HGNC Symbol;Acc:4027]	19	q13.12	1	35606732	35615227	ENSG00000089356	o	61	9	34	16	2	40.4	14.75	1.996	0.00235
FYN	FYN oncogene related to SRC, FGR, YES [Source:HGNC Symbol;Acc:4037]	6	q21	-1	111981535	112194655	ENSG00000010810	o	85	26	40	13	6	56.29	30.59	1.771	3.68E-07
G3BP1	GTPase activating protein (SH3 domain) binding protein 1 [Source:HGNC Symbol;Acc:30292]	5	q33.1	1	151150606	151192346	ENSG00000145907	o	89	18	54	15	2	58.94	20.22	2.427	2.62E-08
G3BP2	GTPase activating protein (SH3 domain) binding protein 2 [Source:HGNC Symbol;Acc:30291]	4	q21.1	-1	76567966	76649709	ENSG00000138757	o	68	20	34	10	4	45.03	29.41	1.889	1.51E-06
GABARAPL1	GABA(A) receptor-associated protein like 1 [Source:HGNC Symbol;Acc:4068]	12	p13.2	1	10365057	10375727	ENSG00000139112	o	95	24	43	26	2	62.91	25.26	1.754	1.99E-06
GABBR1	gamma-aminobutyric acid (GABA) B receptor, 1 [Source:HGNC Symbol;Acc:4070]	HSCHR6_MHC_DBB	p22.1	-1	29523343	29600923	ENSG00000237112	o	70	17	34	18	1	46.36	24.29	1.889	1.21E-05
GABPB1	GA binding protein transcription factor, beta subunit 1 [Source:HGNC Symbol;Acc:4074]	15	q21.2	-1	50569389	50647605	ENSG00000104064	o	64	20	36	6	2	42.38	31.25	2.238	3.07E-09
GADD45A	growth arrest and DNA-damage-inducible, alpha [Source:HGNC Symbol;Acc:4095]	1	p31.3	1	68150744	68154021	ENSG00000116717	o	67	26	24	11	6	44.37	38.81	1.471	4.20E-05
GADD45B	growth arrest and DNA-damage-inducible, beta [Source:HGNC Symbol;Acc:4096]	19	p13.3	1	2476123	2478257	ENSG00000099860	o	82	19	39	21	3	54.3	23.17	1.77	3.74E-05
GAL	galanin prepropeptide [Source:HGNC Symbol;Acc:4114]	11	q13.3	1	68451247	68458643	ENSG00000069482	o	65	14	38	12	1	43.05	21.54	2.333	1.53E-06
GALE	UDP-galactose-4-epimerase [Source:HGNC Symbol;Acc:4116]	1	p36.11	-1	24122089	24127271	ENSG00000117308	o	62	13	42	6	1	41.06	20.97	3.03	9.56E-09
GALNT1	UDP-N-acetyl-alpha-D-galactosamine:polypeptide N-acetylgalactosaminyltransferase 1 (GalNAc-T1) [Source:HGNC Symbol;Acc:4123]	18	q12.2	1	33161003	33291798	ENSG00000141429	o	71	11	44	10	6	47.02	15.49	2.188	0.000274
GALNT10	UDP-N-acetyl-alpha-D-galactosamine:polypeptide N-acetylgalactosaminyltransferase 10 (GalNAc-T10) [Source:HGNC Symbol;Acc:19873]	5	q33.2	1	153570290	153800544	ENSG00000164574	o	66	13	42	10	1	43.71	19.7	2.665	2.87E-07
GALNT2	UDP-N-acetyl-alpha-D-galactosamine:polypeptide N-acetylgalactosaminyltransferase 2 (GalNAc-T2) [Source:HGNC Symbol;Acc:4124]	1	q42.13	1	230193536	230417870	ENSG00000143641	o	78	10	53	12	3	51.66	12.82	2.727	1.90E-05
GALNT3	UDP-N-acetyl-alpha-D-galactosamine:polypeptide N-acetylgalactosaminyltransferase 3 (GalNAc-T3) [Source:HGNC Symbol;Acc:4125]	2	q24.3	-1	166604101	166651192	ENSG00000115339	o	62	11	38	11	2	41.06	17.74	2.385	3.12E-05
GANAB	glucosidase, alpha; neutral AB [Source:HGNC Symbol;Acc:4138]	11	q12.3	-1	62392298	62414104	ENSG00000089597	o	62	5	43	5	9	41.06	8.06	2.214	0.0235
GAPDH	glyceraldehyde-3-phosphate dehydrogenase [Source:HGNC Symbol;Acc:4141]	12	p13.31	1	6643093	6647537	ENSG00000111640	o	77	15	42	15	5	50.99	19.48	1.925	0.000122
GAPVD1	GTPase activating protein and VPS9 domains 1 [Source:HGNC Symbol;Acc:23375]	9	q33.3	1	128024073	128129486	ENSG00000165219	o	74	13	55	3	3	49.01	17.57	3.758	5.97E-11
GARS	glycyl-tRNA synthetase [Source:HGNC Symbol;Acc:4162]	LRG_243		1	5001	44469	LRG_243	o	76	17	43	9	7	50.33	22.37	2.071	4.83E-06
GART	phosphoribosylglycinamide formyltransferase, phosphoribosylglycinamide synthetase, phosphoribosylaminoimidazole synthetase [Source:HGNC Symbol;Acc:4163]	21	q22.11	-1	34870940	34915797	ENSG00000159131	o	98	25	57	13	3	64.9	25.51	2.303	8.55E-11
GAS7	growth arrest-specific 7 [Source:HGNC Symbol;Acc:4169]	17	p13.1	-1	9813926	10101868	ENSG00000007237	o	75	16	39	18	2	49.67	21.33	1.961	2.06E-05
GATA2	GATA binding protein 2 [Source:HGNC Symbol;Acc:4171]	LRG_295		1	9658	18766	LRG_295	o	70	16	40	13	1	46.36	22.86	2.272	4.01E-07
GATA3	GATA binding protein 3 [Source:HGNC Symbol;Acc:4172]	10	p14	1	8095567	8117161	ENSG00000107485	o	69	14	27	23	5	45.7	20.29	1.374	0.0394
GATAD1	GATA zinc finger domain containing 1 [Source:HGNC Symbol;Acc:29941]	7	q21.2	1	92076767	92088150	ENSG00000157259	o	65	12	43	8	2	43.05	18.46	2.786	4.94E-07
GATM	glycine amidinotransferase (L-arginine:glycine amidinotransferase) [Source:HGNC Symbol;Acc:4175]	15	q21.1	-1	45653322	45694416	ENSG00000171766	o	61	11	30	19	1	40.4	18.03	1.864	0.00102
GBE1	glucan (1,4-alpha-), branching enzyme 1 [Source:HGNC Symbol;Acc:4180]	3	p12.2	-1	81538850	81811312	ENSG00000114480	o	67	21	32	13	1	44.37	31.34	1.881	3.09E-07
GBP1	guanylate binding protein 1, interferon-inducible [Source:HGNC Symbol;Acc:4182]	1	p22.2	-1	89518002	89531043	ENSG00000117228	o	64	20	18	26	0	42.38	31.25	1.391	0.000741
GCAT	glycine C-acetyltransferase [Source:HGNC Symbol;Acc:4188]	22	q13.1	1	38203912	38213183	ENSG00000100116	o	61	17	37	7	0	40.4	27.87	2.542	1.66E-09
GCDH	glutaryl-CoA dehydrogenase [Source:HGNC Symbol;Acc:4189]	19	p13.2	1	13001974	13010783	ENSG00000105607	o	62	11	46	2	3	41.06	17.74	3.747	1.77E-09
GCLC	glutamate-cysteine ligase, catalytic subunit [Source:HGNC Symbol;Acc:4311]	6	p12.1	-1	53362139	53481768	ENSG00000001084	o	73	15	42	12	4	48.34	20.55	2.135	1.06E-05
GCOM1	GRINL1A complex locus 1 [Source:HGNC Symbol;Acc:26424]	15	q21.3	1	57884139	57977562	ENSG00000263155	o	63	7	38	14	4	41.72	11.11	1.909	0.0189
GCSH	glycine cleavage system protein H (aminomethyl carrier) [Source:HGNC Symbol;Acc:4208]	16	q23.2	-1	81115566	81130008	ENSG00000140905	o	63	16	33	12	2	41.72	25.4	2	7.12E-06
GDF15	growth differentiation factor 15 [Source:HGNC Symbol;Acc:30142]	19	p13.11	1	18496968	18499986	ENSG00000130513	o	66	15	25	25	1	43.71	22.73	1.547	0.00183
GDPD5	glycerophosphodiester phosphodiesterase domain containing 5 [Source:HGNC Symbol;Acc:28804]	11	q13.5	-1	75145685	75236948	ENSG00000158555	o	70	19	39	11	1	46.36	27.14	2.217	2.47E-08
GEMIN4	gem (nuclear organelle) associated protein 4 [Source:HGNC Symbol;Acc:15717]	17	p13.3	-1	647654	657239	ENSG00000179409	o	74	18	47	9	0	49.01	24.32	2.741	1.24E-10
GFPT1	glutamine--fructose-6-phosphate transaminase 1 [Source:HGNC Symbol;Acc:4241]	2	p13.3	-1	69546905	69614382	ENSG00000198380	o	81	17	53	8	3	53.64	20.99	2.754	1.55E-09
GGA2	golgi-associated, gamma adaptin ear containing, ARF binding protein 2 [Source:HGNC Symbol;Acc:16064]	16	p12.2	-1	23474863	23533316	ENSG00000103365	o	78	17	47	13	1	51.66	21.79	2.456	2.60E-08
GGCT	gamma-glutamylcyclotransferase [Source:HGNC Symbol;Acc:21705]	7	p14.3	-1	30536237	30544460	ENSG00000006625	o	70	31	28	11	0	46.36	44.29	1.667	1.13E-09
GGCX	gamma-glutamyl carboxylase [Source:HGNC Symbol;Acc:4247]	2	p11.2	-1	85774743	85788670	ENSG00000115486	o	73	7	56	7	3	48.34	9.59	3.65	1.11E-05
GGT1	gamma-glutamyltransferase 1 [Source:HGNC Symbol;Acc:4250]	22	q11.23	1	24979718	25024972	ENSG00000100031	o	62	16	35	9	2	41.06	25.81	2.204	6.16E-07
GINS1	GINS complex subunit 1 (Psf1 homolog) [Source:HGNC Symbol;Acc:28980]	20	p11.21	1	25388363	25433264	ENSG00000101003	o	73	22	38	12	1	48.34	30.14	2.054	1.19E-08
GINS2	GINS complex subunit 2 (Psf2 homolog) [Source:HGNC Symbol;Acc:24575]	16	q24.1	-1	85709804	85722605	ENSG00000131153	o	65	8	35	21	1	43.05	12.31	1.992	0.00399
GK	glycerol kinase [Source:HGNC Symbol;Acc:4289]	X	p21.2	1	30671476	30748725	ENSG00000198814	o	78	28	30	17	3	51.66	35.9	1.566	2.17E-06
GLA	galactosidase, alpha [Source:HGNC Symbol;Acc:4296]	X	q22.1	-1	100652791	100662913	ENSG00000102393	o	61	9	36	14	2	40.4	14.75	2.17	0.000855
GLG1	golgi glycoprotein 1 [Source:HGNC Symbol;Acc:4316]	16	q23.1	-1	74485856	74641012	ENSG00000090863	o	84	20	54	4	6	55.63	23.81	2.692	5.11E-11
GLRX	glutaredoxin (thioltransferase) [Source:HGNC Symbol;Acc:4330]	5	q15	-1	95087023	95158709	ENSG00000173221	o	71	16	38	8	9	47.02	22.54	1.893	7.33E-05
GLRX3	glutaredoxin 3 [Source:HGNC Symbol;Acc:15987]	10	q26.3	1	131934663	131982785	ENSG00000108010	o	66	7	45	10	4	43.71	10.61	2.471	0.00165
GLS	glutaminase [Source:HGNC Symbol;Acc:4331]	2	q32.2	1	191745553	191830278	ENSG00000115419	o	90	26	44	19	1	59.6	28.89	1.926	8.90E-09
GLT8D1	glycosyltransferase 8 domain containing 1 [Source:HGNC Symbol;Acc:24870]	3	p21.1	-1	52728505	52740048	ENSG00000016864	o	76	13	46	15	2	50.33	17.11	2.352	8.00E-06
GLUD1	glutamate dehydrogenase 1 [Source:HGNC Symbol;Acc:4335]	10	q23.2	-1	88810243	88854627	ENSG00000148672	o	67	11	45	7	4	44.37	16.42	2.73	4.05E-06
GLUL	glutamate-ammonia ligase [Source:HGNC Symbol;Acc:4341]	1	q25.3	-1	182350839	182361341	ENSG00000135821	o	79	15	45	17	2	52.32	18.99	2.178	6.04E-06
GLYR1	glyoxylate reductase 1 homolog (Arabidopsis) [Source:HGNC Symbol;Acc:24434]	16	p13.3	-1	4853207	4897303	ENSG00000140632	o	70	9	40	15	6	46.36	12.86	1.75	0.0179
GM2A	GM2 ganglioside activator [Source:HGNC Symbol;Acc:4367]	5	q33.1	1	150591711	150650001	ENSG00000196743	o	90	22	45	20	3	59.6	24.44	1.886	1.09E-06
GMDS	GDP-mannose 4,6-dehydratase [Source:HGNC Symbol;Acc:4369]	6	p25.3	-1	1624041	2245926	ENSG00000112699	o	64	10	44	9	1	42.38	15.63	3.062	1.04E-06
GMFB	glia maturation factor, beta [Source:HGNC Symbol;Acc:4373]	14	q22.2	-1	54941202	54955914	ENSG00000197045	o	72	10	47	4	11	47.68	13.89	2.449	0.000106
GMNN	geminin, DNA replication inhibitor [Source:HGNC Symbol;Acc:17493]	6	p22.3	1	24775159	24786327	ENSG00000112312	o	65	8	41	12	4	43.05	12.31	2.167	0.00285
GMPS	guanine monphosphate synthetase [Source:HGNC Symbol;Acc:4378]	3	q25.31	1	155588325	155658457	ENSG00000163655	o	82	18	49	11	4	54.3	21.95	2.313	9.95E-08
GNA11	guanine nucleotide binding protein (G protein), alpha 11 (Gq class) [Source:HGNC Symbol;Acc:4379]	19	p13.3	1	3094408	3121452	ENSG00000088256	o	72	14	44	11	3	47.68	19.44	2.372	2.36E-06
GNAI3	guanine nucleotide binding protein (G protein), alpha inhibiting activity polypeptide 3 [Source:HGNC Symbol;Acc:4387]	1	p13.3	1	110091233	110136975	ENSG00000065135	o	76	17	50	7	2	50.33	22.37	2.833	3.64E-10
GNAQ	guanine nucleotide binding protein (G protein), q polypeptide [Source:HGNC Symbol;Acc:4390]	9	q21.2	-1	80331003	80646374	ENSG00000156052	o	70	12	49	3	6	46.36	17.14	3.111	5.73E-08
GNAS	GNAS complex locus [Source:HGNC Symbol;Acc:4392]	20	q13.32	1	57414773	57486247	ENSG00000087460	o	91	17	52	17	5	60.26	18.68	2.068	8.84E-06
GNB1	guanine nucleotide binding protein (G protein), beta polypeptide 1 [Source:HGNC Symbol;Acc:4396]	1	p36.33	-1	1716725	1822502	ENSG00000078369	o	77	11	55	9	2	50.99	14.29	3.258	1.23E-07
GNB2L1	guanine nucleotide binding protein (G protein), beta polypeptide 2-like 1 [Source:HGNC Symbol;Acc:4399]	5	q35.3	-1	180663909	180675096	ENSG00000204628	o	61	10	32	10	9	40.4	16.39	1.605	0.0264
GNB5	guanine nucleotide binding protein (G protein), beta 5 [Source:HGNC Symbol;Acc:4401]	15	q21.2	-1	52413117	52483566	ENSG00000069966	o	67	18	36	9	4	44.37	26.87	2.03	1.27E-06
GNL3	guanine nucleotide binding protein-like 3 (nucleolar) [Source:HGNC Symbol;Acc:29931]	3	p21.1	1	52715172	52728508	ENSG00000163938	o	62	13	40	7	2	41.06	20.97	2.687	2.25E-07
GNPDA1	glucosamine-6-phosphate deaminase 1 [Source:HGNC Symbol;Acc:4417]	5	q31.3	-1	141371314	141392606	ENSG00000113552	o	73	22	44	4	3	48.34	30.14	2.471	1.53E-11
GNS	glucosamine (N-acetyl)-6-sulfatase [Source:HGNC Symbol;Acc:4422]	12	q14.3	-1	65107225	65153227	ENSG00000135677	o	74	13	51	7	3	49.01	17.57	3.006	3.46E-08
GOLGA1	golgin A1 [Source:HGNC Symbol;Acc:4424]	9	q33.3	-1	127640646	127710292	ENSG00000136935	o	71	14	52	4	1	47.02	19.72	3.681	9.44E-12
GORASP2	golgi reassembly stacking protein 2, 55kDa [Source:HGNC Symbol;Acc:17500]	2	q31.1	1	171784974	171823639	ENSG00000115806	o	73	15	45	4	9	48.34	20.55	2.401	6.68E-07
GOSR1	golgi SNAP receptor complex member 1 [Source:HGNC Symbol;Acc:4430]	17	q11.2	1	28804426	28853837	ENSG00000108587	o	63	16	36	9	2	41.72	25.4	2.24	4.44E-07
GOSR2	golgi SNAP receptor complex member 2 [Source:HGNC Symbol;Acc:4431]	17	q21.32	1	45000483	45105003	ENSG00000108433	o	81	12	47	16	6	53.64	14.81	1.929	0.00117
GOT1	glutamic-oxaloacetic transaminase 1, soluble (aspartate aminotransferase 1) [Source:HGNC Symbol;Acc:4432]	10	q24.2	-1	101156627	101190393	ENSG00000120053	o	66	10	45	7	4	43.71	15.15	2.773	1.07E-05
GOT2	glutamic-oxaloacetic transaminase 2, mitochondrial (aspartate aminotransferase 2) [Source:HGNC Symbol;Acc:4433]	16	q21	-1	58741035	58768261	ENSG00000125166	o	67	20	39	4	4	44.37	29.85	2.326	1.36E-09
GPI	glucose-6-phosphate isomerase [Source:HGNC Symbol;Acc:4458]	19	q13.11	1	34855645	34893318	ENSG00000105220	o	85	24	41	16	4	56.29	28.24	1.821	5.61E-07
GPNMB	glycoprotein (transmembrane) nmb [Source:HGNC Symbol;Acc:4462]	7	p15.3	1	23275586	23314727	ENSG00000136235	o	63	12	21	30	0	41.72	19.05	1.5	0.00648
GPR161	G protein-coupled receptor 161 [Source:HGNC Symbol;Acc:23694]	1	q24.2	-1	168053997	168106821	ENSG00000143147	o	63	12	41	8	2	41.72	19.05	2.7	8.70E-07
GPR56	G protein-coupled receptor 56 [Source:HGNC Symbol;Acc:4512]	16	q21	1	57644564	57698944	ENSG00000205336	o	67	13	37	16	1	44.37	19.4	2.145	2.56E-05
GPSM2	G-protein signaling modulator 2 [Source:HGNC Symbol;Acc:29501]	1	p13.3	1	109417972	109473044	ENSG00000121957	o	72	6	43	21	2	47.68	8.33	2	0.0201
GRB10	growth factor receptor-bound protein 10 [Source:HGNC Symbol;Acc:4564]	7	p12.1	-1	50657760	50861159	ENSG00000106070	o	66	8	36	20	2	43.71	12.12	1.886	0.00905
GRK5	G protein-coupled receptor kinase 5 [Source:HGNC Symbol;Acc:4544]	10	q26.11	1	120967101	121215131	ENSG00000198873	o	88	20	42	25	1	58.28	22.73	1.862	3.59E-06
GRK6	G protein-coupled receptor kinase 6 [Source:HGNC Symbol;Acc:4545]	5	q35.3	1	176830205	176869902	ENSG00000198055	o	63	13	44	4	2	41.72	20.63	3.212	2.43E-09
GRN	granulin [Source:HGNC Symbol;Acc:4601]	17	q21.31	1	42422491	42430470	ENSG00000030582	o	70	12	42	14	2	46.36	17.14	2.308	2.61E-05
GRSF1	G-rich RNA sequence binding factor 1 [Source:HGNC Symbol;Acc:4610]	4	q13.3	-1	71681499	71705662	ENSG00000132463	o	93	17	60	10	6	61.59	18.28	2.546	4.61E-08
GSK3B	glycogen synthase kinase 3 beta [Source:HGNC Symbol;Acc:4617]	3	q13.33	-1	119540170	119813264	ENSG00000082701	o	61	14	38	7	2	40.4	22.95	2.542	1.97E-07
GSPT1	G1 to S phase transition 1 [Source:HGNC Symbol;Acc:4621]	16	p13.13	-1	11961985	12009939	ENSG00000103342	o	84	9	56	14	5	55.63	10.71	2.348	0.000693
GSS	glutathione synthetase [Source:HGNC Symbol;Acc:4624]	20	q11.22	-1	33516236	33543620	ENSG00000100983	o	76	17	52	4	3	50.33	22.37	3.076	2.33E-11
GSTA4	glutathione S-transferase alpha 4 [Source:HGNC Symbol;Acc:4629]	6	p12.2	-1	52842751	52860176	ENSG00000170899	o	66	18	36	9	3	43.71	27.27	2.095	4.25E-07
GSTO1	glutathione S-transferase omega 1 [Source:HGNC Symbol;Acc:13312]	10	q25.1	1	105995114	106027217	ENSG00000148834	o	74	14	44	10	6	49.01	18.92	2.158	2.65E-05
GTDC1	glycosyltransferase-like domain containing 1 [Source:HGNC Symbol;Acc:20887]	2	q22.3	-1	144703321	145090135	ENSG00000121964	o	71	9	49	9	4	47.02	12.68	2.731	5.73E-05
GTF2A2	general transcription factor IIA, 2, 12kDa [Source:HGNC Symbol;Acc:4647]	15	q22.2	-1	59930261	59949740	ENSG00000140307	o	66	14	43	5	4	43.71	21.21	2.702	7.33E-08
GTF2H1	general transcription factor IIH, polypeptide 1, 62kDa [Source:HGNC Symbol;Acc:4655]	11	p15.1	1	18343842	18388591	ENSG00000110768	o	69	21	37	8	3	45.7	30.43	2.082	2.29E-08
GTF2H4	general transcription factor IIH, polypeptide 4, 52kDa [Source:HGNC Symbol;Acc:4658]	HSCHR6_MHC_COX	p21.33	1	30865832	30871754	ENSG00000236895	o	65	21	39	3	2	43.05	32.31	2.473	1.78E-11
GTF2I	general transcription factor IIi [Source:HGNC Symbol;Acc:4659]	7	q11.23	1	74071994	74175026	ENSG00000077809	o	79	16	45	14	4	52.32	20.25	2.107	7.43E-06
GTF3C2	general transcription factor IIIC, polypeptide 2, beta 110kDa [Source:HGNC Symbol;Acc:4665]	2	p23.3	-1	27548716	27579868	ENSG00000115207	o	80	7	56	7	10	52.98	8.75	2.353	0.00379
GTSE1	G-2 and S-phase expressed 1 [Source:HGNC Symbol;Acc:13698]	22	q13.31	1	46692638	46726707	ENSG00000075218	o	86	19	47	18	2	56.95	22.09	2.103	4.37E-07
GULP1	GULP, engulfment adaptor PTB domain containing 1 [Source:HGNC Symbol;Acc:18649]	2	q32.1	1	189156396	189460653	ENSG00000144366	o	68	12	34	21	1	45.03	17.65	1.902	0.000445
GUSB	glucuronidase, beta [Source:HGNC Symbol;Acc:4696]	7	q11.21	-1	65425671	65447301	ENSG00000169919	o	63	10	36	13	4	41.72	15.87	1.957	0.00209
GYG1	glycogenin 1 [Source:HGNC Symbol;Acc:4699]	3	q24	1	148709128	148745419	ENSG00000163754	o	63	10	40	9	4	41.72	15.87	2.368	0.000136
H1FX	H1 histone family, member X [Source:HGNC Symbol;Acc:4722]	3	q21.3	-1	129033615	129035120	ENSG00000184897	o	73	24	39	9	1	48.34	32.88	2.124	3.11E-10
H2AFV	H2A histone family, member V [Source:HGNC Symbol;Acc:20664]	7	p13	-1	44866390	44887682	ENSG00000105968	o	107	23	57	20	7	70.86	21.5	1.908	1.55E-06
H2AFX	H2A histone family, member X [Source:HGNC Symbol;Acc:4739]	11	q23.3	-1	118964564	118966177	ENSG00000188486	o	82	17	40	22	3	54.3	20.73	1.787	0.000115
H2AFY	H2A histone family, member Y [Source:HGNC Symbol;Acc:4740]	5	q31.1	-1	134669590	134735604	ENSG00000113648	o	71	14	45	8	4	47.02	19.72	2.51	6.74E-07
H2AFZ	H2A histone family, member Z [Source:HGNC Symbol;Acc:4741]	4	q23	-1	100869243	100871545	ENSG00000164032	o	68	19	35	10	4	45.03	27.94	1.937	1.90E-06
H3F3A	H3 histone, family 3A [Source:HGNC Symbol;Acc:4764]	1	q42.12	1	226249552	226259702	ENSG00000163041	o	103	22	61	12	8	68.21	21.36	2.222	2.42E-08
HADH	hydroxyacyl-CoA dehydrogenase [Source:HGNC Symbol;Acc:4799]	4	q25	1	108910870	108956331	ENSG00000138796	o	78	23	40	12	3	51.66	29.49	1.971	4.42E-08
HADHA	hydroxyacyl-CoA dehydrogenase/3-ketoacyl-CoA thiolase/enoyl-CoA hydratase (trifunctional protein), alpha subunit [Source:HGNC Symbol;Acc:4801]	2	p23.3	-1	26413504	26467594	ENSG00000084754	o	76	10	50	5	11	50.33	13.16	2.413	0.000161
HAT1	histone acetyltransferase 1 [Source:HGNC Symbol;Acc:4821]	2	q31.1	1	172778958	172848599	ENSG00000128708	o	72	10	43	9	10	47.68	13.89	1.895	0.00482
HBA1	hemoglobin, alpha 1 [Source:HGNC Symbol;Acc:4823]	16	p13.3	1	226679	227521	ENSG00000206172	o	63	19	23	19	2	41.72	30.16	1.5	0.000541
HBEGF	heparin-binding EGF-like growth factor [Source:HGNC Symbol;Acc:3059]	5	q31.3	-1	139712428	139726216	ENSG00000113070	o	69	15	32	22	0	45.7	21.74	1.865	4.67E-05
HBP1	HMG-box transcription factor 1 [Source:HGNC Symbol;Acc:23200]	7	q22.3	1	106809406	106842974	ENSG00000105856	o	82	23	47	8	4	54.3	28.05	2.253	5.67E-10
HCCS	holocytochrome c synthase [Source:HGNC Symbol;Acc:4837]	X	p22.2	1	11129421	11141198	ENSG00000004961	o	67	19	43	3	2	44.37	28.36	2.755	1.14E-11
HCFC1	host cell factor C1 (VP16-accessory protein) [Source:HGNC Symbol;Acc:4839]	X	q28	-1	153213004	153237258	ENSG00000172534	o	70	7	53	4	6	46.36	10	3.427	2.83E-05
HDAC1	histone deacetylase 1 [Source:HGNC Symbol;Acc:4852]	1	p35.1	1	32757687	32799236	ENSG00000116478	o	65	16	45	3	1	43.05	24.62	3.22	7.65E-12
HDAC2	histone deacetylase 2 [Source:HGNC Symbol;Acc:4853]	6	q21	-1	114254192	114332472	ENSG00000196591	o	66	14	43	4	5	43.71	21.21	2.702	7.33E-08
HDDC2	HD domain containing 2 [Source:HGNC Symbol;Acc:21078]	6	q22.31	-1	125596496	125623282	ENSG00000111906	o	63	16	36	8	3	41.72	25.4	2.211	7.31E-07
HDGFRP3	NA	NA	NA	NA	NA	NA	NA	o	70	10	49	9	2	46.36	14.29	3.07	1.52E-06
HDLBP	high density lipoprotein binding protein [Source:HGNC Symbol;Acc:4857]	2	q37.3	-1	242166679	242256476	ENSG00000115677	o	75	18	52	2	3	49.67	24	3.214	5.54E-13
HEATR1	HEAT repeat containing 1 [Source:HGNC Symbol;Acc:25517]	1	q43	-1	236712305	236767804	ENSG00000119285	o	66	6	52	6	2	43.71	9.09	4.125	8.80E-06
HEBP1	heme binding protein 1 [Source:HGNC Symbol;Acc:17176]	12	p13.1	-1	13127798	13153207	ENSG00000013583	o	63	12	42	8	1	41.72	19.05	2.908	1.40E-07
HEBP2	heme binding protein 2 [Source:HGNC Symbol;Acc:15716]	6	q23.3	1	138724668	138734310	ENSG00000051620	o	65	22	31	11	1	43.05	33.85	1.884	8.50E-08
HEG1	HEG homolog 1 (zebrafish) [Source:HGNC Symbol;Acc:29227]	3	q21.2	-1	124684554	124774802	ENSG00000173706	o	80	16	38	24	2	52.98	20	1.778	0.000178
HES1	hairy and enhancer of split 1, (Drosophila) [Source:HGNC Symbol;Acc:5192]	3	q29	1	193853934	193856521	ENSG00000114315	o	70	18	36	16	0	46.36	25.71	2.059	4.08E-07
HEXA	hexosaminidase A (alpha polypeptide) [Source:HGNC Symbol;Acc:4878]	15	q23	-1	72635775	72668817	ENSG00000213614	o	66	16	37	9	4	43.71	24.24	2.112	3.30E-06
HEXIM1	hexamethylene bis-acetamide inducible 1 [Source:HGNC Symbol;Acc:24953]	17	q21.31	1	43224684	43229468	ENSG00000186834	o	69	11	48	6	4	45.7	15.94	2.976	7.52E-07
HFE	hemochromatosis [Source:HGNC Symbol;Acc:4886]	6	p22.2	1	26087509	26098571	ENSG00000010704	o	74	12	50	8	4	49.01	16.22	2.775	1.06E-06
HHEX	hematopoietically expressed homeobox [Source:HGNC Symbol;Acc:4901]	10	q23.33	1	94447945	94455403	ENSG00000152804	o	61	10	35	12	4	40.4	16.39	1.981	0.00169
HIF1A	hypoxia inducible factor 1, alpha subunit (basic helix-loop-helix transcription factor) [Source:HGNC Symbol;Acc:4910]	14	q23.2	1	62162231	62214976	ENSG00000100644	o	63	14	37	7	5	41.72	22.22	2.211	8.02E-06
HIGD1A	HIG1 hypoxia inducible domain family, member 1A [Source:HGNC Symbol;Acc:29527]	3	p22.1	-1	42798669	42846023	ENSG00000181061	o	68	6	47	10	5	45.03	8.82	2.318	0.00808
HINT1	histidine triad nucleotide binding protein 1 [Source:HGNC Symbol;Acc:4912]	5	q23.3	-1	130494720	130507428	ENSG00000169567	o	62	13	46	0	3	41.06	20.97	3.875	6.12E-12
HIP1R	huntingtin interacting protein 1 related [Source:HGNC Symbol;Acc:18415]	12	q24.31	1	123319000	123347507	ENSG00000130787	o	67	20	38	5	4	44.37	29.85	2.233	5.93E-09
HIPK1	homeodomain interacting protein kinase 1 [Source:HGNC Symbol;Acc:19006]	1	p13.2	1	114471814	114520426	ENSG00000163349	o	67	20	30	14	3	44.37	29.85	1.714	1.82E-05
HIST1H2AD	histone cluster 1, H2ad [Source:HGNC Symbol;Acc:4729]	6	p22.2	-1	26199079	26199471	ENSG00000196866	o	71	12	41	17	1	47.02	16.9	2.26	2.96E-05
HIST1H2AG	histone cluster 1, H2ag [Source:HGNC Symbol;Acc:4737]	6	p22.1	1	27100832	27103070	ENSG00000196787	o	65	16	38	10	1	43.05	24.62	2.353	1.16E-07
HIST1H2BC	histone cluster 1, H2bc [Source:HGNC Symbol;Acc:4757]	6	p22.2	-1	26115129	26124154	ENSG00000180596	o	90	19	47	18	6	59.6	21.11	1.849	3.02E-05
HIST1H2BD	histone cluster 1, H2bd [Source:HGNC Symbol;Acc:4747]	6	p22.2	1	26158349	26171577	ENSG00000158373	o	65	21	28	16	0	43.05	32.31	1.757	1.26E-06
HIST1H4A	histone cluster 1, H4a [Source:HGNC Symbol;Acc:4781]	6	p22.2	1	26021907	26044555	ENSG00000196176	o	103	19	56	22	6	68.21	18.45	1.909	2.15E-05
HIST2H2AA3	histone cluster 2, H2aa3 [Source:HGNC Symbol;Acc:4736]	1	q21.2	-1	149813505	149814478	ENSG00000183558	o	72	24	27	20	1	47.68	33.33	1.571	9.47E-06
HIST2H2BE	histone cluster 2, H2be [Source:HGNC Symbol;Acc:4760]	1	q21.2	-1	149856010	149858232	ENSG00000184678	o	66	26	22	16	2	43.71	39.39	1.459	2.27E-05
HK2	hexokinase 2 [Source:HGNC Symbol;Acc:4923]	2	p12	1	75061108	75120486	ENSG00000159399	o	72	11	40	19	2	47.68	15.28	2.031	0.000521
HLA-A	major histocompatibility complex, class I, A [Source:HGNC Symbol;Acc:4931]	6	p22.1	1	29909037	29913661	ENSG00000206503	o	62	11	38	8	5	41.06	17.74	2.243	0.000124
HLA-B	major histocompatibility complex, class I, B [Source:HGNC Symbol;Acc:4932]	HSCHR6_MHC_QBL	p21.33	-1	31311768	31315097	ENSG00000206450	o	67	13	29	16	9	44.37	19.4	1.365	0.0679
HLA-C	major histocompatibility complex, class I, C [Source:HGNC Symbol;Acc:4933]	6	p21.33	-1	31236526	31239907	ENSG00000204525	o	64	11	36	14	3	42.38	17.19	2.011	0.000608
HLA-DPA1	major histocompatibility complex, class II, DP alpha 1 [Source:HGNC Symbol;Acc:4938]	HSCHR6_MHC_MCF	p21.32	-1	33065822	33082016	ENSG00000168384	o	64	22	15	25	2	42.38	34.38	1.248	0.0105
HLA-DQB1	major histocompatibility complex, class II, DQ beta 1 [Source:HGNC Symbol;Acc:4944]	6	p21.32	-1	32627244	32636160	ENSG00000179344	o	66	22	20	23	1	43.71	33.33	1.403	0.000458
HLA-DRB1	major histocompatibility complex, class II, DR beta 1 [Source:HGNC Symbol;Acc:4948]	6	p21.32	-1	32546546	32557625	ENSG00000196126	o	86	24	34	25	3	56.95	27.91	1.56	5.27E-05
HLA-E	major histocompatibility complex, class I, E [Source:HGNC Symbol;Acc:4962]	6	p21.33	1	30457244	30461982	ENSG00000204592	o	75	19	42	12	2	49.67	25.33	2.189	7.06E-08
HLA-F	major histocompatibility complex, class I, F [Source:HGNC Symbol;Acc:4963]	HSCHR6_MHC_COX	p22.1	1	29684537	29700280	ENSG00000137403	o	63	12	39	12	0	41.72	19.05	2.625	9.20E-07
HLA-G	major histocompatibility complex, class I, G [Source:HGNC Symbol;Acc:4964]	6	p22.1	1	29794744	29798902	ENSG00000204632	o	72	14	45	7	6	47.68	19.44	2.4	2.27E-06
HLF	hepatic leukemia factor [Source:HGNC Symbol;Acc:4977]	17	q22	1	53342373	53402426	ENSG00000108924	o	64	17	18	29	0	42.38	26.56	1.391	0.00262
HLTF	helicase-like transcription factor [Source:HGNC Symbol;Acc:11099]	3	q24	-1	148747914	148804341	ENSG00000071794	o	68	11	45	10	2	45.03	16.18	2.74	3.12E-06
HMBS	hydroxymethylbilane synthase [Source:HGNC Symbol;Acc:4982]	HG299_PATCH	q23.3	1	118955575	118964258	ENSG00000261883	o	64	20	34	8	2	42.38	31.25	2.078	3.71E-08
HMG20B	high mobility group 20B [Source:HGNC Symbol;Acc:5002]	19	p13.3	1	3572775	3579086	ENSG00000064961	o	76	14	37	18	7	50.33	18.42	1.583	0.00737
HMGA1	high mobility group AT-hook 1 [Source:HGNC Symbol;Acc:5010]	6	p21.31	1	34204577	34214008	ENSG00000137309	o	77	16	34	27	0	50.99	20.78	1.791	6.44E-05
HMGB1	high mobility group box 1 [Source:HGNC Symbol;Acc:4983]	13	q12.3	-1	31032884	31191734	ENSG00000189403	o	68	10	48	10	0	45.03	14.71	3.4	1.13E-07
HMGB2	high mobility group box 2 [Source:HGNC Symbol;Acc:5000]	4	q34.1	-1	174252846	174256276	ENSG00000164104	o	76	22	28	23	3	50.33	28.95	1.486	0.000349
HMGB3	high mobility group box 3 [Source:HGNC Symbol;Acc:5004]	X	q28	1	150148982	150159248	ENSG00000029993	o	84	11	54	18	1	55.63	13.1	2.655	6.89E-06
HMGCR	3-hydroxy-3-methylglutaryl-CoA reductase [Source:HGNC Symbol;Acc:5006]	5	q13.3	1	74632154	74657929	ENSG00000113161	o	69	17	37	12	3	45.7	24.64	2.022	3.84E-06
HMGCS1	3-hydroxy-3-methylglutaryl-CoA synthase 1 (soluble) [Source:HGNC Symbol;Acc:5007]	5	p12	-1	43289497	43313614	ENSG00000112972	o	73	21	34	15	3	48.34	28.77	1.774	4.95E-06
HMGN3	high mobility group nucleosomal binding domain 3 [Source:HGNC Symbol;Acc:12312]	6	q14.1	-1	79910962	79944406	ENSG00000118418	o	73	14	37	15	7	48.34	19.18	1.678	0.0028
HMGN4	high mobility group nucleosomal binding domain 4 [Source:HGNC Symbol;Acc:4989]	6	p22.2	1	26538572	26547160	ENSG00000182952	o	68	9	48	5	6	45.03	13.24	2.914	1.90E-05
HMHA1	histocompatibility (minor) HA-1 [Source:HGNC Symbol;Acc:17102]	19	p13.3	1	1065930	1086627	ENSG00000180448	o	61	23	29	9	0	40.4	37.7	1.906	7.28E-09
HMMR	hyaluronan-mediated motility receptor (RHAMM) [Source:HGNC Symbol;Acc:5012]	5	q34	1	162887175	162918947	ENSG00000072571	o	69	23	23	23	0	45.7	33.33	1.5	3.28E-05
HMOX2	heme oxygenase (decycling) 2 [Source:HGNC Symbol;Acc:5014]	16	p13.3	1	4524691	4560348	ENSG00000103415	o	62	9	49	3	1	41.06	14.52	4.65	6.64E-10
HN1	hematological and neurological expressed 1 [Source:HGNC Symbol;Acc:14569]	17	q25.1	-1	73131343	73150778	ENSG00000189159	o	75	8	48	14	5	49.67	10.67	2.098	0.00503
HN1L	hematological and neurological expressed 1-like [Source:HGNC Symbol;Acc:14137]	16	p13.3	1	1728257	1752281	ENSG00000206053	o	69	16	43	8	2	45.7	23.19	2.556	2.07E-08
HNMT	histamine N-methyltransferase [Source:HGNC Symbol;Acc:5028]	2	q22.1	1	138721590	138773930	ENSG00000150540	o	73	14	36	22	1	48.34	19.18	1.893	0.00013
HNRNPA0	heterogeneous nuclear ribonucleoprotein A0 [Source:HGNC Symbol;Acc:5030]	5	q31.2	-1	137087075	137090039	ENSG00000177733	o	78	22	46	7	3	51.66	28.21	2.367	1.79E-10
HNRNPA1	heterogeneous nuclear ribonucleoprotein A1 [Source:HGNC Symbol;Acc:5031]	12	q13.13	1	54673977	54680872	ENSG00000135486	o	87	18	50	14	5	57.62	20.69	2.128	1.51E-06
HNRNPA2B1	heterogeneous nuclear ribonucleoprotein A2/B1 [Source:HGNC Symbol;Acc:5033]	7	p15.2	-1	26229547	26241149	ENSG00000122566	o	77	13	50	7	7	50.99	16.88	2.502	3.73E-06
HNRNPA3	heterogeneous nuclear ribonucleoprotein A3 [Source:HGNC Symbol;Acc:24941]	2	q31.2	1	178077291	178086111	ENSG00000170144	o	101	23	62	10	6	66.89	22.77	2.427	2.27E-10
HNRNPAB	heterogeneous nuclear ribonucleoprotein A/B [Source:HGNC Symbol;Acc:5034]	5	q35.3	1	177631508	177638164	ENSG00000197451	o	84	20	44	14	6	55.63	23.81	1.9	5.20E-06
HNRNPC	heterogeneous nuclear ribonucleoprotein C (C1/C2) [Source:HGNC Symbol;Acc:5035]	14	q11.2	-1	21677295	21737653	ENSG00000092199	o	87	13	61	8	5	57.62	14.94	2.992	8.64E-08
HNRNPD	heterogeneous nuclear ribonucleoprotein D (AU-rich element RNA binding protein 1, 37kDa) [Source:HGNC Symbol;Acc:5036]	4	q21.22	-1	83273651	83295656	ENSG00000138668	o	95	11	64	15	5	62.91	11.58	2.512	4.68E-05
HNRNPH1	heterogeneous nuclear ribonucleoprotein H1 (H) [Source:HGNC Symbol;Acc:5041]	5	q35.3	-1	179041179	179061785	ENSG00000169045	o	65	9	42	10	4	43.05	13.85	2.368	0.000392
HNRNPH3	heterogeneous nuclear ribonucleoprotein H3 (2H9) [Source:HGNC Symbol;Acc:5043]	10	q21.3	1	70090931	70102948	ENSG00000096746	o	77	17	43	10	7	50.99	22.08	2.02	9.59E-06
HNRNPM	heterogeneous nuclear ribonucleoprotein M [Source:HGNC Symbol;Acc:5046]	19	p13.2	1	8509651	8553885	ENSG00000099783	o	83	11	55	9	8	54.97	13.25	2.403	8.75E-05
HNRNPR	heterogeneous nuclear ribonucleoprotein R [Source:HGNC Symbol;Acc:5047]	1	p36.12	-1	23630264	23670829	ENSG00000125944	o	88	20	53	11	4	58.28	22.73	2.366	7.24E-09
HNRNPU	heterogeneous nuclear ribonucleoprotein U (scaffold attachment factor A) [Source:HGNC Symbol;Acc:5048]	1	q44	-1	245014468	245027844	ENSG00000153187	o	83	13	53	14	3	54.97	15.66	2.498	3.66E-06
HNRPDL	heterogeneous nuclear ribonucleoprotein D-like [Source:HGNC Symbol;Acc:5037]	4	q21.22	-1	83343717	83351294	ENSG00000152795	o	88	19	54	10	5	58.28	21.59	2.402	1.63E-08
HOMER3	homer homolog 3 (Drosophila) [Source:HGNC Symbol;Acc:17514]	19	p13.11	-1	19040010	19052041	ENSG00000051128	o	62	12	33	17	0	41.06	19.35	2.138	3.87E-05
HOXC4	homeobox C4 [Source:HGNC Symbol;Acc:5126]	12	q13.13	1	54410715	54449814	ENSG00000198353	o	73	15	42	14	2	48.34	20.55	2.221	3.06E-06
HPCAL1	hippocalcin-like 1 [Source:HGNC Symbol;Acc:5145]	2	p25.1	1	10443015	10567743	ENSG00000115756	o	69	17	37	13	2	45.7	24.64	2.058	2.02E-06
HPGD	hydroxyprostaglandin dehydrogenase 15-(NAD) [Source:HGNC Symbol;Acc:5154]	4	q34.1	-1	175411328	175444305	ENSG00000164120	o	71	19	24	26	2	47.02	26.76	1.428	0.00213
HPRT1	hypoxanthine phosphoribosyltransferase 1 [Source:HGNC Symbol;Acc:5157]	X	q26.2	1	133594183	133654543	ENSG00000165704	o	83	25	43	11	4	54.97	30.12	1.988	7.91E-09
HS2ST1	heparan sulfate 2-O-sulfotransferase 1 [Source:HGNC Symbol;Acc:5193]	1	p22.3	1	87380331	87634887	ENSG00000153936	o	61	10	41	9	1	40.4	16.39	2.919	2.27E-06
HSBP1	heat shock factor binding protein 1 [Source:HGNC Symbol;Acc:5203]	16	q23.3	1	83841448	83853342	ENSG00000230989	o	80	18	49	11	2	52.98	22.5	2.483	7.75E-09
HSD17B10	hydroxysteroid (17-beta) dehydrogenase 10 [Source:HGNC Symbol;Acc:4800]	X	p11.22	-1	53458206	53461320	ENSG00000072506	o	67	20	39	6	2	44.37	29.85	2.343	9.40E-10
HSDL2	hydroxysteroid dehydrogenase like 2 [Source:HGNC Symbol;Acc:18572]	9	q32	1	115142217	115234690	ENSG00000119471	o	71	5	54	8	4	47.02	7.04	3.034	0.00199
HSF2	heat shock transcription factor 2 [Source:HGNC Symbol;Acc:5225]	6	q22.31	1	122720691	122754264	ENSG00000025156	o	62	23	32	5	2	41.06	37.1	2.037	1.12E-09
HSP90AA1	heat shock protein 90kDa alpha (cytosolic), class A member 1 [Source:HGNC Symbol;Acc:5253]	14	q32.31	-1	102547106	102606036	ENSG00000080824	o	70	7	48	11	4	46.36	10	2.475	0.00172
HSP90AB1	heat shock protein 90kDa alpha (cytosolic), class B member 1 [Source:HGNC Symbol;Acc:5258]	6	p21.1	1	44214824	44221620	ENSG00000096384	o	73	21	35	13	4	48.34	28.77	1.804	3.73E-06
HSP90B1	heat shock protein 90kDa beta (Grp94), member 1 [Source:HGNC Symbol;Acc:12028]	12	q23.3	1	104323885	104347423	ENSG00000166598	o	82	15	43	20	4	54.3	18.29	1.85	0.000266
HSPA13	heat shock protein 70kDa family, member 13 [Source:HGNC Symbol;Acc:11375]	21	q11.2	-1	15743436	15755805	ENSG00000155304	o	65	15	36	10	4	43.05	23.08	2.053	1.62E-05
HSPA14	heat shock 70kDa protein 14 [Source:HGNC Symbol;Acc:29526]	10	p13	1	14880163	14913740	ENSG00000187522	o	68	12	50	5	1	45.03	17.65	3.692	4.61E-10
HSPA1A	heat shock 70kDa protein 1A [Source:HGNC Symbol;Acc:5232]	HSCHR6_MHC_COX	p21.33	1	31770617	31773099	ENSG00000237724	o	76	12	37	25	2	50.33	15.79	1.761	0.00215
HSPA4	heat shock 70kDa protein 4 [Source:HGNC Symbol;Acc:5237]	5	q31.1	1	132387654	132442141	ENSG00000170606	o	89	18	50	15	6	58.94	20.22	2.023	6.78E-06
HSPA5	heat shock 70kDa protein 5 (glucose-regulated protein, 78kDa) [Source:HGNC Symbol;Acc:5238]	9	q33.3	-1	127997132	128003622	ENSG00000044574	o	74	16	46	9	3	49.01	21.62	2.493	7.02E-08
HSPA8	heat shock 70kDa protein 8 [Source:HGNC Symbol;Acc:5241]	11	q24.1	-1	122928197	122933938	ENSG00000109971	o	70	14	38	13	5	46.36	20	1.91	0.00023
HSPA9	heat shock 70kDa protein 9 (mortalin) [Source:HGNC Symbol;Acc:5244]	5	q31.2	-1	137890571	137911133	ENSG00000113013	o	88	17	60	8	3	58.28	19.32	2.992	1.73E-10
HSPB11	heat shock protein family B (small), member 11 [Source:HGNC Symbol;Acc:25019]	1	p32.3	-1	54387234	54411975	ENSG00000081870	o	72	20	38	7	7	47.68	27.78	1.975	6.85E-07
HSPBP1	HSPA (heat shock 70kDa) binding protein, cytoplasmic cochaperone 1 [Source:HGNC Symbol;Acc:24989]	19	q13.42	-1	55773592	55791751	ENSG00000133265	o	68	17	37	8	6	45.03	25	2.01	5.57E-06
HSPD1	heat shock 60kDa protein 1 (chaperonin) [Source:HGNC Symbol;Acc:5261]	2	q33.1	-1	198351305	198381461	ENSG00000144381	o	87	26	36	20	5	57.62	29.89	1.586	1.64E-05
HSPE1	heat shock 10kDa protein 1 (chaperonin 10) [Source:HGNC Symbol;Acc:5269]	2	q33.1	1	198364718	198368181	ENSG00000115541	o	77	25	37	10	5	50.99	32.47	1.833	9.65E-08
HSPH1	heat shock 105kDa/110kDa protein 1 [Source:HGNC Symbol;Acc:16969]	13	q12.3	-1	31710762	31736525	ENSG00000120694	o	75	9	35	30	1	49.67	12	1.731	0.00978
HTATIP2	HIV-1 Tat interactive protein 2, 30kDa [Source:HGNC Symbol;Acc:16637]	11	p15.1	1	20385231	20405329	ENSG00000109854	o	67	15	41	8	3	44.37	22.39	2.428	3.05E-07
HTRA2	HtrA serine peptidase 2 [Source:HGNC Symbol;Acc:14348]	2	p13.1	1	74756504	74760472	ENSG00000115317	o	63	11	41	3	8	41.72	17.46	2.605	7.63E-06
HUWE1	HECT, UBA and WWE domain containing 1, E3 ubiquitin protein ligase [Source:HGNC Symbol;Acc:30892]	X	p11.22	-1	53559057	53713673	ENSG00000086758	o	82	20	44	9	9	54.3	24.39	1.95	2.51E-06
IARS	isoleucyl-tRNA synthetase [Source:HGNC Symbol;Acc:5330]	9	q22.31	-1	94972489	95056038	ENSG00000196305	o	83	19	49	10	5	54.97	22.89	2.266	7.05E-08
ICA1	islet cell autoantigen 1, 69kDa [Source:HGNC Symbol;Acc:5343]	7	p21.3	-1	8152814	8302317	ENSG00000003147	o	66	10	43	10	3	43.71	15.15	2.538	4.47E-05
ICAM1	intercellular adhesion molecule 1 [Source:HGNC Symbol;Acc:5344]	19	p13.2	1	10381517	10397291	ENSG00000090339	o	66	14	30	20	2	43.71	21.21	1.699	0.000936
ICMT	isoprenylcysteine carboxyl methyltransferase [Source:HGNC Symbol;Acc:5350]	1	p36.31	-1	6281252	6296032	ENSG00000116237	o	69	7	55	5	2	45.7	10.14	4.472	2.97E-07
ICT1	immature colon carcinoma transcript 1 [Source:HGNC Symbol;Acc:5359]	17	q25.1	1	73008780	73017355	ENSG00000167862	o	63	15	39	5	4	41.72	23.81	2.487	1.23E-07
ID1	inhibitor of DNA binding 1, dominant negative helix-loop-helix protein [Source:HGNC Symbol;Acc:5360]	20	q11.21	1	30193086	30194318	ENSG00000125968	o	82	21	35	22	4	54.3	25.61	1.602	0.000151
ID2	inhibitor of DNA binding 2, dominant negative helix-loop-helix protein [Source:HGNC Symbol;Acc:5361]	2	p25.1	1	8818975	8824583	ENSG00000115738	o	75	14	29	31	1	49.67	18.67	1.556	0.00322
ID3	inhibitor of DNA binding 3, dominant negative helix-loop-helix protein [Source:HGNC Symbol;Acc:5362]	1	p36.12	-1	23884409	23886285	ENSG00000117318	o	66	11	34	19	2	43.71	16.67	1.862	0.00155
ID4	inhibitor of DNA binding 4, dominant negative helix-loop-helix protein [Source:HGNC Symbol;Acc:5363]	6	p22.3	1	19837617	19840915	ENSG00000172201	o	64	11	21	32	0	42.38	17.19	1.488	0.0109
IDH1	isocitrate dehydrogenase 1 (NADP+), soluble [Source:HGNC Symbol;Acc:5382]	2	q34	-1	209100951	209130798	ENSG00000138413	o	65	18	33	12	2	43.05	27.69	1.95	2.27E-06
IDH2	isocitrate dehydrogenase 2 (NADP+), mitochondrial [Source:HGNC Symbol;Acc:5383]	15	q26.1	-1	90626277	90645736	ENSG00000182054	o	96	27	48	19	2	63.58	28.13	1.943	5.52E-09
IDH3A	isocitrate dehydrogenase 3 (NAD+) alpha [Source:HGNC Symbol;Acc:5384]	15	q25.1	1	78423840	78464291	ENSG00000166411	o	75	12	49	10	4	49.67	16	2.557	6.08E-06
IDI1	isopentenyl-diphosphate delta isomerase 1 [Source:HGNC Symbol;Acc:5387]	10	p15.3	-1	1085848	1095110	ENSG00000067064	o	62	10	44	5	3	41.06	16.13	3.179	5.92E-07
IDS	iduronate 2-sulfatase [Source:HGNC Symbol;Acc:5389]	X	q28	-1	148558521	148615470	ENSG00000010404	o	115	36	59	20	0	76.16	31.3	2.054	1.08E-13
IDUA	iduronidase, alpha-L- [Source:HGNC Symbol;Acc:5391]	4	p16.3	1	980785	998316	ENSG00000127415	o	63	15	33	11	4	41.72	23.81	1.913	6.56E-05
IER2	immediate early response 2 [Source:HGNC Symbol;Acc:28871]	19	p13.2	1	13261282	13265716	ENSG00000160888	o	61	16	32	10	3	40.4	26.23	1.976	9.98E-06
IER3	immediate early response 3 [Source:HGNC Symbol;Acc:5392]	HSCHR6_MHC_COX	p21.33	-1	30700841	30702196	ENSG00000237155	o	68	25	22	21	0	45.03	36.76	1.478	1.37E-05
IFI16	interferon, gamma-inducible protein 16 [Source:HGNC Symbol;Acc:5395]	1	q23.1	1	158969758	159024945	ENSG00000163565	o	74	15	38	17	4	49.01	20.27	1.826	0.000269
IFI30	interferon, gamma-inducible protein 30 [Source:HGNC Symbol;Acc:5398]	19	p13.11	1	18284579	18288927	ENSG00000216490	o	73	20	40	11	2	48.34	27.4	2.141	3.80E-08
IFI35	interferon-induced protein 35 [Source:HGNC Symbol;Acc:5399]	17	q21.31	1	41158742	41166473	ENSG00000068079	o	64	20	34	9	1	42.38	31.25	2.102	2.06E-08
IFI44	interferon-induced protein 44 [Source:HGNC Symbol;Acc:16938]	1	p31.1	1	79115481	79129763	ENSG00000137965	o	64	21	19	22	2	42.38	32.81	1.359	0.00209
IFITM1	interferon induced transmembrane protein 1 [Source:HGNC Symbol;Acc:5412]	11	p15.5	1	313506	315272	ENSG00000185885	o	80	25	38	16	1	52.98	31.25	1.876	2.47E-08
IFITM2	interferon induced transmembrane protein 2 [Source:HGNC Symbol;Acc:5413]	11	p15.5	1	307631	315272	ENSG00000185201	o	67	21	35	9	2	44.37	31.34	2.039	3.07E-08
IFNGR1	interferon gamma receptor 1 [Source:HGNC Symbol;Acc:5439]	LRG_66		1	5001	26947	LRG_66	o	75	26	34	13	2	49.67	34.67	1.786	4.59E-08
IFRD1	interferon-related developmental regulator 1 [Source:HGNC Symbol;Acc:5456]	7	q31.1	1	112063023	112121072	ENSG00000006652	o	72	16	41	13	2	47.68	22.22	2.207	1.20E-06
IFRD2	interferon-related developmental regulator 2 [Source:HGNC Symbol;Acc:5457]	HG325_PATCH	p21.31	-1	50325164	50330350	ENSG00000263093	o	64	11	45	0	8	42.38	17.19	3.368	2.04E-08
IFT20	intraflagellar transport 20 homolog (Chlamydomonas) [Source:HGNC Symbol;Acc:30989]	HG883_PATCH	q11.2	-1	26655353	26662495	ENSG00000262866	o	63	10	44	5	4	41.72	15.87	3	2.10E-06
IGF2BP3	insulin-like growth factor 2 mRNA binding protein 3 [Source:HGNC Symbol;Acc:28868]	7	p15.3	-1	23349828	23510086	ENSG00000136231	o	63	16	24	21	2	41.72	25.4	1.514	0.0021
IGFBP3	insulin-like growth factor binding protein 3 [Source:HGNC Symbol;Acc:5472]	7	p12.3	-1	45951850	45961473	ENSG00000146674	o	67	8	29	26	4	44.37	11.94	1.314	0.223
IGFBP5	insulin-like growth factor binding protein 5 [Source:HGNC Symbol;Acc:5474]	2	q35	-1	217536828	217560248	ENSG00000115461	o	69	18	29	21	1	45.7	26.09	1.676	7.90E-05
IGFBP7	insulin-like growth factor binding protein 7 [Source:HGNC Symbol;Acc:5476]	4	q12	-1	57896939	57976551	ENSG00000163453	o	68	12	33	20	3	45.03	17.65	1.7	0.00379
IGHA1	immunoglobulin heavy constant alpha 1 [Source:HGNC Symbol;Acc:5478]	14	q32.33	-1	106173457	106175002	ENSG00000211895	o	63	14	25	22	2	41.72	22.22	1.531	0.0045
IGHG1	immunoglobulin heavy constant gamma 1 (G1m marker) [Source:HGNC Symbol;Acc:5525]	14	q32.33	-1	106202680	106209408	ENSG00000211896	o	77	21	42	13	1	50.99	27.27	2.162	9.85E-09
IGL@	NA	NA	NA	NA	NA	NA	NA	o	77	22	32	22	1	50.99	28.57	1.674	8.33E-06
IGSF3	immunoglobulin superfamily, member 3 [Source:HGNC Symbol;Acc:5950]	1	p13.1	-1	117117031	117210375	ENSG00000143061	o	62	9	36	13	4	41.06	14.52	1.951	0.00423
IK	IK cytokine, down-regulator of HLA II [Source:HGNC Symbol;Acc:5958]	5	q31.3	1	140026643	140042064	ENSG00000113141	o	62	10	39	5	8	41.06	16.13	2.296	0.000226
IL13RA1	interleukin 13 receptor, alpha 1 [Source:HGNC Symbol;Acc:5974]	X	q24	1	117861535	117928502	ENSG00000131724	o	68	10	36	15	7	45.03	14.71	1.6	0.0294
IL1R1	interleukin 1 receptor, type I [Source:HGNC Symbol;Acc:5993]	2	q11.2	1	102681004	102796334	ENSG00000115594	o	79	22	29	27	1	52.32	27.85	1.542	7.92E-05
IL1RN	interleukin 1 receptor antagonist [Source:HGNC Symbol;Acc:6000]	LRG_188		1	5001	21124	LRG_188	o	82	23	27	32	0	54.3	28.05	1.491	7.45E-05
IL32	interleukin 32 [Source:HGNC Symbol;Acc:16830]	16	p13.3	1	3115298	3131908	ENSG00000008517	o	63	22	22	16	3	41.72	34.92	1.459	0.00027
IL4R	interleukin 4 receptor [Source:HGNC Symbol;Acc:6015]	16	p12.1	1	27324989	27376099	ENSG00000077238	o	72	15	37	12	8	47.68	20.83	1.739	0.000874
IL6ST	interleukin 6 signal transducer (gp130, oncostatin M receptor) [Source:HGNC Symbol;Acc:6021]	5	q11.2	-1	55230923	55290772	ENSG00000134352	o	92	23	51	16	2	60.93	25	2.17	4.06E-09
IL7R	interleukin 7 receptor [Source:HGNC Symbol;Acc:6024]	LRG_74		1	5001	24934	LRG_74	o	61	25	19	17	0	40.4	40.98	1.452	1.20E-05
ILF2	interleukin enhancer binding factor 2, 45kDa [Source:HGNC Symbol;Acc:6037]	1	q21.3	-1	153634512	153643524	ENSG00000143621	o	70	11	47	6	6	46.36	15.71	2.664	7.95E-06
ILF3	interleukin enhancer binding factor 3, 90kDa [Source:HGNC Symbol;Acc:6038]	19	p13.2	1	10764937	10803093	ENSG00000129351	o	105	27	54	19	5	69.54	25.71	1.926	2.91E-08
ILVBL	ilvB (bacterial acetolactate synthase)-like [Source:HGNC Symbol;Acc:6041]	19	p13.12	-1	15225795	15236596	ENSG00000105135	o	62	11	40	6	5	41.06	17.74	2.507	1.69E-05
IMMT	inner membrane protein, mitochondrial [Source:HGNC Symbol;Acc:6047]	2	p11.2	-1	86371055	86422893	ENSG00000132305	o	61	15	32	6	8	40.4	24.59	1.894	8.22E-05
IMP4	IMP4, U3 small nucleolar ribonucleoprotein, homolog (yeast) [Source:HGNC Symbol;Acc:30856]	2	q21.1	1	131099798	131105383	ENSG00000136718	o	72	14	46	6	6	47.68	19.44	2.52	7.03E-07
IMPDH1	IMP (inosine 5'-monophosphate) dehydrogenase 1 [Source:HGNC Symbol;Acc:6052]	7	q32.1	-1	128032331	128050306	ENSG00000106348	o	66	9	36	7	14	43.71	13.64	1.614	0.039
IMPDH2	IMP (inosine 5'-monophosphate) dehydrogenase 2 [Source:HGNC Symbol;Acc:6053]	3	p21.31	-1	49061672	49066841	ENSG00000178035	o	80	25	38	12	5	52.98	31.25	1.802	2.56E-07
INPP4A	inositol polyphosphate-4-phosphatase, type I, 107kDa [Source:HGNC Symbol;Acc:6074]	2	q11.2	1	99061317	99207496	ENSG00000040933	o	80	20	44	14	2	52.98	25	2.139	6.88E-08
INPP4B	inositol polyphosphate-4-phosphatase, type II, 105kDa [Source:HGNC Symbol;Acc:6075]	4	q31.21	-1	142944313	143768585	ENSG00000109452	o	65	14	32	19	0	43.05	21.54	1.97	3.19E-05
INPP5D	inositol polyphosphate-5-phosphatase, 145kDa [Source:HGNC Symbol;Acc:6079]	2	q37.1	1	233924677	234116549	ENSG00000168918	o	61	24	21	16	0	40.4	39.34	1.525	5.17E-06
INSIG1	insulin induced gene 1 [Source:HGNC Symbol;Acc:6083]	7	q36.2	1	155089486	155101945	ENSG00000186480	o	74	19	37	17	1	49.01	25.68	1.953	1.20E-06
IPO5	importin 5 [Source:HGNC Symbol;Acc:6402]	13	q32.2	1	98605742	98676551	ENSG00000065150	o	94	19	57	11	7	62.25	20.21	2.29	1.20E-07
IPO7	importin 7 [Source:HGNC Symbol;Acc:9852]	11	p15.4	1	9406169	9469673	ENSG00000205339	o	74	13	52	4	5	49.01	17.57	3.144	1.13E-08
IPO9	importin 9 [Source:HGNC Symbol;Acc:19425]	1	q32.1	1	201798269	201853422	ENSG00000198700	o	68	12	43	10	3	45.03	17.65	2.473	7.89E-06
IQGAP1	IQ motif containing GTPase activating protein 1 [Source:HGNC Symbol;Acc:6110]	15	q26.1	1	90931450	91045475	ENSG00000140575	o	79	15	45	13	6	52.32	18.99	2.015	5.73E-05
IQSEC1	IQ motif and Sec7 domain 1 [Source:HGNC Symbol;Acc:29112]	3	p25.2	-1	12938719	13114617	ENSG00000144711	o	72	20	46	4	2	47.68	27.78	2.727	6.22E-12
IRF1	interferon regulatory factor 1 [Source:HGNC Symbol;Acc:6116]	5	q31.1	-1	131817301	131826490	ENSG00000125347	o	62	16	37	7	2	41.06	25.81	2.396	6.68E-08
IRF6	interferon regulatory factor 6 [Source:HGNC Symbol;Acc:6121]	1	q32.2	-1	209959036	209979465	ENSG00000117595	o	61	12	33	11	5	40.4	19.67	1.872	0.000988
IRF7	interferon regulatory factor 7 [Source:HGNC Symbol;Acc:6122]	11	p15.5	-1	612553	615999	ENSG00000185507	o	62	19	28	12	3	41.06	30.65	1.727	2.17E-05
ISCA1	iron-sulfur cluster assembly 1 homolog (S. cerevisiae) [Source:HGNC Symbol;Acc:28660]	9	q21.33	-1	88879461	88897676	ENSG00000135070	o	64	14	39	7	4	42.38	21.88	2.37	1.65E-06
ISG15	ISG15 ubiquitin-like modifier [Source:HGNC Symbol;Acc:4053]	1	p36.33	1	948803	949920	ENSG00000187608	o	67	16	28	22	1	44.37	23.88	1.659	0.000315
ISG20	interferon stimulated exonuclease gene 20kDa [Source:HGNC Symbol;Acc:6130]	15	q26.1	1	89179384	89199714	ENSG00000172183	o	73	17	36	16	4	48.34	23.29	1.791	9.63E-05
ISG20L2	interferon stimulated exonuclease gene 20kDa-like 2 [Source:HGNC Symbol;Acc:25745]	1	q23.1	-1	156691683	156698591	ENSG00000143319	o	73	17	47	3	6	48.34	23.29	2.698	1.51E-09
ITCH	itchy E3 ubiquitin protein ligase [Source:HGNC Symbol;Acc:13890]	20	q11.22	1	32951041	33099198	ENSG00000078747	o	74	11	40	19	4	49.01	14.86	1.809	0.00377
ITGA5	integrin, alpha 5 (fibronectin receptor, alpha polypeptide) [Source:HGNC Symbol;Acc:6141]	12	q13.13	-1	54789045	54813244	ENSG00000161638	o	66	13	31	17	5	43.71	19.7	1.589	0.00749
ITGA6	integrin, alpha 6 [Source:HGNC Symbol;Acc:6142]	2	q31.1	1	173292082	173371181	ENSG00000091409	o	71	26	27	18	0	47.02	36.62	1.614	5.24E-07
ITGB1	integrin, beta 1 (fibronectin receptor, beta polypeptide, antigen CD29 includes MDF2, MSK12) [Source:HGNC Symbol;Acc:6153]	10	p11.22	-1	33189247	33294720	ENSG00000150093	o	76	19	39	13	5	50.33	25	1.88	8.76E-06
ITGB3BP	integrin beta 3 binding protein (beta3-endonexin) [Source:HGNC Symbol;Acc:6157]	1	p31.3	-1	63906441	64059392	ENSG00000142856	o	68	19	36	10	3	45.03	27.94	2.025	4.63E-07
ITGB4	integrin, beta 4 [Source:HGNC Symbol;Acc:6158]	17	q25.1	1	73713474	73753898	ENSG00000132470	o	77	14	37	26	0	50.99	18.18	1.925	6.94E-05
ITGB5	integrin, beta 5 [Source:HGNC Symbol;Acc:6160]	3	q21.2	-1	124480795	124606674	ENSG00000082781	o	79	15	42	20	2	52.32	18.99	1.992	3.85E-05
ITM2A	integral membrane protein 2A [Source:HGNC Symbol;Acc:6173]	X	q21.1	-1	78615881	78623164	ENSG00000078596	o	61	19	19	21	2	40.4	31.15	1.38	0.00302
ITM2B	integral membrane protein 2B [Source:HGNC Symbol;Acc:6174]	13	q14.2	1	48807294	48837063	ENSG00000136156	o	65	16	38	7	4	43.05	24.62	2.261	5.30E-07
ITPR1	inositol 1,4,5-trisphosphate receptor, type 1 [Source:HGNC Symbol;Acc:6180]	3	p26.1	1	4535032	4889524	ENSG00000150995	o	67	13	38	14	2	44.37	19.4	2.151	3.24E-05
ITPR2	inositol 1,4,5-trisphosphate receptor, type 2 [Source:HGNC Symbol;Acc:6181]	12	p11.23	-1	26490342	26986131	ENSG00000123104	o	63	8	42	9	4	41.72	12.7	2.471	0.000577
ITPR3	inositol 1,4,5-trisphosphate receptor, type 3 [Source:HGNC Symbol;Acc:6182]	6	p21.31	1	33588522	33664351	ENSG00000096433	o	76	14	51	8	3	50.33	18.42	2.845	3.58E-08
ITSN1	intersectin 1 (SH3 domain protein) [Source:HGNC Symbol;Acc:6183]	21	q22.11	1	35014706	35272165	ENSG00000205726	o	69	14	40	14	1	45.7	20.29	2.3	2.56E-06
ITSN2	intersectin 2 [Source:HGNC Symbol;Acc:6184]	2	p23.3	-1	24425733	24583583	ENSG00000198399	o	87	22	53	8	4	57.62	25.29	2.454	1.34E-10
IVD	isovaleryl-CoA dehydrogenase [Source:HGNC Symbol;Acc:6186]	15	q15.1	1	40697686	40728146	ENSG00000128928	o	69	16	39	11	3	45.7	23.19	2.152	2.25E-06
IVNS1ABP	influenza virus NS1A binding protein [Source:HGNC Symbol;Acc:16951]	1	q25.3	-1	185265520	185286461	ENSG00000116679	o	74	14	41	16	3	49.01	18.92	2.031	6.31E-05
JAG1	jagged 1 [Source:HGNC Symbol;Acc:6188]	20	p12.2	-1	10618332	10654608	ENSG00000101384	o	71	14	39	13	5	47.02	19.72	1.938	0.000183
JAK1	Janus kinase 1 [Source:HGNC Symbol;Acc:6190]	1	p31.3	-1	65298912	65432187	ENSG00000162434	o	74	20	45	6	3	49.01	27.03	2.475	3.59E-10
JAK3	Janus kinase 3 [Source:HGNC Symbol;Acc:6193]	LRG_77		1	4960	28210	LRG_77	o	62	17	32	7	6	41.06	27.42	1.909	1.24E-05
JARID2	jumonji, AT rich interactive domain 2 [Source:HGNC Symbol;Acc:6196]	6	p22.3	1	15245734	15522252	ENSG00000008083	o	68	16	44	5	3	45.03	23.53	2.727	3.08E-09
JMJD1C	jumonji domain containing 1C [Source:HGNC Symbol;Acc:12313]	10	q21.3	-1	64926981	65225722	ENSG00000171988	o	64	11	44	8	1	42.38	17.19	3.088	1.85E-07
JMJD6	jumonji domain containing 6 [Source:HGNC Symbol;Acc:19355]	17	q25.1	-1	74708919	74722866	ENSG00000070495	o	69	11	42	10	6	45.7	15.94	2.126	0.000404
JOSD1	Josephin domain containing 1 [Source:HGNC Symbol;Acc:28953]	22	q13.1	-1	39081548	39097561	ENSG00000100221	o	61	19	34	4	4	40.4	31.15	2.191	1.80E-08
JRK	jerky homolog (mouse) [Source:HGNC Symbol;Acc:6199]	8	q24.3	-1	143738874	143763386	ENSG00000234616	o	68	10	43	10	5	45.03	14.71	2.267	0.000335
JTB	jumping translocation breakpoint [Source:HGNC Symbol;Acc:6201]	1	q21.3	-1	153946745	153950164	ENSG00000143543	o	62	13	38	4	7	41.06	20.97	2.371	4.71E-06
JUN	jun proto-oncogene [Source:HGNC Symbol;Acc:6204]	1	p32.1	-1	59246465	59249785	ENSG00000177606	o	88	26	44	18	0	58.28	29.55	2	1.24E-09
JUNB	jun B proto-oncogene [Source:HGNC Symbol;Acc:6205]	19	p13.2	1	12902310	12904124	ENSG00000171223	o	66	23	31	11	1	43.71	34.85	1.86	5.16E-08
JUND	jun D proto-oncogene [Source:HGNC Symbol;Acc:6206]	19	p13.11	-1	18390563	18392432	ENSG00000130522	o	94	27	53	11	3	62.25	28.72	2.226	2.01E-11
JUP	junction plakoglobin [Source:HGNC Symbol;Acc:6207]	HG185_PATCH	q21.2	-1	39910856	39943183	ENSG00000261577	o	75	17	38	20	0	49.67	22.67	2.027	2.02E-06
KANK1	KN motif and ankyrin repeat domains 1 [Source:HGNC Symbol;Acc:19309]	9	p24.3	1	470291	746105	ENSG00000107104	o	65	13	34	18	0	43.05	20	2.097	2.42E-05
KANK2	KN motif and ankyrin repeat domains 2 [Source:HGNC Symbol;Acc:29300]	19	p13.2	-1	11274944	11308243	ENSG00000197256	o	61	9	40	10	2	40.4	14.75	2.627	6.12E-05
KARS	lysyl-tRNA synthetase [Source:HGNC Symbol;Acc:6215]	16	q23.1	-1	75661622	75682541	ENSG00000065427	o	71	10	45	4	12	47.02	14.08	2.305	0.00026
KAT6A	K(lysine) acetyltransferase 6A [Source:HGNC Symbol;Acc:13013]	8	p11.21	-1	41786997	41909508	ENSG00000083168	o	64	13	44	2	5	42.38	20.31	3.081	8.25E-09
KAT6B	K(lysine) acetyltransferase 6B [Source:HGNC Symbol;Acc:17582]	10	q22.2	1	76585340	76792380	ENSG00000156650	o	65	14	42	3	6	43.05	21.54	2.676	8.21E-08
KATNB1	katanin p80 (WD repeat containing) subunit B 1 [Source:HGNC Symbol;Acc:6217]	16	q21	1	57769642	57791162	ENSG00000140854	o	66	12	43	10	1	43.71	18.18	2.769	4.81E-07
KAZN	kazrin, periplakin interacting protein [Source:HGNC Symbol;Acc:29173]	1	p36.21	1	14925200	15444539	ENSG00000189337	o	66	8	45	11	2	43.71	12.12	2.779	0.000103
KBTBD2	kelch repeat and BTB (POZ) domain containing 2 [Source:HGNC Symbol;Acc:21751]	7	p14.3	-1	32907784	32933743	ENSG00000170852	o	78	22	48	5	3	51.66	28.21	2.542	1.00E-11
KCMF1	potassium channel modulatory factor 1 [Source:HGNC Symbol;Acc:20589]	2	p11.2	1	85198216	85282560	ENSG00000176407	o	62	9	48	3	2	41.06	14.52	4.227	7.40E-09
KCNJ15	potassium inwardly-rectifying channel, subfamily J, member 15 [Source:HGNC Symbol;Acc:6261]	21	q22.13	1	39529128	39673748	ENSG00000157551	o	62	12	32	14	4	41.06	19.35	1.788	0.00186
KCNK1	potassium channel, subfamily K, member 1 [Source:HGNC Symbol;Acc:6272]	1	q42.2	1	233749750	233808258	ENSG00000135750	o	61	9	40	12	0	40.4	14.75	2.905	7.31E-06
KCNQ1	potassium voltage-gated channel, KQT-like subfamily, member 1 [Source:HGNC Symbol;Acc:6294]	LRG_287		1	5001	409120	LRG_287	o	68	16	27	22	3	45.03	23.53	1.507	0.00339
KCTD12	potassium channel tetramerisation domain containing 12 [Source:HGNC Symbol;Acc:14678]	13	q22.3	-1	77454312	77460540	ENSG00000178695	o	69	12	33	20	4	45.7	17.39	1.617	0.0088
KDELR1	KDEL (Lys-Asp-Glu-Leu) endoplasmic reticulum protein retention receptor 1 [Source:HGNC Symbol;Acc:6304]	19	q13.33	-1	48885827	48894810	ENSG00000105438	o	68	11	38	10	9	45.03	16.18	1.781	0.00546
KDELR2	KDEL (Lys-Asp-Glu-Leu) endoplasmic reticulum protein retention receptor 2 [Source:HGNC Symbol;Acc:6305]	7	p22.1	-1	6485584	6523873	ENSG00000136240	o	86	16	58	11	1	56.95	18.6	2.998	4.94E-10
KDM1A	lysine (K)-specific demethylase 1A [Source:HGNC Symbol;Acc:29079]	1	p36.12	1	23345941	23410182	ENSG00000004487	o	76	11	55	5	5	50.33	14.47	3.266	1.39E-07
KDM2A	lysine (K)-specific demethylase 2A [Source:HGNC Symbol;Acc:13606]	11	q13.2	1	66886740	67025141	ENSG00000173120	o	63	22	35	5	1	41.72	34.92	2.232	1.35E-10
KDM3A	lysine (K)-specific demethylase 3A [Source:HGNC Symbol;Acc:20815]	2	p11.2	1	86667770	86719839	ENSG00000115548	o	65	19	29	11	6	43.05	29.23	1.647	0.000136
KDM4B	lysine (K)-specific demethylase 4B [Source:HGNC Symbol;Acc:29136]	19	p13.3	1	4969124	5153606	ENSG00000127663	o	73	15	51	5	2	48.34	20.55	3.221	1.35E-10
KDM5A	lysine (K)-specific demethylase 5A [Source:HGNC Symbol;Acc:9886]	12	p13.33	-1	389223	498620	ENSG00000073614	o	63	13	42	4	4	41.72	20.63	2.834	7.47E-08
KDM5B	lysine (K)-specific demethylase 5B [Source:HGNC Symbol;Acc:18039]	1	q32.1	-1	202696526	202778598	ENSG00000117139	o	67	15	44	5	3	44.37	22.39	2.792	6.70E-09
KDM6B	lysine (K)-specific demethylase 6B [Source:HGNC Symbol;Acc:29012]	17	p13.1	1	7743222	7758114	ENSG00000132510	o	67	13	42	9	3	44.37	19.4	2.474	2.28E-06
KEAP1	kelch-like ECH-associated protein 1 [Source:HGNC Symbol;Acc:23177]	19	p13.2	-1	10596796	10614054	ENSG00000079999	o	67	21	34	9	3	44.37	31.34	1.954	1.49E-07
KHNYN	KH and NYN domain containing [Source:HGNC Symbol;Acc:20166]	14	q12	1	24898492	24910540	ENSG00000100441	o	70	14	49	4	3	46.36	20	3.203	8.22E-10
KHSRP	KH-type splicing regulatory protein [Source:HGNC Symbol;Acc:6316]	19	p13.3	-1	6413121	6424822	ENSG00000088247	o	63	14	47	1	1	41.72	22.22	3.92	4.40E-13
KIAA0020	KIAA0020 [Source:HGNC Symbol;Acc:29676]	9	p24.2	-1	2720469	2844241	ENSG00000080608	o	68	19	43	2	4	45.03	27.94	2.675	4.10E-11
KIAA0090	KIAA0090 [Source:HGNC Symbol;Acc:28957]	1	p36.13	-1	19542158	19578046	ENSG00000127463	o	68	10	44	12	2	45.03	14.71	2.576	3.19E-05
KIAA0101	KIAA0101 [Source:HGNC Symbol;Acc:28961]	15	q22.31	-1	64657193	64679886	ENSG00000166803	o	86	22	29	34	1	56.95	25.58	1.469	0.000331
KIAA0226	KIAA0226 [Source:HGNC Symbol;Acc:28991]	3	q29	-1	197398264	197476598	ENSG00000145016	o	64	12	47	1	4	42.38	18.75	3.692	3.42E-10
KIAA0232	KIAA0232 [Source:HGNC Symbol;Acc:28992]	4	p16.1	1	6783102	6885897	ENSG00000170871	o	67	9	51	3	4	44.37	13.43	3.865	7.64E-08
KIAA0368	KIAA0368 [Source:HGNC Symbol;Acc:29020]	9	q31.3	-1	114122972	114247025	ENSG00000136813	o	66	6	48	10	2	43.71	9.09	3.094	0.000352
KIAA0391	KIAA0391 [Source:HGNC Symbol;Acc:19958]	14	q13.2	1	35591755	35786680	ENSG00000258790	o	94	21	62	4	7	62.25	22.34	2.82	4.58E-12
KIAA0494	KIAA0494 [Source:HGNC Symbol;Acc:29051]	1	p33	-1	47124366	47184824	ENSG00000159658	o	81	16	56	3	6	53.64	19.75	3.1	1.65E-10
KIAA0922	KIAA0922 [Source:HGNC Symbol;Acc:29146]	4	q31.3	1	154387498	154557863	ENSG00000121210	o	66	16	41	3	6	43.71	24.24	2.526	2.48E-08
KIAA1033	KIAA1033 [Source:HGNC Symbol;Acc:29174]	12	q23.3	1	105501102	105562912	ENSG00000136051	o	72	14	41	12	5	47.68	19.44	2.04	7.06E-05
KIAA1109	KIAA1109 [Source:HGNC Symbol;Acc:26953]	4	q27	1	123073488	123283913	ENSG00000138688	o	76	21	45	8	2	50.33	27.63	2.393	3.32E-10
KIAA1539	NA	NA	NA	NA	NA	NA	NA	o	69	22	45	2	0	45.7	31.88	2.875	7.14E-15
KIDINS220	kinase D-interacting substrate, 220kDa [Source:HGNC Symbol;Acc:29508]	2	p25.1	-1	8865408	8977760	ENSG00000134313	o	70	9	50	7	4	46.36	12.86	3.029	1.02E-05
KIF11	kinesin family member 11 [Source:HGNC Symbol;Acc:6388]	10	q23.33	1	94353043	94415150	ENSG00000138160	o	73	18	32	23	0	48.34	24.66	1.78	1.57E-05
KIF14	kinesin family member 14 [Source:HGNC Symbol;Acc:19181]	1	q32.1	-1	200520628	200589862	ENSG00000118193	o	74	24	21	28	1	49.01	32.43	1.366	0.000542
KIF22	kinesin family member 22 [Source:HGNC Symbol;Acc:6391]	16	p11.2	1	29802040	29816706	ENSG00000079616	o	65	15	41	6	3	43.05	23.08	2.579	5.21E-08
KIF23	kinesin family member 23 [Source:HGNC Symbol;Acc:6392]	15	q23	1	69706585	69740764	ENSG00000137807	o	66	17	24	24	1	43.71	25.76	1.52	0.000916
KIF2A	kinesin heavy chain member 2A [Source:HGNC Symbol;Acc:6318]	5	q12.1	1	61601989	61833076	ENSG00000068796	o	71	20	38	9	4	47.02	28.17	2.04	1.94E-07
KIF2C	kinesin family member 2C [Source:HGNC Symbol;Acc:6393]	1	p34.1	1	45205490	45233439	ENSG00000142945	o	83	20	38	23	2	54.97	24.1	1.755	1.86E-05
KIFC1	kinesin family member C1 [Source:HGNC Symbol;Acc:6389]	6	p21.32	1	33359313	33377701	ENSG00000237649	o	73	23	34	15	1	48.34	31.51	1.841	1.61E-07
KLC1	kinesin light chain 1 [Source:HGNC Symbol;Acc:6387]	14	q32.33	1	104028233	104167888	ENSG00000126214	o	81	11	55	8	7	53.64	13.58	2.605	1.91E-05
KLF12	Kruppel-like factor 12 [Source:HGNC Symbol;Acc:6346]	13	q22.1	-1	74260226	74708394	ENSG00000118922	o	63	11	38	14	0	41.72	17.46	2.52	6.77E-06
KLF5	Kruppel-like factor 5 (intestinal) [Source:HGNC Symbol;Acc:6349]	13	q22.1	1	73629114	73651676	ENSG00000102554	o	63	13	30	18	2	41.72	20.63	1.761	0.000885
KLF6	Kruppel-like factor 6 [Source:HGNC Symbol;Acc:2235]	10	p15.1	-1	3818188	3827473	ENSG00000067082	o	90	27	34	26	3	59.6	30	1.528	2.22E-05
KLF7	Kruppel-like factor 7 (ubiquitous) [Source:HGNC Symbol;Acc:6350]	2	q33.3	-1	207938861	208031991	ENSG00000118263	o	76	15	41	15	5	50.33	19.74	1.9	0.000153
KLF9	Kruppel-like factor 9 [Source:HGNC Symbol;Acc:1123]	9	q21.12	-1	72999503	73029540	ENSG00000119138	o	76	22	35	17	2	50.33	28.95	1.786	1.74E-06
KLHDC10	kelch domain containing 10 [Source:HGNC Symbol;Acc:22194]	7	q32.2	1	129710350	129773596	ENSG00000128607	o	68	12	37	14	5	45.03	17.65	1.846	0.00153
KLHL18	kelch-like 18 (Drosophila) [Source:HGNC Symbol;Acc:29120]	3	p21.31	1	47324407	47388306	ENSG00000114648	o	61	8	47	2	4	40.4	13.11	4.067	1.53E-07
KLHL20	kelch-like 20 (Drosophila) [Source:HGNC Symbol;Acc:25056]	1	q25.1	1	173684080	173755840	ENSG00000076321	o	69	10	45	13	1	45.7	14.49	2.727	9.95E-06
KLHL24	kelch-like 24 (Drosophila) [Source:HGNC Symbol;Acc:25947]	3	q27.1	1	183353356	183398733	ENSG00000114796	o	70	11	40	18	1	46.36	15.71	2.213	0.000104
KLHL7	kelch-like 7 (Drosophila) [Source:HGNC Symbol;Acc:15646]	7	p15.3	1	23145353	23215040	ENSG00000122550	o	63	13	36	13	1	41.72	20.63	2.25	8.76E-06
KLHL9	kelch-like 9 (Drosophila) [Source:HGNC Symbol;Acc:18732]	9	p21.3	-1	21329670	21335379	ENSG00000198642	o	62	14	37	6	5	41.06	22.58	2.284	3.51E-06
KPNA1	karyopherin alpha 1 (importin alpha 5) [Source:HGNC Symbol;Acc:6394]	3	q21.1	-1	122140796	122233792	ENSG00000114030	o	81	9	63	6	3	53.64	11.11	4.05	4.83E-08
KPNA2	karyopherin alpha 2 (RAG cohort 1, importin alpha 1) [Source:HGNC Symbol;Acc:6395]	HG747_PATCH	q24.2	1	66031848	66042969	ENSG00000262472	o	84	23	37	19	5	55.63	27.38	1.643	3.10E-05
KPNB1	karyopherin (importin) beta 1 [Source:HGNC Symbol;Acc:6400]	17	q21.32	1	45726842	45760998	ENSG00000108424	o	69	12	40	14	3	45.7	17.39	2.123	0.000132
KRAS	v-Ki-ras2 Kirsten rat sarcoma viral oncogene homolog [Source:HGNC Symbol;Acc:6407]	12	p12.1	-1	25357723	25403870	ENSG00000133703	o	70	17	39	10	4	46.36	24.29	2.099	1.85E-06
KRR1	KRR1, small subunit (SSU) processome component, homolog (yeast) [Source:HGNC Symbol;Acc:5176]	12	q21.2	-1	75890684	75905416	ENSG00000111615	o	64	10	47	6	1	42.38	15.63	3.636	2.90E-08
KRT18	keratin 18 [Source:HGNC Symbol;Acc:6430]	12	q13.13	1	53342655	53346685	ENSG00000111057	o	64	14	32	16	2	42.38	21.88	1.867	0.00017
KRT7	keratin 7 [Source:HGNC Symbol;Acc:6445]	12	q13.13	1	52626304	52662180	ENSG00000135480	o	61	9	30	20	2	40.4	14.75	1.721	0.0119
KTN1	kinectin 1 (kinesin receptor) [Source:HGNC Symbol;Acc:6467]	14	q22.3	1	56025790	56168244	ENSG00000126777	o	78	16	49	9	4	51.66	20.51	2.496	9.90E-08
KYNU	kynureninase [Source:HGNC Symbol;Acc:6469]	2	q22.2	1	143635067	143799890	ENSG00000115919	o	69	20	32	16	1	45.7	28.99	1.825	2.17E-06
LAGE3	L antigen family, member 3 [Source:HGNC Symbol;Acc:26058]	X	q28	-1	153706028	153707596	ENSG00000196976	o	86	15	59	4	8	56.95	17.44	2.952	5.73E-09
LAMA2	laminin, alpha 2 [Source:HGNC Symbol;Acc:6482]	6	q22.33	1	129204286	129837714	ENSG00000196569	o	62	19	29	13	1	41.06	30.65	1.841	2.39E-06
LAMA4	laminin, alpha 4 [Source:HGNC Symbol;Acc:6484]	6	q21	-1	112429963	112576141	ENSG00000112769	o	61	12	35	12	2	40.4	19.67	2.179	5.21E-05
LAMC1	laminin, gamma 1 (formerly LAMB2) [Source:HGNC Symbol;Acc:6492]	1	q25.3	1	182992597	183114727	ENSG00000135862	o	70	8	40	20	2	46.36	11.43	2	0.00529
LAMP1	lysosomal-associated membrane protein 1 [Source:HGNC Symbol;Acc:6499]	13	q34	1	113951556	113977987	ENSG00000185896	o	67	12	32	16	7	44.37	17.91	1.511	0.0257
LAMP2	lysosomal-associated membrane protein 2 [Source:HGNC Symbol;Acc:6501]	X	q24	-1	119561682	119603220	ENSG00000005893	o	83	12	51	16	4	54.97	14.46	2.223	0.000102
LANCL1	LanC lantibiotic synthetase component C-like 1 (bacterial) [Source:HGNC Symbol;Acc:6508]	2	q34	-1	211295973	211342376	ENSG00000115365	o	68	14	43	9	2	45.03	20.59	2.587	2.11E-07
LAPTM4B	lysosomal protein transmembrane 4 beta [Source:HGNC Symbol;Acc:13646]	8	q22.1	1	98787285	98865241	ENSG00000104341	o	91	27	50	14	0	60.26	29.67	2.22	7.79E-12
LARP1	La ribonucleoprotein domain family, member 1 [Source:HGNC Symbol;Acc:29531]	5	q33.2	1	154092462	154197167	ENSG00000155506	o	75	16	46	6	7	49.67	21.33	2.372	3.59E-07
LARP4	La ribonucleoprotein domain family, member 4 [Source:HGNC Symbol;Acc:24320]	12	q13.12	1	50786166	50873787	ENSG00000161813	o	81	17	51	12	1	53.64	20.99	2.638	4.00E-09
LARP4B	La ribonucleoprotein domain family, member 4B [Source:HGNC Symbol;Acc:28987]	10	p15.3	-1	855484	977564	ENSG00000107929	o	63	10	43	7	3	41.72	15.87	2.851	5.28E-06
LAS1L	LAS1-like (S. cerevisiae) [Source:HGNC Symbol;Acc:25726]	X	q12	-1	64732462	64754655	ENSG00000001497	o	62	15	42	2	3	41.06	24.19	3.039	2.75E-10
LASP1	LIM and SH3 protein 1 [Source:HGNC Symbol;Acc:6513]	17	q12	1	37026256	37078023	ENSG00000002834	o	61	9	42	9	1	40.4	14.75	3.05	4.50E-06
LDHA	lactate dehydrogenase A [Source:HGNC Symbol;Acc:6535]	11	p15.1	1	18415935	18429972	ENSG00000134333	o	68	14	39	7	8	45.03	20.59	2.061	5.28E-05
LDLR	low density lipoprotein receptor [Source:HGNC Symbol;Acc:6547]	LRG_274		1	4982	49450	LRG_274	o	87	19	41	25	2	57.62	21.84	1.789	2.68E-05
LEF1	lymphoid enhancer-binding factor 1 [Source:HGNC Symbol;Acc:6551]	4	q25	-1	108968701	109090112	ENSG00000138795	o	69	23	26	18	2	45.7	33.33	1.548	3.26E-05
LEPR	leptin receptor [Source:HGNC Symbol;Acc:6554]	LRG_283		1	5088	221929	LRG_283	o	71	12	30	28	1	47.02	16.9	1.638	0.00381
LEPROTL1	leptin receptor overlapping transcript-like 1 [Source:HGNC Symbol;Acc:6555]	8	p12	1	29952914	30034724	ENSG00000104660	o	88	21	52	7	8	58.28	23.86	2.276	9.91E-09
LETMD1	LETM1 domain containing 1 [Source:HGNC Symbol;Acc:24241]	12	q13.12	1	51441745	51454207	ENSG00000050426	o	61	7	47	1	6	40.4	11.48	4.106	9.37E-07
LGALS3	lectin, galactoside-binding, soluble, 3 [Source:HGNC Symbol;Acc:6563]	14	q22.3	1	55590828	55612126	ENSG00000131981	o	67	14	42	8	3	44.37	20.9	2.508	4.84E-07
LGALS8	lectin, galactoside-binding, soluble, 8 [Source:HGNC Symbol;Acc:6569]	1	q43	1	236681300	236716281	ENSG00000116977	o	85	11	47	24	3	56.29	12.94	1.908	0.00187
LIMA1	LIM domain and actin binding 1 [Source:HGNC Symbol;Acc:24636]	12	q13.12	-1	50569571	50677353	ENSG00000050405	o	64	8	42	12	2	42.38	12.5	2.56	0.000294
LIMCH1	LIM and calponin homology domains 1 [Source:HGNC Symbol;Acc:29191]	4	p13	1	41361624	41702061	ENSG00000064042	o	61	9	33	18	1	40.4	14.75	2.033	0.00145
LIMK2	LIM domain kinase 2 [Source:HGNC Symbol;Acc:6614]	22	q12.2	1	31608225	31676066	ENSG00000182541	o	86	21	50	8	7	56.95	24.42	2.224	1.84E-08
LIPA	lipase A, lysosomal acid, cholesterol esterase [Source:HGNC Symbol;Acc:6617]	10	q23.31	-1	90973326	91174382	ENSG00000107798	o	61	9	35	12	5	40.4	14.75	1.867	0.00739
LITAF	lipopolysaccharide-induced TNF factor [Source:HGNC Symbol;Acc:16841]	LRG_253		1	5001	44229	LRG_253	o	67	20	35	7	5	44.37	29.85	1.985	3.20E-07
LLGL2	lethal giant larvae homolog 2 (Drosophila) [Source:HGNC Symbol;Acc:6629]	17	q25.1	1	73521783	73571289	ENSG00000073350	o	71	14	51	5	1	47.02	19.72	3.488	5.46E-11
LMAN2	lectin, mannose-binding 2 [Source:HGNC Symbol;Acc:16986]	5	q35.3	-1	176758563	176778853	ENSG00000169223	o	61	9	43	4	5	40.4	14.75	3.016	7.70E-06
LMNA	lamin A/C [Source:HGNC Symbol;Acc:6636]	LRG_254		1	37098	62515	LRG_254	o	93	20	51	16	6	61.59	21.51	1.987	2.44E-06
LMNB1	lamin B1 [Source:HGNC Symbol;Acc:6637]	5	q23.2	1	126112315	126172712	ENSG00000113368	o	65	17	30	18	0	43.05	26.15	1.857	8.91E-06
LMNB2	lamin B2 [Source:HGNC Symbol;Acc:6638]	19	p13.3	-1	2427636	2456994	ENSG00000176619	o	73	20	37	15	1	48.34	27.4	1.986	2.75E-07
LMO4	LIM domain only 4 [Source:HGNC Symbol;Acc:6644]	1	p22.3	1	87794151	87812788	ENSG00000143013	o	64	12	30	22	0	42.38	18.75	1.882	0.000306
LOC339290	NA	NA	NA	NA	NA	NA	NA	o	61	5	48	6	2	40.4	8.2	3.961	9.40E-05
LPCAT1	lysophosphatidylcholine acyltransferase 1 [Source:HGNC Symbol;Acc:25718]	5	p15.33	-1	1456595	1524092	ENSG00000153395	o	62	18	26	14	4	41.06	29.03	1.585	0.000416
LPCAT4	lysophosphatidylcholine acyltransferase 4 [Source:HGNC Symbol;Acc:30059]	15	q14	-1	34651106	34659479	ENSG00000176454	o	72	12	35	22	3	47.68	16.67	1.694	0.00426
LPHN1	latrophilin 1 [Source:HGNC Symbol;Acc:20973]	19	p13.12	-1	14258547	14316972	ENSG00000072071	o	72	12	45	11	4	47.68	16.67	2.348	2.81E-05
LPIN1	lipin 1 [Source:HGNC Symbol;Acc:13345]	2	p25.1	1	11817721	11967535	ENSG00000134324	o	83	15	45	17	6	54.97	18.07	1.853	0.000342
LPP	LIM domain containing preferred translocation partner in lipoma [Source:HGNC Symbol;Acc:6679]	3	q27.3	1	187871072	188608460	ENSG00000145012	o	68	11	44	12	1	45.03	16.18	2.71	3.06E-06
LRCH4	leucine-rich repeats and calponin homology (CH) domain containing 4 [Source:HGNC Symbol;Acc:6691]	7	q22.1	-1	100169855	100183776	ENSG00000077454	o	66	19	36	5	6	43.71	28.79	2.09	1.72E-07
LRIG1	leucine-rich repeats and immunoglobulin-like domains 1 [Source:HGNC Symbol;Acc:17360]	3	p14.1	-1	66429221	66551687	ENSG00000144749	o	65	13	24	22	6	43.05	20	1.271	0.13
LRP1	low density lipoprotein receptor-related protein 1 [Source:HGNC Symbol;Acc:6692]	12	q13.3	1	57522276	57607134	ENSG00000123384	o	64	18	41	5	0	42.38	28.13	2.783	2.36E-11
LRP10	low density lipoprotein receptor-related protein 10 [Source:HGNC Symbol;Acc:14553]	14	q11.2	1	23340822	23350789	ENSG00000197324	o	74	13	46	5	10	49.01	17.57	2.324	1.46E-05
LRP8	low density lipoprotein receptor-related protein 8, apolipoprotein e receptor [Source:HGNC Symbol;Acc:6700]	1	p32.3	-1	53711217	53793742	ENSG00000157193	o	74	22	43	9	0	49.01	29.73	2.387	4.40E-11
LRPPRC	leucine-rich pentatricopeptide repeat containing [Source:HGNC Symbol;Acc:15714]	2	p21	-1	44113363	44223144	ENSG00000138095	o	76	14	47	6	9	50.33	18.42	2.313	6.59E-06
LRRC23	leucine rich repeat containing 23 [Source:HGNC Symbol;Acc:19138]	12	p13.31	1	6982733	7023407	ENSG00000010626	o	62	18	29	11	4	41.06	29.03	1.749	4.11E-05
LRRFIP1	leucine rich repeat (in FLII) interacting protein 1 [Source:HGNC Symbol;Acc:6702]	2	q37.3	1	238536219	238722325	ENSG00000124831	o	98	19	43	30	6	64.9	19.39	1.52	0.00259
LSG1	large subunit GTPase 1 homolog (S. cerevisiae) [Source:HGNC Symbol;Acc:25652]	3	q29	-1	194361517	194393206	ENSG00000041802	o	62	7	52	2	1	41.06	11.29	6.028	3.40E-10
LSM12	LSM12 homolog (S. cerevisiae) [Source:HGNC Symbol;Acc:26407]	17	q21.31	-1	42112004	42144103	ENSG00000161654	o	67	10	49	4	4	44.37	14.93	3.418	1.71E-07
LSM14A	LSM14A, SCD6 homolog A (S. cerevisiae) [Source:HGNC Symbol;Acc:24489]	19	q13.11	1	34663352	34720420	ENSG00000257103	o	82	19	46	8	9	54.3	23.17	2.061	1.26E-06
LSM2	LSM2 homolog, U6 small nuclear RNA associated (S. cerevisiae) [Source:HGNC Symbol;Acc:13940]	HSCHR6_MHC_COX	p21.33	-1	31752537	31762128	ENSG00000236826	o	64	16	33	8	7	42.38	25	1.855	7.23E-05
LSM4	LSM4 homolog, U6 small nuclear RNA associated (S. cerevisiae) [Source:HGNC Symbol;Acc:17259]	19	p13.11	-1	18417720	18434001	ENSG00000130520	o	93	21	49	18	5	61.59	22.58	1.926	2.27E-06
LSM7	LSM7 homolog, U6 small nuclear RNA associated (S. cerevisiae) [Source:HGNC Symbol;Acc:20470]	19	p13.3	-1	2321522	2328614	ENSG00000130332	o	63	10	38	12	3	41.72	15.87	2.203	0.000363
LSS	lanosterol synthase (2,3-oxidosqualene-lanosterol cyclase) [Source:HGNC Symbol;Acc:6708]	21	q22.3	-1	47608360	47648738	ENSG00000160285	o	68	12	42	12	2	45.03	17.65	2.429	9.42E-06
LST1	leukocyte specific transcript 1 [Source:HGNC Symbol;Acc:14189]	HSCHR6_MHC_APD	p21.33	1	31565222	31568007	ENSG00000235915	o	61	22	30	8	1	40.4	36.07	1.945	1.62E-08
LTA4H	leukotriene A4 hydrolase [Source:HGNC Symbol;Acc:6710]	12	q23.1	-1	96394606	96437298	ENSG00000111144	o	72	10	53	6	3	47.68	13.89	3.462	1.60E-07
LUC7L3	LUC7-like 3 (S. cerevisiae) [Source:HGNC Symbol;Acc:24309]	17	q21.33	1	48796905	48834076	ENSG00000108848	o	79	22	46	10	1	52.32	27.85	2.361	1.57E-10
LY6E	lymphocyte antigen 6 complex, locus E [Source:HGNC Symbol;Acc:6727]	8	q24.3	1	144099399	144105249	ENSG00000160932	o	71	20	21	28	2	47.02	28.17	1.345	0.00493
LYN	v-yes-1 Yamaguchi sarcoma viral related oncogene homolog [Source:HGNC Symbol;Acc:6735]	8	q12.1	1	56792372	56923939	ENSG00000254087	o	74	18	35	19	2	49.01	24.32	1.8	2.81E-05
LYPLA1	lysophospholipase I [Source:HGNC Symbol;Acc:6737]	8	q11.23	-1	54958938	55014577	ENSG00000120992	o	94	22	52	13	7	62.25	23.4	2.037	2.28E-07
LYPLA2	lysophospholipase II [Source:HGNC Symbol;Acc:6738]	1	p36.11	1	24117460	24122029	ENSG00000011009	o	61	9	45	1	6	40.4	14.75	3.66	1.49E-07
LYST	lysosomal trafficking regulator [Source:HGNC Symbol;Acc:1968]	1	q42.3	-1	235824341	236046940	ENSG00000143669	o	72	16	41	11	4	47.68	22.22	2.133	3.84E-06
M6PR	mannose-6-phosphate receptor (cation dependent) [Source:HGNC Symbol;Acc:6752]	12	p13.31	-1	9092959	9102551	ENSG00000003056	o	66	15	33	9	9	43.71	22.73	1.719	0.000848
MACF1	microtubule-actin crosslinking factor 1 [Source:HGNC Symbol;Acc:13664]	1	p34.3	1	39546988	39952849	ENSG00000127603	o	81	10	56	10	5	53.64	12.35	2.7	2.96E-05
MAD2L1	MAD2 mitotic arrest deficient-like 1 (yeast) [Source:HGNC Symbol;Acc:6763]	4	q27	-1	120980577	120988229	ENSG00000164109	o	77	19	34	22	2	50.99	24.68	1.699	6.08E-05
MAF	v-maf musculoaponeurotic fibrosarcoma oncogene homolog (avian) [Source:HGNC Symbol;Acc:6776]	16	q23.2	-1	79619740	79634611	ENSG00000178573	o	83	18	27	35	3	54.97	21.69	1.342	0.0158
MAFF	v-maf musculoaponeurotic fibrosarcoma oncogene homolog F (avian) [Source:HGNC Symbol;Acc:6780]	22	q13.1	1	38597889	38612518	ENSG00000185022	o	88	21	33	31	3	58.28	23.86	1.481	0.000902
MAGED2	melanoma antigen family D, 2 [Source:HGNC Symbol;Acc:16353]	X	p11.21	1	54834032	54842445	ENSG00000102316	o	75	18	49	3	5	49.67	24	2.795	1.14E-10
MAGOH	mago-nashi homolog, proliferation-associated (Drosophila) [Source:HGNC Symbol;Acc:6815]	1	p32.3	-1	53692564	53704282	ENSG00000162385	o	63	15	40	5	3	41.72	23.81	2.625	2.65E-08
MALT1	mucosa associated lymphoid tissue lymphoma translocation gene 1 [Source:HGNC Symbol;Acc:6819]	18	q21.32	1	56338618	56421130	ENSG00000172175	o	77	18	37	22	0	50.99	23.38	1.925	3.14E-06
MAN2A1	mannosidase, alpha, class 2A, member 1 [Source:HGNC Symbol;Acc:6824]	5	q21.3	1	109025067	109205326	ENSG00000112893	o	70	18	48	3	1	46.36	25.71	3.158	5.43E-13
MAN2A2	mannosidase, alpha, class 2A, member 2 [Source:HGNC Symbol;Acc:6825]	15	q26.1	1	91445448	91465814	ENSG00000196547	o	62	10	35	9	8	41.06	16.13	1.813	0.0065
MANF	mesencephalic astrocyte-derived neurotrophic factor [Source:HGNC Symbol;Acc:15461]	HG186_PATCH	p21.2	1	51422478	51426828	ENSG00000259880	o	68	5	42	6	15	45.03	7.35	1.545	0.202
MAOA	monoamine oxidase A [Source:HGNC Symbol;Acc:6833]	X	p11.3	1	43515467	43606068	ENSG00000189221	o	75	17	34	22	2	49.67	22.67	1.721	0.000155
MAP1LC3B	microtubule-associated protein 1 light chain 3 beta [Source:HGNC Symbol;Acc:13352]	16	q24.2	1	87417601	87438385	ENSG00000140941	o	85	26	48	8	3	56.29	30.59	2.241	1.76E-11
MAP2	microtubule-associated protein 2 [Source:HGNC Symbol;Acc:6839]	2	q34	1	210288782	210598842	ENSG00000078018	o	62	13	30	19	0	41.06	20.97	1.938	8.60E-05
MAP2K1	mitogen-activated protein kinase kinase 1 [Source:HGNC Symbol;Acc:6840]	15	q22.31	1	66679155	66784754	ENSG00000169032	o	61	6	41	6	8	40.4	9.84	2.179	0.0129
MAP2K2	mitogen-activated protein kinase kinase 2 [Source:HGNC Symbol;Acc:6842]	19	p13.3	-1	4090319	4124126	ENSG00000126934	o	66	17	43	4	2	43.71	25.76	2.812	1.62E-10
MAP2K3	mitogen-activated protein kinase kinase 3 [Source:HGNC Symbol;Acc:6843]	17	p11.2	1	21187984	21218552	ENSG00000034152	o	90	25	48	9	8	59.6	27.78	2.005	1.56E-08
MAP2K4	mitogen-activated protein kinase kinase 4 [Source:HGNC Symbol;Acc:6844]	17	p12	1	11924135	12047050	ENSG00000065559	o	65	20	36	7	2	43.05	30.77	2.189	7.58E-09
MAP3K7	mitogen-activated protein kinase kinase kinase 7 [Source:HGNC Symbol;Acc:6859]	6	q15	-1	91223292	91296786	ENSG00000135341	o	64	5	53	2	4	42.38	7.81	5.079	3.72E-06
MAP3K9	mitogen-activated protein kinase kinase kinase 9 [Source:HGNC Symbol;Acc:6861]	14	q24.2	-1	71189243	71276251	ENSG00000006432	o	65	10	45	6	4	43.05	15.38	2.902	4.42E-06
MAP4	microtubule-associated protein 4 [Source:HGNC Symbol;Acc:6862]	3	p21.31	-1	47892182	48130769	ENSG00000047849	o	98	22	53	17	6	64.9	22.45	1.974	7.05E-07
MAP4K4	mitogen-activated protein kinase kinase kinase kinase 4 [Source:HGNC Symbol;Acc:6866]	2	q11.2	1	102313312	102508449	ENSG00000071054	o	91	22	53	11	5	60.26	24.18	2.247	5.62E-09
MAP7	microtubule-associated protein 7 [Source:HGNC Symbol;Acc:6869]	6	q23.3	-1	136663875	136871792	ENSG00000135525	o	63	9	40	14	0	41.72	14.29	2.739	1.93E-05
MAPK1	mitogen-activated protein kinase 1 [Source:HGNC Symbol;Acc:6871]	22	q11.22	-1	22108789	22221970	ENSG00000100030	o	80	17	49	10	4	52.98	21.25	2.399	1.00E-07
MAPK14	mitogen-activated protein kinase 14 [Source:HGNC Symbol;Acc:6876]	6	p21.31	1	35995488	36079013	ENSG00000112062	o	81	18	47	11	5	53.64	22.22	2.186	5.19E-07
MAPK1IP1L	mitogen-activated protein kinase 1 interacting protein 1-like [Source:HGNC Symbol;Acc:19840]	14	q22.3	1	55518349	55532931	ENSG00000168175	o	73	14	40	12	7	48.34	19.18	1.872	0.000431
MAPK6	mitogen-activated protein kinase 6 [Source:HGNC Symbol;Acc:6879]	15	q21.2	1	52244303	52358462	ENSG00000069956	o	65	14	42	6	3	43.05	21.54	2.676	8.21E-08
MAPK8IP3	mitogen-activated protein kinase 8 interacting protein 3 [Source:HGNC Symbol;Acc:6884]	16	p13.3	1	1756184	1820318	ENSG00000138834	o	62	13	29	18	2	41.06	20.97	1.733	0.00111
MAPK9	mitogen-activated protein kinase 9 [Source:HGNC Symbol;Acc:6886]	5	q35.3	-1	179660143	179719099	ENSG00000050748	o	65	10	45	5	5	43.05	15.38	2.889	4.91E-06
MAPKAPK2	mitogen-activated protein kinase-activated protein kinase 2 [Source:HGNC Symbol;Acc:6887]	1	q32.1	1	206858289	206907628	ENSG00000162889	o	71	22	37	9	3	47.02	30.99	2.015	2.80E-08
MAPKAPK3	mitogen-activated protein kinase-activated protein kinase 3 [Source:HGNC Symbol;Acc:6888]	3	p21.2	1	50648951	50686720	ENSG00000114738	o	79	28	46	2	3	52.32	35.44	2.378	1.31E-14
MAPRE1	microtubule-associated protein, RP/EB family, member 1 [Source:HGNC Symbol;Acc:6890]	20	q11.21	1	31407699	31438211	ENSG00000101367	o	65	13	42	5	5	43.05	20	2.608	6.87E-07
MAPRE2	microtubule-associated protein, RP/EB family, member 2 [Source:HGNC Symbol;Acc:6891]	18	q12.1	1	32556892	32725381	ENSG00000166974	o	73	15	41	12	5	48.34	20.55	2.028	3.58E-05
MAPRE3	microtubule-associated protein, RP/EB family, member 3 [Source:HGNC Symbol;Acc:6892]	2	p23.3	1	27193480	27250064	ENSG00000084764	o	63	17	31	12	3	41.72	26.98	1.847	2.31E-05
MARCH6	membrane-associated ring finger (C3HC4) 6, E3 ubiquitin protein ligase [Source:HGNC Symbol;Acc:30550]	5	p15.2	1	10353815	10435491	ENSG00000145495	o	72	14	47	9	2	47.68	19.44	2.739	6.51E-08
MARCKS	myristoylated alanine-rich protein kinase C substrate [Source:HGNC Symbol;Acc:6759]	6	q21	1	114178541	114184648	ENSG00000155130	o	78	14	42	21	1	51.66	17.95	2.08	2.68E-05
MARCKSL1	MARCKS-like 1 [Source:HGNC Symbol;Acc:7142]	1	p35.1	-1	32799433	32801980	ENSG00000175130	o	75	21	36	14	4	49.67	28	1.8	4.59E-06
MARK3	MAP/microtubule affinity-regulating kinase 3 [Source:HGNC Symbol;Acc:6897]	14	q32.32	1	103851701	103970168	ENSG00000075413	o	69	10	45	2	12	45.7	14.49	2.614	2.58E-05
MARS	methionyl-tRNA synthetase [Source:HGNC Symbol;Acc:6898]	12	q13.3	1	57869228	57911352	ENSG00000166986	o	88	18	60	8	2	58.28	20.45	3.046	1.57E-11
MAST4	microtubule associated serine/threonine kinase family member 4 [Source:HGNC Symbol;Acc:19037]	5	q12.3	1	65892176	66465423	ENSG00000069020	o	74	20	36	13	5	49.01	27.03	1.794	1.21E-05
MAT2A	methionine adenosyltransferase II, alpha [Source:HGNC Symbol;Acc:6904]	2	p11.2	1	85766288	85772403	ENSG00000168906	o	75	15	38	19	3	49.67	20	1.838	0.000203
MATR3	matrin 3 [Source:HGNC Symbol;Acc:6912]	5	q31.2	1	138609441	138667360	ENSG00000015479	o	71	9	40	20	2	47.02	12.68	2.003	0.00264
MAU2	MAU2 chromatid cohesion factor homolog (C. elegans) [Source:HGNC Symbol;Acc:29140]	19	p13.11	1	19431614	19469564	ENSG00000129933	o	63	12	45	3	3	41.72	19.05	3.36	4.81E-09
MAX	MYC associated factor X [Source:HGNC Symbol;Acc:6913]	14	q23.3	-1	65472892	65569413	ENSG00000125952	o	69	12	50	5	2	45.7	17.39	3.479	2.85E-09
MAZ	MYC-associated zinc finger protein (purine-binding transcription factor) [Source:HGNC Symbol;Acc:6914]	16	p11.2	1	29817427	29823649	ENSG00000103495	o	62	14	31	12	5	41.06	22.58	1.757	0.000758
MBD2	methyl-CpG binding domain protein 2 [Source:HGNC Symbol;Acc:6917]	18	q21.2	-1	51677971	51751158	ENSG00000134046	o	70	11	45	10	4	46.36	15.71	2.444	3.60E-05
MBD4	methyl-CpG binding domain protein 4 [Source:HGNC Symbol;Acc:6919]	3	q21.3	-1	129149787	129158878	ENSG00000129071	o	71	10	49	9	3	47.02	14.08	2.874	6.18E-06
MBNL1	muscleblind-like splicing regulator 1 [Source:HGNC Symbol;Acc:6923]	3	q25.1	1	151961617	152183569	ENSG00000152601	o	69	18	37	12	2	45.7	26.09	2.07	6.35E-07
MBNL2	muscleblind-like splicing regulator 2 [Source:HGNC Symbol;Acc:16746]	13	q32.1	1	97873688	98046374	ENSG00000139793	o	69	11	37	20	1	45.7	15.94	2.04	0.000342
MBOAT7	membrane bound O-acyltransferase domain containing 7 [Source:HGNC Symbol;Acc:15505]	HSCHR19LRC_LRC_I_CTG1	q13.42	-1	54677107	54693733	ENSG00000262695	o	79	26	45	7	1	52.32	32.91	2.305	1.43E-12
MBTPS1	membrane-bound transcription factor peptidase, site 1 [Source:HGNC Symbol;Acc:15456]	16	q23.3	-1	84087368	84150511	ENSG00000140943	o	63	13	43	3	4	41.72	20.63	3.011	1.50E-08
MCAM	melanoma cell adhesion molecule [Source:HGNC Symbol;Acc:6934]	11	q23.3	-1	119179241	119191799	ENSG00000076706	o	81	12	42	26	1	53.64	14.81	1.968	0.000344
MCCC2	methylcrotonoyl-CoA carboxylase 2 (beta) [Source:HGNC Symbol;Acc:6937]	5	q13.2	1	70883115	70954531	ENSG00000131844	o	73	11	49	10	3	48.34	15.07	2.731	4.67E-06
MCFD2	multiple coagulation factor deficiency 2 [Source:HGNC Symbol;Acc:18451]	2	p21	-1	47129009	47168994	ENSG00000180398	o	78	11	50	12	5	51.66	14.1	2.332	0.000112
MCL1	myeloid cell leukemia sequence 1 (BCL2-related) [Source:HGNC Symbol;Acc:6943]	1	q21.3	-1	150547032	150552073	ENSG00000143384	o	105	25	49	25	6	69.54	23.81	1.694	1.16E-05
MCM2	minichromosome maintenance complex component 2 [Source:HGNC Symbol;Acc:6944]	3	q21.3	1	127317066	127341276	ENSG00000073111	o	81	21	35	22	3	53.64	25.93	1.648	5.65E-05
MCM3	minichromosome maintenance complex component 3 [Source:HGNC Symbol;Acc:6945]	6	p12.2	-1	52128807	52149582	ENSG00000112118	o	88	22	44	18	4	58.28	25	1.862	1.77E-06
MCM3AP	minichromosome maintenance complex component 3 associated protein [Source:HGNC Symbol;Acc:6946]	21	q22.3	-1	47655047	47706211	ENSG00000160294	o	61	10	37	11	3	40.4	16.39	2.234	0.000277
MCM4	minichromosome maintenance complex component 4 [Source:HGNC Symbol;Acc:6947]	8	q11.21	1	48872745	48890720	ENSG00000104738	o	91	22	43	24	2	60.26	24.18	1.813	2.66E-06
MCM5	minichromosome maintenance complex component 5 [Source:HGNC Symbol;Acc:6948]	22	q12.3	1	35796056	35820495	ENSG00000100297	o	102	23	52	24	3	67.55	22.55	1.92	5.09E-07
MCM6	minichromosome maintenance complex component 6 [Source:HGNC Symbol;Acc:6949]	2	q21.3	-1	136597196	136633996	ENSG00000076003	o	87	18	46	19	4	57.62	20.69	1.924	1.61E-05
MCM7	minichromosome maintenance complex component 7 [Source:HGNC Symbol;Acc:6950]	7	q22.1	-1	99690351	99699563	ENSG00000166508	o	93	31	37	23	2	61.59	33.33	1.618	2.00E-07
MDFIC	MyoD family inhibitor domain containing [Source:HGNC Symbol;Acc:28870]	7	q31.1	1	114562209	114659256	ENSG00000135272	o	65	10	33	19	3	43.05	15.38	1.724	0.00879
MDH1	malate dehydrogenase 1, NAD (soluble) [Source:HGNC Symbol;Acc:6970]	2	p15	1	63815743	63834331	ENSG00000014641	o	81	19	46	11	5	53.64	23.46	2.138	3.49E-07
MDH2	malate dehydrogenase 2, NAD (mitochondrial) [Source:HGNC Symbol;Acc:6971]	HG1257_PATCH	q11.23	1	75512475	75531932	ENSG00000262847	o	81	21	47	8	5	53.64	25.93	2.256	6.48E-09
ME1	malic enzyme 1, NADP(+)-dependent, cytosolic [Source:HGNC Symbol;Acc:6983]	6	q14.2	-1	83920108	84140797	ENSG00000065833	o	74	11	37	24	2	49.01	14.86	1.789	0.00299
ME2	malic enzyme 2, NAD(+)-dependent, mitochondrial [Source:HGNC Symbol;Acc:6984]	18	q21.2	1	48405419	48476160	ENSG00000082212	o	77	29	40	6	2	50.99	37.66	2.058	3.46E-12
MEA1	male-enhanced antigen 1 [Source:HGNC Symbol;Acc:6986]	6	p21.1	-1	42979832	42981706	ENSG00000124733	o	71	16	44	8	3	47.02	22.54	2.491	5.71E-08
MECOM	MDS1 and EVI1 complex locus [Source:HGNC Symbol;Acc:3498]	3	q26.2	-1	168801287	169381406	ENSG00000085276	o	75	15	37	21	2	49.67	20	1.838	0.000159
MECP2	methyl CpG binding protein 2 (Rett syndrome) [Source:HGNC Symbol;Acc:6990]	X	q28	-1	153287024	153402578	ENSG00000169057	o	61	11	41	8	1	40.4	18.03	2.943	4.39E-07
MED1	mediator complex subunit 1 [Source:HGNC Symbol;Acc:9234]	17	q12	-1	37560538	37607521	ENSG00000125686	o	61	7	41	9	4	40.4	11.48	2.426	0.00184
MED12	mediator complex subunit 12 [Source:HGNC Symbol;Acc:11957]	X	q13.1	1	70338406	70362303	ENSG00000184634	o	61	9	48	0	4	40.4	14.75	4.692	4.28E-10
MED13	mediator complex subunit 13 [Source:HGNC Symbol;Acc:22474]	17	q23.2	-1	60019967	60142643	ENSG00000108510	o	63	13	39	8	3	41.72	20.63	2.438	2.51E-06
MED13L	mediator complex subunit 13-like [Source:HGNC Symbol;Acc:22962]	12	q24.21	-1	116395711	116715143	ENSG00000123066	o	74	16	42	12	4	49.01	21.62	2.114	5.33E-06
MED14	mediator complex subunit 14 [Source:HGNC Symbol;Acc:2370]	X	p11.4	-1	40507558	40595110	ENSG00000180182	o	66	10	43	11	2	43.71	15.15	2.619	2.28E-05
MED8	mediator complex subunit 8 [Source:HGNC Symbol;Acc:19971]	1	p34.2	-1	43849588	43855479	ENSG00000159479	o	71	10	50	7	4	47.02	14.08	2.983	3.37E-06
MEF2A	myocyte enhancer factor 2A [Source:HGNC Symbol;Acc:6993]	15	q26.3	1	100017370	100256671	ENSG00000068305	o	67	13	47	6	1	44.37	19.4	3.274	1.74E-09
MEF2C	myocyte enhancer factor 2C [Source:HGNC Symbol;Acc:6996]	5	q14.3	-1	88013975	88199922	ENSG00000081189	o	75	16	35	23	1	49.67	21.33	1.81	7.73E-05
MELK	maternal embryonic leucine zipper kinase [Source:HGNC Symbol;Acc:16870]	9	p13.2	1	36572859	36677678	ENSG00000165304	o	70	19	30	20	1	46.36	27.14	1.705	2.85E-05
MET	met proto-oncogene (hepatocyte growth factor receptor) [Source:HGNC Symbol;Acc:7029]	7	q31.2	1	116312248	116438440	ENSG00000105976	o	66	14	28	20	4	43.71	21.21	1.51	0.00894
METAP2	methionyl aminopeptidase 2 [Source:HGNC Symbol;Acc:16672]	12	q22	1	95867296	95909615	ENSG00000111142	o	70	13	47	7	3	46.36	18.57	2.844	1.09E-07
METTL13	methyltransferase like 13 [Source:HGNC Symbol;Acc:24248]	1	q24.3	1	171750788	171783163	ENSG00000010165	o	71	18	44	6	3	47.02	25.35	2.536	2.06E-09
METTL7A	methyltransferase like 7A [Source:HGNC Symbol;Acc:24550]	12	q13.12	1	51317255	51326300	ENSG00000185432	o	85	14	42	27	2	56.29	16.47	1.814	0.000486
MFAP3L	microfibrillar-associated protein 3-like [Source:HGNC Symbol;Acc:29083]	4	q33	-1	170907748	170954182	ENSG00000198948	o	68	14	35	19	0	45.03	20.59	2.061	1.53E-05
MFNG	MFNG O-fucosylpeptide 3-beta-N-acetylglucosaminyltransferase [Source:HGNC Symbol;Acc:7038]	22	q13.1	-1	37865101	37882439	ENSG00000100060	o	62	13	32	15	2	41.06	20.97	1.919	0.000207
MGEA5	meningioma expressed antigen 5 (hyaluronidase) [Source:HGNC Symbol;Acc:7056]	10	q24.32	-1	103544200	103578696	ENSG00000198408	o	77	13	51	9	4	50.99	16.88	2.676	7.33E-07
MGST2	microsomal glutathione S-transferase 2 [Source:HGNC Symbol;Acc:7063]	4	q31.1	1	140586922	140661899	ENSG00000085871	o	62	16	34	8	4	41.06	25.81	2.067	4.10E-06
MICA	MHC class I polypeptide-related sequence A [Source:HGNC Symbol;Acc:7090]	HSCHR6_MHC_MANN	p22.1	1	31410600	31427049	ENSG00000235233	o	64	15	36	10	3	42.38	23.44	2.133	5.60E-06
MICAL2	microtubule associated monoxygenase, calponin and LIM domain containing 2 [Source:HGNC Symbol;Acc:24693]	11	p15.3	1	12115543	12285334	ENSG00000133816	o	80	30	35	14	1	52.98	37.5	1.76	2.32E-09
MIF	macrophage migration inhibitory factor (glycosylation-inhibiting factor) [Source:HGNC Symbol;Acc:7097]	22	q11.23	1	24236191	24237414	ENSG00000240972	o	81	17	44	13	7	53.64	20.99	1.913	4.37E-05
MINA	MYC induced nuclear antigen [Source:HGNC Symbol;Acc:19441]	3	q11.2	-1	97660661	97691301	ENSG00000170854	o	73	12	53	4	4	48.34	16.44	3.422	6.31E-09
MINK1	misshapen-like kinase 1 [Source:HGNC Symbol;Acc:17565]	17	p13.2	1	4736683	4801356	ENSG00000141503	o	63	12	42	4	5	41.72	19.05	2.779	5.45E-07
MIOS	missing oocyte, meiosis regulator, homolog (Drosophila) [Source:HGNC Symbol;Acc:21905]	7	p21.3	1	7606503	7648560	ENSG00000164654	o	62	7	50	3	2	41.06	11.29	4.822	5.37E-08
MKI67	antigen identified by monoclonal antibody Ki-67 [Source:HGNC Symbol;Acc:7107]	10	q26.2	-1	129894923	129924649	ENSG00000148773	o	96	24	36	31	5	63.58	25	1.445	0.000904
MKRN1	makorin ring finger protein 1 [Source:HGNC Symbol;Acc:7112]	7	q34	-1	140152840	140179369	ENSG00000133606	o	77	14	45	11	7	50.99	18.18	2.053	8.69E-05
MLEC	malectin [Source:HGNC Symbol;Acc:28973]	12	q24.31	1	121124672	121139667	ENSG00000110917	o	96	22	49	21	4	63.58	22.92	1.889	1.74E-06
MLF1	myeloid leukemia factor 1 [Source:HGNC Symbol;Acc:7125]	3	q25.32	1	158288952	158325041	ENSG00000178053	o	62	10	37	14	1	41.06	16.13	2.348	8.89E-05
MLH1	mutL homolog 1, colon cancer, nonpolyposis type 2 (E. coli) [Source:HGNC Symbol;Acc:7127]	3	p22.2	1	37034823	37107380	ENSG00000076242	o	70	17	41	5	7	46.36	24.29	2.254	2.90E-07
MLL	myeloid/lymphoid or mixed-lineage leukemia (trithorax homolog, Drosophila) [Source:HGNC Symbol;Acc:7132]	11	q23.3	1	118307205	118397539	ENSG00000118058	o	66	12	44	7	3	43.71	18.18	2.779	6.25E-07
MLLT10	myeloid/lymphoid or mixed-lineage leukemia (trithorax homolog, Drosophila); translocated to, 10 [Source:HGNC Symbol;Acc:16063]	10	p12.31	1	21823094	22032559	ENSG00000078403	o	65	12	40	10	3	43.05	18.46	2.364	1.65E-05
MLLT11	myeloid/lymphoid or mixed-lineage leukemia (trithorax homolog, Drosophila); translocated to, 11 [Source:HGNC Symbol;Acc:16997]	1	q21.3	1	151030234	151040970	ENSG00000213190	o	66	18	32	16	0	43.71	27.27	1.941	1.39E-06
MLX	MAX-like protein X [Source:HGNC Symbol;Acc:11645]	17	q21.2	1	40719078	40725220	ENSG00000108788	o	64	9	50	0	5	42.38	14.06	4.571	9.61E-10
MOAP1	modulator of apoptosis 1 [Source:HGNC Symbol;Acc:16658]	14	q32.12	-1	93648541	93651273	ENSG00000165943	o	62	20	31	10	1	41.06	32.26	1.968	1.27E-07
MOBKL1B	NA	NA	NA	NA	NA	NA	NA	o	66	8	47	10	1	43.71	12.12	3.259	7.96E-06
MPHOSPH10	M-phase phosphoprotein 10 (U3 small nucleolar ribonucleoprotein) [Source:HGNC Symbol;Acc:7213]	2	p13.3	1	71357444	71377231	ENSG00000124383	o	66	18	43	2	3	43.71	27.27	2.829	2.21E-11
MPHOSPH9	M-phase phosphoprotein 9 [Source:HGNC Symbol;Acc:7215]	12	q24.31	-1	123636867	123728561	ENSG00000051825	o	76	19	43	12	2	50.33	25	2.218	5.14E-08
MPP1	membrane protein, palmitoylated 1, 55kDa [Source:HGNC Symbol;Acc:7219]	X	q28	-1	154006959	154049282	ENSG00000130830	o	61	11	42	6	2	40.4	18.03	3.036	2.68E-07
MPPE1	metallophosphoesterase 1 [Source:HGNC Symbol;Acc:15988]	18	p11.21	-1	11883470	11908779	ENSG00000154889	o	76	21	39	16	0	50.33	27.63	2.054	3.19E-08
MPRIP	myosin phosphatase Rho interacting protein [Source:HGNC Symbol;Acc:30321]	17	p11.2	1	16946074	17088874	ENSG00000133030	o	68	10	42	11	5	45.03	14.71	2.159	0.000679
MPV17	MpV17 mitochondrial inner membrane protein [Source:HGNC Symbol;Acc:7224]	2	p23.3	-1	27532360	27548547	ENSG00000115204	o	69	15	42	4	8	45.7	21.74	2.368	7.24E-07
MPZL1	myelin protein zero-like 1 [Source:HGNC Symbol;Acc:7226]	1	q24.2	1	167690429	167761156	ENSG00000197965	o	71	11	50	7	3	47.02	15.49	3.099	3.24E-07
MPZL2	myelin protein zero-like 2 [Source:HGNC Symbol;Acc:3496]	11	q23.3	-1	118124118	118135251	ENSG00000149573	o	61	10	25	23	3	40.4	16.39	1.422	0.0626
MR1	major histocompatibility complex, class I-related [Source:HGNC Symbol;Acc:4975]	1	q25.3	1	181003067	181031074	ENSG00000153029	o	78	20	41	15	2	51.66	25.64	2.026	2.99E-07
MRE11A	MRE11 meiotic recombination 11 homolog A (S. cerevisiae) [Source:HGNC Symbol;Acc:7230]	LRG_85		1	5001	81575	LRG_85	o	70	26	37	4	3	46.36	37.14	2.092	2.85E-11
MRP63	mitochondrial ribosomal protein 63 [Source:HGNC Symbol;Acc:14514]	13	q12.11	1	21750784	21753223	ENSG00000173141	o	62	7	49	2	4	41.06	11.29	4.384	3.41E-07
MRPL12	mitochondrial ribosomal protein L12 [Source:HGNC Symbol;Acc:10378]	17	q25.3	1	79670387	79674556	ENSG00000262814	o	75	20	45	9	1	49.67	26.67	2.463	3.53E-10
MRPL17	mitochondrial ribosomal protein L17 [Source:HGNC Symbol;Acc:14053]	11	p15.4	-1	6702013	6704632	ENSG00000158042	o	67	12	47	6	2	44.37	17.91	3.19	2.33E-08
MRPL19	mitochondrial ribosomal protein L19 [Source:HGNC Symbol;Acc:14052]	2	p12	1	75873909	75917977	ENSG00000115364	o	65	19	35	9	2	43.05	29.23	2.1	9.74E-08
MRPL23	mitochondrial ribosomal protein L23 [Source:HGNC Symbol;Acc:10322]	11	p15.5	1	1968508	2005752	ENSG00000214026	o	76	15	46	7	8	50.33	19.74	2.253	4.37E-06
MRPL3	mitochondrial ribosomal protein L3 [Source:HGNC Symbol;Acc:10379]	3	q22.1	-1	131181068	131221827	ENSG00000114686	o	91	27	50	9	5	60.26	29.67	2.133	1.21E-10
MRPL35	mitochondrial ribosomal protein L35 [Source:HGNC Symbol;Acc:14489]	2	p11.2	1	86426580	86440917	ENSG00000132313	o	63	10	44	7	2	41.72	15.87	3.088	1.02E-06
MRPL40	mitochondrial ribosomal protein L40 [Source:HGNC Symbol;Acc:14491]	22	q11.21	1	19419425	19423598	ENSG00000185608	o	65	16	41	4	4	43.05	24.62	2.6	9.86E-09
MRPL9	mitochondrial ribosomal protein L9 [Source:HGNC Symbol;Acc:14277]	1	q21.3	-1	151732119	151736040	ENSG00000143436	o	63	7	46	6	4	41.72	11.11	3.084	0.000105
MRPS11	mitochondrial ribosomal protein S11 [Source:HGNC Symbol;Acc:14050]	15	q25.3	1	89010684	89022222	ENSG00000181991	o	67	18	38	3	8	44.37	26.87	2.209	1.02E-07
MRPS12	mitochondrial ribosomal protein S12 [Source:HGNC Symbol;Acc:10380]	19	q13.2	1	39421348	39423657	ENSG00000128626	o	89	22	46	17	4	58.94	24.72	1.931	6.26E-07
MRPS14	mitochondrial ribosomal protein S14 [Source:HGNC Symbol;Acc:14049]	1	q25.1	-1	174979925	174992561	ENSG00000120333	o	73	6	51	11	5	48.34	8.22	2.342	0.00778
MRPS18B	mitochondrial ribosomal protein S18B [Source:HGNC Symbol;Acc:14516]	HSCHR6_MHC_DBB	p21.33	1	30575727	30584413	ENSG00000233813	o	71	16	46	5	4	47.02	22.54	2.705	5.55E-09
MRPS31	mitochondrial ribosomal protein S31 [Source:HGNC Symbol;Acc:16632]	13	q14.11	-1	41303432	41345309	ENSG00000102738	o	65	20	33	8	4	43.05	30.77	1.935	5.31E-07
MRPS35	mitochondrial ribosomal protein S35 [Source:HGNC Symbol;Acc:16635]	12	p11.22	1	27863706	27909228	ENSG00000061794	o	65	5	51	2	7	43.05	7.69	3.869	0.000131
MRTO4	mRNA turnover 4 homolog (S. cerevisiae) [Source:HGNC Symbol;Acc:18477]	1	p36.13	1	19578033	19586622	ENSG00000053372	o	69	10	48	9	2	45.7	14.49	3.026	1.93E-06
MSH2	mutS homolog 2, colon cancer, nonpolyposis type 1 (E. coli) [Source:HGNC Symbol;Acc:7325]	2	p21	1	47630108	47789450	ENSG00000095002	o	71	22	32	14	3	47.02	30.99	1.736	3.59E-06
MSH6	mutS homolog 6 (E. coli) [Source:HGNC Symbol;Acc:7329]	2	p16.3	1	48010221	48034092	ENSG00000116062	o	88	18	48	13	9	58.28	20.45	1.892	4.00E-05
MSL1	male-specific lethal 1 homolog (Drosophila) [Source:HGNC Symbol;Acc:27905]	17	q21.1	1	38278790	38293040	ENSG00000188895	o	62	11	38	7	6	41.06	17.74	2.229	0.000143
MSMO1	methylsterol monooxygenase 1 [Source:HGNC Symbol;Acc:10545]	4	q32.3	1	166248775	166264312	ENSG00000052802	o	80	25	30	23	2	52.98	31.25	1.543	2.16E-05
MSN	moesin [Source:HGNC Symbol;Acc:7373]	X	q12	1	64887537	64961791	ENSG00000147065	o	62	9	34	15	4	41.06	14.52	1.788	0.011
MSRB2	methionine sulfoxide reductase B2 [Source:HGNC Symbol;Acc:17061]	10	p12.2	1	23384435	23410942	ENSG00000148450	o	65	8	47	8	2	43.05	12.31	3.25	9.87E-06
MT1X	metallothionein 1X [Source:HGNC Symbol;Acc:7405]	16	q13	1	56716336	56718108	ENSG00000187193	o	67	10	39	18	0	44.37	14.93	2.393	5.20E-05
MTA1	metastasis associated 1 [Source:HGNC Symbol;Acc:7410]	14	q32.33	1	105886157	105937066	ENSG00000182979	o	66	9	45	7	5	43.71	13.64	2.652	8.19E-05
MTAP	methylthioadenosine phosphorylase [Source:HGNC Symbol;Acc:7413]	9	p21.3	1	21802635	22032985	ENSG00000099810	o	73	16	51	6	0	48.34	21.92	3.318	5.49E-12
MTCP1	mature T-cell proliferation 1 [Source:HGNC Symbol;Acc:7423]	X	q28	-1	154289897	154376212	ENSG00000214827	o	71	12	50	5	4	47.02	16.9	3.132	5.41E-08
MTF2	metal response element binding transcription factor 2 [Source:HGNC Symbol;Acc:29535]	1	p22.1	1	93544792	93604638	ENSG00000143033	o	70	12	47	4	7	46.36	17.14	2.763	9.53E-07
MTFR1	mitochondrial fission regulator 1 [Source:HGNC Symbol;Acc:29510]	8	q13.1	1	66556124	66683496	ENSG00000066855	o	65	8	45	8	4	43.05	12.31	2.708	0.00018
MTHFD1	methylenetetrahydrofolate dehydrogenase (NADP+ dependent) 1, methenyltetrahydrofolate cyclohydrolase, formyltetrahydrofolate synthetase [Source:HGNC Symbol;Acc:7432]	14	q23.3	1	64854749	64926725	ENSG00000100714	o	87	29	43	14	1	57.62	33.33	1.956	1.62E-10
MTHFD2	methylenetetrahydrofolate dehydrogenase (NADP+ dependent) 2, methenyltetrahydrofolate cyclohydrolase [Source:HGNC Symbol;Acc:7434]	2	p13.1	1	74425689	74444692	ENSG00000065911	o	79	22	37	20	0	52.32	27.85	1.881	2.19E-07
MTMR1	myotubularin related protein 1 [Source:HGNC Symbol;Acc:7449]	X	q28	1	149861435	149933576	ENSG00000063601	o	64	10	40	11	3	42.38	15.63	2.344	0.000148
MTMR3	myotubularin related protein 3 [Source:HGNC Symbol;Acc:7451]	22	q12.2	1	30279144	31521442	ENSG00000100330	o	74	17	52	3	2	49.01	22.97	3.311	1.16E-12
MTMR9	myotubularin related protein 9 [Source:HGNC Symbol;Acc:14596]	8	p23.1	1	11141925	11185646	ENSG00000104643	o	65	16	43	3	3	43.05	24.62	2.881	3.77E-10
MTRR	5-methyltetrahydrofolate-homocysteine methyltransferase reductase [Source:HGNC Symbol;Acc:7473]	5	p15.31	1	7851299	7906138	ENSG00000124275	o	62	13	44	4	1	41.06	20.97	3.387	4.44E-10
MTSS1	metastasis suppressor 1 [Source:HGNC Symbol;Acc:20443]	8	q24.13	-1	125563031	125740730	ENSG00000170873	o	75	17	32	23	3	49.67	22.67	1.594	0.000917
MTUS1	microtubule associated tumor suppressor 1 [Source:HGNC Symbol;Acc:29789]	8	p22	-1	17501304	17658426	ENSG00000129422	o	72	8	54	6	4	47.68	11.11	3.429	5.96E-06
MUC1	mucin 1, cell surface associated [Source:HGNC Symbol;Acc:7508]	1	q22	-1	155158300	155162707	ENSG00000185499	o	81	23	35	23	0	53.64	28.4	1.761	7.67E-07
MVK	mevalonate kinase [Source:HGNC Symbol;Acc:7530]	LRG_156		1	5001	28572	LRG_156	o	63	7	42	11	3	41.72	11.11	2.45	0.00157
MXD1	MAX dimerization protein 1 [Source:HGNC Symbol;Acc:6761]	2	p13.3	1	70124820	70170077	ENSG00000059728	o	66	16	25	20	5	43.71	24.24	1.397	0.0158
MXD4	MAX dimerization protein 4 [Source:HGNC Symbol;Acc:13906]	4	p16.3	-1	2249159	2264021	ENSG00000123933	o	80	20	44	12	4	52.98	25	2.083	2.23E-07
MXI1	MAX interactor 1 [Source:HGNC Symbol;Acc:7534]	10	q25.2	1	111967363	112047123	ENSG00000119950	o	64	16	32	14	2	42.38	25	1.896	2.52E-05
MYB	v-myb myeloblastosis viral oncogene homolog (avian) [Source:HGNC Symbol;Acc:7545]	6	q23.3	1	135502453	135540311	ENSG00000118513	o	65	21	24	18	2	43.05	32.31	1.522	0.000138
MYBL2	v-myb myeloblastosis viral oncogene homolog (avian)-like 2 [Source:HGNC Symbol;Acc:7548]	20	q13.12	1	42295754	42345136	ENSG00000101057	o	74	22	33	17	2	49.01	29.73	1.739	3.30E-06
MYC	v-myc myelocytomatosis viral oncogene homolog (avian) [Source:HGNC Symbol;Acc:7553]	8	q24.21	1	128747680	128753674	ENSG00000136997	o	71	19	33	17	2	47.02	26.76	1.784	1.40E-05
MYCBP	c-myc binding protein [Source:HGNC Symbol;Acc:7554]	1	p34.3	-1	39328636	39347289	ENSG00000214114	o	84	18	48	15	3	55.63	21.43	2.182	4.89E-07
MYCBP2	MYC binding protein 2, E3 ubiquitin protein ligase [Source:HGNC Symbol;Acc:23386]	13	q22.3	-1	77618792	77901185	ENSG00000005810	o	63	16	33	11	3	41.72	25.4	1.965	1.31E-05
MYH10	myosin, heavy chain 10, non-muscle [Source:HGNC Symbol;Acc:7568]	17	p13.1	-1	8377523	8534079	ENSG00000133026	o	71	16	43	12	0	47.02	22.54	2.536	1.78E-08
MYL12A	myosin, light chain 12A, regulatory, non-sarcomeric [Source:HGNC Symbol;Acc:16701]	18	p11.31	1	3247528	3256234	ENSG00000101608	o	66	12	44	4	6	43.71	18.18	2.75	8.44E-07
MYO10	myosin X [Source:HGNC Symbol;Acc:7593]	5	p15.1	-1	16665395	16936372	ENSG00000145555	o	67	9	41	14	3	44.37	13.43	2.185	0.00106
MYO1B	myosin IB [Source:HGNC Symbol;Acc:7596]	2	q32.3	1	192109911	192290115	ENSG00000128641	o	72	19	39	11	3	47.68	26.39	2.073	3.34E-07
MYO5A	myosin VA (heavy chain 12, myoxin) [Source:HGNC Symbol;Acc:7602]	LRG_86		1	5001	226768	LRG_86	o	62	12	29	19	2	41.06	19.35	1.714	0.00239
MYO9B	myosin IXB [Source:HGNC Symbol;Acc:7609]	19	p13.11	1	17212466	17324103	ENSG00000099331	o	67	13	42	5	7	44.37	19.4	2.419	4.36E-06
MYOF	myoferlin [Source:HGNC Symbol;Acc:3656]	10	q23.33	-1	95066186	95242074	ENSG00000138119	o	68	20	35	10	3	45.03	29.41	1.971	3.65E-07
MZT2B	mitotic spindle organizing protein 2B [Source:HGNC Symbol;Acc:25886]	2	q21.1	1	130939310	130948302	ENSG00000152082	o	64	5	50	6	3	42.38	7.81	3.636	0.000282
N4BP1	NEDD4 binding protein 1 [Source:HGNC Symbol;Acc:29850]	16	q12.1	-1	48572637	48654059	ENSG00000102921	o	68	7	54	5	2	45.03	10.29	4.407	3.77E-07
N4BP2L1	NEDD4 binding protein 2-like 1 [Source:HGNC Symbol;Acc:25037]	13	q13.1	-1	32974861	33007091	ENSG00000139597	o	71	18	37	14	2	47.02	25.35	1.997	1.89E-06
N4BP2L2	NEDD4 binding protein 2-like 2 [Source:HGNC Symbol;Acc:26916]	13	q13.1	-1	33006924	33112970	ENSG00000244754	o	103	22	59	13	9	68.21	21.36	2.088	1.99E-07
NAAA	N-acylethanolamine acid amidase [Source:HGNC Symbol;Acc:736]	4	q21.1	-1	76831809	76862204	ENSG00000138744	o	62	13	35	13	1	41.06	20.97	2.214	1.14E-05
NAB1	NGFI-A binding protein 1 (EGR1 binding protein 1) [Source:HGNC Symbol;Acc:7626]	2	q32.2	1	191511472	191557492	ENSG00000138386	o	73	20	42	7	4	48.34	27.4	2.253	9.44E-09
NACA	nascent polypeptide-associated complex alpha subunit [Source:HGNC Symbol;Acc:7629]	12	q13.3	-1	57106212	57125412	ENSG00000196531	o	62	9	39	4	10	41.06	14.52	2.259	0.000688
NACC2	NACC family member 2, BEN and BTB (POZ) domain containing [Source:HGNC Symbol;Acc:23846]	9	q34.3	-1	138898383	138987131	ENSG00000148411	o	62	8	46	6	2	41.06	12.9	3.543	2.12E-06
NADK	NAD kinase [Source:HGNC Symbol;Acc:29831]	1	p36.33	-1	1682671	1711896	ENSG00000008130	o	80	15	55	5	5	52.98	18.75	3	2.48E-09
NAMPT	nicotinamide phosphoribosyltransferase [Source:HGNC Symbol;Acc:30092]	7	q22.3	-1	105888731	105926772	ENSG00000105835	o	84	24	29	28	3	55.63	28.57	1.436	0.000457
NAP1L1	nucleosome assembly protein 1-like 1 [Source:HGNC Symbol;Acc:7637]	12	q21.2	-1	76438670	76478813	ENSG00000187109	o	89	20	55	12	2	58.94	22.47	2.528	5.99E-10
NAPA	N-ethylmaleimide-sensitive factor attachment protein, alpha [Source:HGNC Symbol;Acc:7641]	19	q13.33	-1	47990891	48018497	ENSG00000105402	o	63	11	44	5	3	41.72	17.46	3.094	2.18E-07
NARS	asparaginyl-tRNA synthetase [Source:HGNC Symbol;Acc:7643]	18	q21.31	-1	55267896	55289177	ENSG00000134440	o	64	13	39	5	7	42.38	20.31	2.311	9.71E-06
NASP	nuclear autoantigenic sperm protein (histone-binding) [Source:HGNC Symbol;Acc:7644]	1	p34.1	1	46049518	46084566	ENSG00000132780	o	94	24	51	17	2	62.25	25.53	2.116	3.95E-09
NBN	nibrin [Source:HGNC Symbol;Acc:7652]	LRG_158		1	5001	56336	LRG_158	o	92	18	51	19	4	60.93	19.57	2.034	5.06E-06
NBR1	neighbor of BRCA1 gene 1 [Source:HGNC Symbol;Acc:6746]	17	q21.31	1	41322511	41363706	ENSG00000188554	o	77	15	49	9	4	50.99	19.48	2.533	2.21E-07
NCAPD2	non-SMC condensin I complex, subunit D2 [Source:HGNC Symbol;Acc:24305]	12	p13.31	1	6602522	6641121	ENSG00000010292	o	69	22	40	7	0	45.7	31.88	2.379	2.48E-11
NCAPG	non-SMC condensin I complex, subunit G [Source:HGNC Symbol;Acc:24304]	4	p15.31	1	17812525	17846485	ENSG00000109805	o	66	10	29	27	0	43.71	15.15	1.784	0.00237
NCBP1	nuclear cap binding protein subunit 1, 80kDa [Source:HGNC Symbol;Acc:7658]	9	q22.33	1	100395908	100436030	ENSG00000136937	o	68	14	43	10	1	45.03	20.59	2.644	9.93E-08
NCBP2	nuclear cap binding protein subunit 2, 20kDa [Source:HGNC Symbol;Acc:7659]	3	q29	-1	196662273	196669468	ENSG00000114503	o	73	18	43	8	4	48.34	24.66	2.297	6.16E-08
NCK1	NCK adaptor protein 1 [Source:HGNC Symbol;Acc:7664]	3	q22.3	1	136581050	136668665	ENSG00000158092	o	69	10	43	8	8	45.7	14.49	2.13	0.000927
NCL	nucleolin [Source:HGNC Symbol;Acc:7667]	2	q37.1	-1	232318242	232348352	ENSG00000115053	o	63	5	44	1	13	41.72	7.94	2.917	0.0018
NCOA1	nuclear receptor coactivator 1 [Source:HGNC Symbol;Acc:7668]	2	p23.3	1	24714783	24993571	ENSG00000084676	o	69	11	46	9	3	45.7	15.94	2.711	4.64E-06
NCOA3	nuclear receptor coactivator 3 [Source:HGNC Symbol;Acc:7670]	20	q13.12	1	46130601	46285621	ENSG00000124151	o	71	16	37	17	1	47.02	22.54	2.025	6.31E-06
NCOR1	nuclear receptor corepressor 1 [Source:HGNC Symbol;Acc:7672]	17	p11.2	-1	15934718	16119010	ENSG00000141027	o	68	11	37	8	12	45.03	16.18	1.712	0.00899
NCOR2	nuclear receptor corepressor 2 [Source:HGNC Symbol;Acc:7673]	12	q24.31	-1	124808961	125052135	ENSG00000196498	o	76	12	56	3	5	50.33	15.79	3.576	2.25E-09
NDC80	NDC80 kinetochore complex component homolog (S. cerevisiae) [Source:HGNC Symbol;Acc:16909]	18	p11.32	1	2571510	2616634	ENSG00000080986	o	77	21	26	30	0	50.99	27.27	1.51	0.000125
NDRG1	N-myc downstream regulated 1 [Source:HGNC Symbol;Acc:7679]	LRG_258		1	4952	65085	LRG_258	o	74	18	33	15	8	49.01	24.32	1.552	0.0017
NDST1	N-deacetylase/N-sulfotransferase (heparan glucosaminyl) 1 [Source:HGNC Symbol;Acc:7680]	5	q33.1	1	149865381	149937773	ENSG00000070614	o	68	13	48	4	3	45.03	19.12	3.25	2.82E-09
NDUFA2	NADH dehydrogenase (ubiquinone) 1 alpha subcomplex, 2, 8kDa [Source:HGNC Symbol;Acc:7685]	5	q31.3	-1	140018325	140027370	ENSG00000131495	o	68	9	44	8	7	45.03	13.24	2.25	0.000963
NDUFAB1	NADH dehydrogenase (ubiquinone) 1, alpha/beta subcomplex, 1, 8kDa [Source:HGNC Symbol;Acc:7694]	16	p12.2	-1	23592323	23607677	ENSG00000004779	o	76	19	39	8	10	50.33	25	1.844	1.78E-05
NDUFB8	NADH dehydrogenase (ubiquinone) 1 beta subcomplex, 8, 19kDa [Source:HGNC Symbol;Acc:7703]	10	q24.31	-1	102267203	102289757	ENSG00000166136	o	69	12	43	4	10	45.7	17.39	2.352	2.42E-05
NDUFS1	NADH dehydrogenase (ubiquinone) Fe-S protein 1, 75kDa (NADH-coenzyme Q reductase) [Source:HGNC Symbol;Acc:7707]	2	q33.3	-1	206986149	207024327	ENSG00000023228	o	63	4	41	12	6	41.72	6.35	1.575	0.247
NDUFS6	NADH dehydrogenase (ubiquinone) Fe-S protein 6, 13kDa (NADH-coenzyme Q reductase) [Source:HGNC Symbol;Acc:7713]	5	p15.33	1	1801514	1816719	ENSG00000145494	o	63	15	41	3	4	41.72	23.81	2.763	6.02E-09
NEBL	nebulette [Source:HGNC Symbol;Acc:16932]	10	p12.31	-1	21068902	21463116	ENSG00000078114	o	76	10	45	20	1	50.33	13.16	2.303	0.000161
NEDD4L	neural precursor cell expressed, developmentally down-regulated 4-like, E3 ubiquitin protein ligase [Source:HGNC Symbol;Acc:7728]	18	q21.31	1	55711619	56068772	ENSG00000049759	o	69	12	34	23	0	45.7	17.39	1.971	0.000172
NEDD9	neural precursor cell expressed, developmentally down-regulated 9 [Source:HGNC Symbol;Acc:7733]	6	p24.2	-1	11183531	11382581	ENSG00000111859	o	65	11	31	23	0	43.05	16.92	1.912	0.000512
NEFH	neurofilament, heavy polypeptide [Source:HGNC Symbol;Acc:7737]	22	q12.2	1	29876181	29887379	ENSG00000100285	o	65	31	25	9	0	43.05	47.69	1.625	1.16E-09
NEK1	NIMA (never in mitosis gene a)-related kinase 1 [Source:HGNC Symbol;Acc:7744]	4	q33	-1	170314426	170533780	ENSG00000137601	o	69	16	41	10	2	45.7	23.19	2.359	1.84E-07
NEK2	NIMA (never in mitosis gene a)-related kinase 2 [Source:HGNC Symbol;Acc:7745]	1	q32.3	-1	211836114	211848960	ENSG00000117650	o	63	20	25	16	2	41.72	31.75	1.591	7.27E-05
NEK7	NIMA (never in mitosis gene a)-related kinase 7 [Source:HGNC Symbol;Acc:13386]	1	q31.3	1	198126093	198291550	ENSG00000151414	o	66	12	41	10	3	43.71	18.18	2.4	1.29E-05
NEK9	NIMA (never in mitosis gene a)- related kinase 9 [Source:HGNC Symbol;Acc:18591]	14	q24.3	-1	75548822	75594047	ENSG00000119638	o	61	11	43	3	4	40.4	18.03	3.195	9.12E-08
NENF	neudesin neurotrophic factor [Source:HGNC Symbol;Acc:30384]	1	q32.3	1	212606229	212619714	ENSG00000117691	o	79	13	58	6	2	52.32	16.46	3.604	2.90E-10
NET1	neuroepithelial cell transforming 1 [Source:HGNC Symbol;Acc:14592]	10	p15.1	1	5454514	5500426	ENSG00000173848	o	64	5	44	15	0	42.38	7.81	3.2	0.000552
NF1	neurofibromin 1 [Source:HGNC Symbol;Acc:7765]	17	q11.2	1	29421945	29708905	ENSG00000196712	o	84	15	56	12	1	55.63	17.86	2.917	4.50E-09
NF2	neurofibromin 2 (merlin) [Source:HGNC Symbol;Acc:7773]	22	q12.2	1	29999545	30094587	ENSG00000186575	o	73	9	56	6	2	48.34	12.33	3.982	4.84E-08
NFATC1	nuclear factor of activated T-cells, cytoplasmic, calcineurin-dependent 1 [Source:HGNC Symbol;Acc:7775]	18	q23	1	77155772	77289325	ENSG00000131196	o	67	17	37	10	3	44.37	25.37	2.109	1.14E-06
NFATC2IP	nuclear factor of activated T-cells, cytoplasmic, calcineurin-dependent 2 interacting protein [Source:HGNC Symbol;Acc:25906]	16	p11.2	1	28962128	28978418	ENSG00000176953	o	68	12	46	6	4	45.03	17.65	2.833	4.86E-07
NFATC3	nuclear factor of activated T-cells, cytoplasmic, calcineurin-dependent 3 [Source:HGNC Symbol;Acc:7777]	16	q22.1	1	68118654	68263162	ENSG00000072736	o	61	12	41	7	1	40.4	19.67	2.964	7.96E-08
NFE2L2	nuclear factor (erythroid-derived 2)-like 2 [Source:HGNC Symbol;Acc:7782]	2	q31.2	-1	178092323	178257425	ENSG00000116044	o	65	17	37	8	3	43.05	26.15	2.21	2.73E-07
NFIB	nuclear factor I/B [Source:HGNC Symbol;Acc:7785]	9	p22.3	-1	14081842	14398982	ENSG00000147862	o	76	18	36	22	0	50.33	23.68	1.9	4.08E-06
NFIL3	nuclear factor, interleukin 3 regulated [Source:HGNC Symbol;Acc:7787]	9	q22.31	-1	94171327	94186144	ENSG00000165030	o	63	18	26	17	2	41.72	28.57	1.62	0.000175
NFKBIA	nuclear factor of kappa light polypeptide gene enhancer in B-cells inhibitor, alpha [Source:HGNC Symbol;Acc:7797]	LRG_89		1	4985	8229	LRG_89	o	68	20	26	19	3	45.03	29.41	1.516	0.000417
NFYB	nuclear transcription factor Y, beta [Source:HGNC Symbol;Acc:7805]	12	q23.3	-1	104510855	104532067	ENSG00000120837	o	66	12	47	5	2	43.71	18.18	3.328	7.49E-09
NFYC	nuclear transcription factor Y, gamma [Source:HGNC Symbol;Acc:7806]	1	p34.2	1	41157320	41237275	ENSG00000066136	o	64	7	44	5	8	42.38	10.94	2.489	0.00155
NGDN	neuroguidin, EIF4E binding protein [Source:HGNC Symbol;Acc:20271]	14	q11.2	1	23938897	23979071	ENSG00000129460	o	68	18	44	0	6	45.03	26.47	2.833	2.09E-11
NHP2	NHP2 ribonucleoprotein homolog (yeast) [Source:HGNC Symbol;Acc:14377]	5	q35.3	-1	177576461	177580968	ENSG00000145912	o	65	15	42	5	3	43.05	23.08	2.708	1.33E-08
NHP2L1	NHP2 non-histone chromosome protein 2-like 1 (S. cerevisiae) [Source:HGNC Symbol;Acc:7819]	22	q13.2	-1	42069934	42086508	ENSG00000100138	o	75	14	50	6	5	49.67	18.67	2.763	8.17E-08
NIPBL	Nipped-B homolog (Drosophila) [Source:HGNC Symbol;Acc:28862]	5	p13.2	1	36876861	37066515	ENSG00000164190	o	73	13	52	5	3	48.34	17.81	3.295	2.79E-09
NIPSNAP1	nipsnap homolog 1 (C. elegans) [Source:HGNC Symbol;Acc:7827]	22	q12.2	-1	29950797	29977326	ENSG00000184117	o	76	13	56	3	4	50.33	17.11	3.632	2.00E-10
NKTR	natural killer-tumor recognition sequence [Source:HGNC Symbol;Acc:7833]	3	p22.1	1	42642106	42690227	ENSG00000114857	o	70	17	42	9	2	46.36	24.29	2.409	3.19E-08
NKX3-1	NK3 homeobox 1 [Source:HGNC Symbol;Acc:7838]	8	p21.2	-1	23536206	23540440	ENSG00000167034	o	63	10	38	13	2	41.72	15.87	2.283	0.000181
NLRP1	NLR family, pyrin domain containing 1 [Source:HGNC Symbol;Acc:14374]	17	p13.2	-1	5402747	5522744	ENSG00000091592	o	81	24	36	20	1	53.64	29.63	1.767	4.87E-07
NME1	non-metastatic cells 1, protein (NM23A) expressed in [Source:HGNC Symbol;Acc:7849]	17	q21.33	1	49230897	49239789	ENSG00000239672	o	106	28	54	22	2	70.2	26.42	1.979	2.21E-09
NME4	non-metastatic cells 4, protein expressed in [Source:HGNC Symbol;Acc:7852]	16	p13.3	1	446725	460367	ENSG00000103202	o	65	22	33	7	3	43.05	33.85	1.972	2.65E-08
NMI	N-myc (and STAT) interactor [Source:HGNC Symbol;Acc:7854]	2	q23.3	-1	152126979	152146571	ENSG00000123609	o	61	11	39	10	1	40.4	18.03	2.663	3.22E-06
NMT1	N-myristoyltransferase 1 [Source:HGNC Symbol;Acc:7857]	17	q21.31	1	43138680	43186377	ENSG00000136448	o	79	12	50	9	8	52.32	15.19	2.257	9.06E-05
NMT2	N-myristoyltransferase 2 [Source:HGNC Symbol;Acc:7858]	10	p13	-1	15144583	15210692	ENSG00000152465	o	78	14	46	14	4	51.66	17.95	2.167	2.41E-05
NNT	nicotinamide nucleotide transhydrogenase [Source:HGNC Symbol;Acc:7863]	5	p12	1	43602791	43707507	ENSG00000112992	o	61	17	31	11	2	40.4	27.87	1.949	4.36E-06
NOL7	nucleolar protein 7, 27kDa [Source:HGNC Symbol;Acc:21040]	6	p23	1	13615559	13632971	ENSG00000225921	o	87	17	55	10	5	57.62	19.54	2.49	5.85E-08
NOLC1	nucleolar and coiled-body phosphoprotein 1 [Source:HGNC Symbol;Acc:15608]	10	q24.32	1	103911933	103923627	ENSG00000166197	o	102	18	73	8	3	67.55	17.65	3.363	1.19E-12
NONO	non-POU domain containing, octamer-binding [Source:HGNC Symbol;Acc:7871]	X	q13.1	1	70503042	70521018	ENSG00000147140	o	70	11	41	13	5	46.36	15.71	2.005	0.000944
NOP16	NOP16 nucleolar protein homolog (yeast) [Source:HGNC Symbol;Acc:26934]	5	q35.2	-1	175810949	175815976	ENSG00000048162	o	99	22	61	11	5	65.56	22.22	2.444	4.87E-10
NOP2	NOP2 nucleolar protein homolog (yeast) [Source:HGNC Symbol;Acc:7867]	12	p13.31	-1	6666029	6677857	ENSG00000111641	o	69	16	46	3	4	45.7	23.19	2.905	4.58E-10
NOP56	NOP56 ribonucleoprotein homolog (yeast) [Source:HGNC Symbol;Acc:15911]	20	p13	1	2632791	2639039	ENSG00000101361	o	97	20	59	11	7	64.24	20.62	2.318	3.31E-08
NOTCH2	notch 2 [Source:HGNC Symbol;Acc:7882]	1	p11.2	-1	120454176	120612240	ENSG00000134250	o	65	13	41	7	4	43.05	20	2.485	2.02E-06
NPC1	Niemann-Pick disease, type C1 [Source:HGNC Symbol;Acc:7897]	18	q11.2	-1	21111401	21166451	ENSG00000141458	o	73	11	39	14	9	48.34	15.07	1.606	0.0217
NPC2	Niemann-Pick disease, type C2 [Source:HGNC Symbol;Acc:14537]	14	q24.3	-1	74942895	74960880	ENSG00000119655	o	61	11	36	5	9	40.4	18.03	2.097	0.00036
NPEPPS	aminopeptidase puromycin sensitive [Source:HGNC Symbol;Acc:7900]	17	q21.32	1	45600306	45700642	ENSG00000141279	o	62	4	44	8	6	41.06	6.45	2.067	0.0712
NPM1	nucleophosmin (nucleolar phosphoprotein B23, numatrin) [Source:HGNC Symbol;Acc:7910]	5	q35.1	1	170814120	170838141	ENSG00000181163	o	76	10	51	10	5	50.33	13.16	2.533	7.45E-05
NPRL2	nitrogen permease regulator-like 2 (S. cerevisiae) [Source:HGNC Symbol;Acc:24969]	3	p21.31	-1	50384761	50388522	ENSG00000114388	o	63	17	37	6	3	41.72	26.98	2.328	4.98E-08
NQO1	NAD(P)H dehydrogenase, quinone 1 [Source:HGNC Symbol;Acc:2874]	16	q22.1	-1	69740899	69760854	ENSG00000181019	o	70	15	37	13	5	46.36	21.43	1.875	0.000157
NR2C1	nuclear receptor subfamily 2, group C, member 1 [Source:HGNC Symbol;Acc:7971]	12	q22	-1	95415669	95467479	ENSG00000120798	o	70	18	41	8	3	46.36	25.71	2.308	3.67E-08
NR2F2	nuclear receptor subfamily 2, group F, member 2 [Source:HGNC Symbol;Acc:7976]	15	q26.2	1	96869167	96883492	ENSG00000185551	o	82	14	53	14	1	54.3	17.07	2.733	8.90E-08
NR2F6	nuclear receptor subfamily 2, group F, member 6 [Source:HGNC Symbol;Acc:7977]	19	p13.11	-1	17342694	17356151	ENSG00000160113	o	67	15	40	10	2	44.37	22.39	2.365	5.03E-07
NR3C1	nuclear receptor subfamily 3, group C, member 1 (glucocorticoid receptor) [Source:HGNC Symbol;Acc:7978]	5	q31.3	-1	142657496	142815077	ENSG00000113580	o	75	16	47	7	5	49.67	21.33	2.484	9.72E-08
NR4A1	nuclear receptor subfamily 4, group A, member 1 [Source:HGNC Symbol;Acc:7980]	12	q13.13	1	52416616	52453291	ENSG00000123358	o	61	15	29	13	4	40.4	24.59	1.72	0.000495
NR4A2	nuclear receptor subfamily 4, group A, member 2 [Source:HGNC Symbol;Acc:7981]	2	q24.1	-1	157180944	157198860	ENSG00000153234	o	68	16	26	24	2	45.03	23.53	1.511	0.00251
NR4A3	nuclear receptor subfamily 4, group A, member 3 [Source:HGNC Symbol;Acc:7982]	9	q22.33	1	102584137	102629173	ENSG00000119508	o	62	25	21	14	2	41.06	40.32	1.472	2.13E-05
NRG1	neuregulin 1 [Source:HGNC Symbol;Acc:7997]	8	p12	1	31496902	32622548	ENSG00000157168	o	84	18	39	26	1	55.63	21.43	1.809	2.64E-05
NRIP1	nuclear receptor interacting protein 1 [Source:HGNC Symbol;Acc:8001]	21	q21.1	-1	16333556	16437321	ENSG00000180530	o	83	21	37	23	2	54.97	25.3	1.722	1.51E-05
NRP2	neuropilin 2 [Source:HGNC Symbol;Acc:8005]	2	q33.3	1	206546562	206662857	ENSG00000118257	o	68	15	35	14	4	45.03	22.06	1.851	0.000164
NSDHL	NAD(P) dependent steroid dehydrogenase-like [Source:HGNC Symbol;Acc:13398]	X	q28	1	151999511	152038273	ENSG00000147383	o	62	14	40	5	3	41.06	22.58	2.687	5.69E-08
NSF	N-ethylmaleimide-sensitive factor [Source:HGNC Symbol;Acc:8016]	17	q21.31	1	44668035	44834830	ENSG00000073969	o	65	9	47	5	4	43.05	13.85	3.214	2.92E-06
NSFL1C	NSFL1 (p97) cofactor (p47) [Source:HGNC Symbol;Acc:15912]	20	p13	-1	1422807	1448417	ENSG00000088833	o	79	11	53	8	7	52.32	13.92	2.541	2.83E-05
NSMCE4A	non-SMC element 4 homolog A (S. cerevisiae) [Source:HGNC Symbol;Acc:25935]	10	q26.13	-1	123716603	123734732	ENSG00000107672	o	61	10	44	4	3	40.4	16.39	3.352	1.82E-07
NT5DC2	5'-nucleotidase domain containing 2 [Source:HGNC Symbol;Acc:25717]	3	p21.1	-1	52558386	52569070	ENSG00000168268	o	64	7	26	28	3	42.38	10.94	1.28	0.29
NT5E	5'-nucleotidase, ecto (CD73) [Source:HGNC Symbol;Acc:8021]	6	q14.3	1	86159302	86205500	ENSG00000135318	o	66	18	24	23	1	43.71	27.27	1.525	0.000515
NUCB2	nucleobindin 2 [Source:HGNC Symbol;Acc:8044]	11	p15.1	1	17229700	17371521	ENSG00000070081	o	71	16	33	19	3	47.02	22.54	1.708	0.000375
NUCKS1	nuclear casein kinase and cyclin-dependent kinase substrate 1 [Source:HGNC Symbol;Acc:29923]	1	q32.1	-1	205681947	205719404	ENSG00000069275	o	63	9	47	6	1	41.72	14.29	3.78	8.42E-08
NUDC	nuclear distribution C homolog (A. nidulans) [Source:HGNC Symbol;Acc:8045]	1	p36.11	1	27226729	27273353	ENSG00000090273	o	66	14	39	11	2	43.71	21.21	2.31	2.59E-06
NUDT1	nudix (nucleoside diphosphate linked moiety X)-type motif 1 [Source:HGNC Symbol;Acc:8048]	7	p22.3	1	2281857	2290781	ENSG00000106268	o	79	20	43	13	3	52.32	25.32	2.082	1.80E-07
NUDT21	nudix (nucleoside diphosphate linked moiety X)-type motif 21 [Source:HGNC Symbol;Acc:13870]	16	q12.2	-1	56463045	56486111	ENSG00000167005	o	92	20	63	5	4	60.93	21.74	3.067	6.31E-13
NUDT4	nudix (nucleoside diphosphate linked moiety X)-type motif 4 [Source:HGNC Symbol;Acc:8051]	12	q22	1	93771659	93797024	ENSG00000173598	o	72	10	39	21	2	47.68	13.89	1.935	0.00202
NUMB	numb homolog (Drosophila) [Source:HGNC Symbol;Acc:8060]	14	q24.3	-1	73741815	73930348	ENSG00000133961	o	67	9	47	7	4	44.37	13.43	2.899	1.94E-05
NUP133	nucleoporin 133kDa [Source:HGNC Symbol;Acc:18016]	1	q42.13	-1	229577044	229644103	ENSG00000069248	o	67	18	42	4	3	44.37	26.87	2.61	4.74E-10
NUP205	nucleoporin 205kDa [Source:HGNC Symbol;Acc:18658]	7	q33	1	135242667	135333505	ENSG00000155561	o	67	7	46	8	6	44.37	10.45	2.405	0.00244
NUP210	nucleoporin 210kDa [Source:HGNC Symbol;Acc:30052]	3	p25.1	-1	13357737	13461809	ENSG00000132182	o	74	19	38	14	3	49.01	25.68	1.937	2.58E-06
NUP37	nucleoporin 37kDa [Source:HGNC Symbol;Acc:29929]	12	q23.2	-1	102467967	102513902	ENSG00000075188	o	63	12	39	7	5	41.72	19.05	2.341	2.13E-05
NUP50	nucleoporin 50kDa [Source:HGNC Symbol;Acc:8065]	22	q13.31	1	45559722	45583892	ENSG00000093000	o	75	15	53	5	2	49.67	20	3.309	6.68E-11
NUP62	nucleoporin 62kDa [Source:HGNC Symbol;Acc:8066]	19	q13.33	-1	50410086	50432786	ENSG00000213024	o	78	18	43	13	4	51.66	23.08	2.059	1.94E-06
NUP88	nucleoporin 88kDa [Source:HGNC Symbol;Acc:8067]	17	p13.2	-1	5264258	5323480	ENSG00000108559	o	75	21	40	9	5	49.67	28	2.019	1.52E-07
NUP93	nucleoporin 93kDa [Source:HGNC Symbol;Acc:28958]	16	q13	1	56764017	56880792	ENSG00000102900	o	66	13	42	9	2	43.71	19.7	2.6	6.21E-07
NUP98	nucleoporin 98kDa [Source:HGNC Symbol;Acc:8068]	11	p15.4	-1	3692313	3819022	ENSG00000110713	o	87	15	51	14	7	57.62	17.24	2.045	6.03E-05
NUSAP1	nucleolar and spindle associated protein 1 [Source:HGNC Symbol;Acc:18538]	15	q15.1	1	41624892	41673248	ENSG00000137804	o	84	14	41	28	1	55.63	16.67	1.867	0.000213
NUTF2	nuclear transport factor 2 [Source:HGNC Symbol;Acc:13722]	16	q22.1	1	67880635	67906470	ENSG00000102898	o	73	20	46	4	3	48.34	27.4	2.645	2.54E-11
OAS2	2'-5'-oligoadenylate synthetase 2, 69/71kDa [Source:HGNC Symbol;Acc:8087]	12	q24.13	1	113416200	113449528	ENSG00000111335	o	65	22	28	13	2	43.05	33.85	1.702	2.87E-06
OBSL1	obscurin-like 1 [Source:HGNC Symbol;Acc:29092]	2	q35	-1	220415451	220436581	ENSG00000124006	o	71	14	38	17	2	47.02	19.72	2.004	5.89E-05
ODC1	ornithine decarboxylase 1 [Source:HGNC Symbol;Acc:8109]	2	p25.1	-1	10580094	10588630	ENSG00000115758	o	74	17	33	17	7	49.01	22.97	1.542	0.00292
OGG1	8-oxoguanine DNA glycosylase [Source:HGNC Symbol;Acc:8125]	3	p25.3	1	9791628	9829903	ENSG00000114026	o	68	19	40	4	5	45.03	27.94	2.341	5.32E-09
OGT	O-linked N-acetylglucosamine (GlcNAc) transferase (UDP-N-acetylglucosamine:polypeptide-N-acetylglucosaminyl transferase) [Source:HGNC Symbol;Acc:8127]	X	q13.1	1	70752933	70795747	ENSG00000147162	o	82	20	47	11	4	54.3	24.39	2.204	4.52E-08
OIP5	Opa interacting protein 5 [Source:HGNC Symbol;Acc:20300]	15	q15.1	-1	41601466	41624819	ENSG00000104147	o	62	18	30	14	0	41.06	29.03	1.938	1.08E-06
OPN3	opsin 3 [Source:HGNC Symbol;Acc:14007]	1	q43	-1	241753404	241840678	ENSG00000054277	o	61	9	32	19	1	40.4	14.75	1.961	0.00221
OPTN	optineurin [Source:HGNC Symbol;Acc:17142]	10	p13	1	13141449	13180291	ENSG00000123240	o	80	26	34	18	2	52.98	32.5	1.688	5.90E-07
ORAI2	ORAI calcium release-activated calcium modulator 2 [Source:HGNC Symbol;Acc:21667]	7	q22.1	1	102073553	102097268	ENSG00000160991	o	62	11	40	10	1	41.06	17.74	2.706	2.47E-06
ORC1	origin recognition complex, subunit 1 [Source:HGNC Symbol;Acc:8487]	1	p32.3	-1	52838501	52870131	ENSG00000085840	o	63	17	26	17	3	41.72	26.98	1.575	0.000751
ORC5	origin recognition complex, subunit 5 [Source:HGNC Symbol;Acc:8491]	7	q22.2	-1	103766788	103848495	ENSG00000164815	o	65	10	45	7	3	43.05	15.38	2.941	3.21E-06
OSBPL1A	oxysterol binding protein-like 1A [Source:HGNC Symbol;Acc:16398]	18	q11.2	-1	21742008	21977823	ENSG00000141447	o	64	7	41	14	2	42.38	10.94	2.37	0.00194
OSBPL8	oxysterol binding protein-like 8 [Source:HGNC Symbol;Acc:16396]	12	q21.2	-1	76745577	76953589	ENSG00000091039	o	66	18	39	9	0	43.71	27.27	2.444	2.24E-09
OTUB1	OTU domain, ubiquitin aldehyde binding 1 [Source:HGNC Symbol;Acc:23077]	11	q13.1	1	63753325	63769283	ENSG00000167770	o	64	11	39	8	6	42.38	17.19	2.18	0.000226
OTUD4	OTU domain containing 4 [Source:HGNC Symbol;Acc:24949]	4	q31.21	-1	146031990	146101313	ENSG00000164164	o	77	20	41	10	6	50.99	25.97	1.974	1.08E-06
P4HA1	prolyl 4-hydroxylase, alpha polypeptide I [Source:HGNC Symbol;Acc:8546]	10	q22.1	-1	74766975	74856732	ENSG00000122884	o	67	16	38	10	3	44.37	23.88	2.17	1.60E-06
P4HA2	prolyl 4-hydroxylase, alpha polypeptide II [Source:HGNC Symbol;Acc:8547]	5	q31.1	-1	131527531	131631008	ENSG00000072682	o	63	11	27	19	6	41.72	17.46	1.359	0.0988
P4HB	prolyl 4-hydroxylase, beta polypeptide [Source:HGNC Symbol;Acc:8548]	17	q25.3	-1	79801035	79818570	ENSG00000185624	o	80	18	41	12	9	52.98	22.5	1.778	0.00012
PA2G4	proliferation-associated 2G4, 38kDa [Source:HGNC Symbol;Acc:8550]	12	q13.2	1	56498103	56509935	ENSG00000170515	o	83	22	49	10	2	54.97	26.51	2.378	2.29E-10
PABPC1	poly(A) binding protein, cytoplasmic 1 [Source:HGNC Symbol;Acc:8554]	8	q22.3	-1	101698044	101735037	ENSG00000070756	o	61	13	33	7	8	40.4	21.31	1.888	0.000448
PABPN1	poly(A) binding protein, nuclear 1 [Source:HGNC Symbol;Acc:8565]	14	q11.2	1	23790498	23795394	ENSG00000100836	o	68	5	53	4	6	45.03	7.35	3.434	0.000573
PACS2	phosphofurin acidic cluster sorting protein 2 [Source:HGNC Symbol;Acc:23794]	14	q32.33	1	105766900	105864484	ENSG00000179364	o	63	14	42	3	4	41.72	22.22	2.882	9.22E-09
PAFAH1B1	platelet-activating factor acetylhydrolase 1b, regulatory subunit 1 (45kDa) [Source:HGNC Symbol;Acc:8574]	17	p13.3	1	2496504	2588888	ENSG00000007168	o	97	20	56	17	4	64.24	20.62	2.185	1.49E-07
PAICS	phosphoribosylaminoimidazole carboxylase, phosphoribosylaminoimidazole succinocarboxamide synthetase [Source:HGNC Symbol;Acc:8587]	4	q12	1	57301907	57327534	ENSG00000128050	o	102	29	53	19	1	67.55	28.43	2.054	9.22E-11
PAIP1	poly(A) binding protein interacting protein 1 [Source:HGNC Symbol;Acc:16945]	5	p12	-1	43526369	43557860	ENSG00000172239	o	87	19	53	14	1	57.62	21.84	2.505	2.05E-09
PAK2	p21 protein (Cdc42/Rac)-activated kinase 2 [Source:HGNC Symbol;Acc:8591]	3	q29	1	196466728	196559518	ENSG00000180370	o	89	21	56	9	3	58.94	23.6	2.596	6.88E-11
PALLD	palladin, cytoskeletal associated protein [Source:HGNC Symbol;Acc:17068]	4	q32.3	1	169418217	169849608	ENSG00000129116	o	77	26	28	22	1	50.99	33.77	1.545	6.21E-06
PAM	peptidylglycine alpha-amidating monooxygenase [Source:HGNC Symbol;Acc:8596]	5	q21.1	1	102089685	102366809	ENSG00000145730	o	75	25	34	14	2	49.67	33.33	1.781	1.31E-07
PAPOLA	poly(A) polymerase alpha [Source:HGNC Symbol;Acc:14981]	14	q32.2	1	96967770	97033448	ENSG00000090060	o	74	13	45	13	3	49.01	17.57	2.312	1.27E-05
PARD3	par-3 partitioning defective 3 homolog (C. elegans) [Source:HGNC Symbol;Acc:16051]	10	p11.21	-1	34398488	35104253	ENSG00000148498	o	72	14	44	13	1	47.68	19.44	2.489	5.16E-07
PARP1	poly (ADP-ribose) polymerase 1 [Source:HGNC Symbol;Acc:270]	1	q42.12	-1	224102741	226595780	ENSG00000143799	o	89	23	53	11	2	58.94	25.84	2.408	6.65E-11
PARP2	poly (ADP-ribose) polymerase 2 [Source:HGNC Symbol;Acc:272]	14	q11.2	1	20811741	20826064	ENSG00000129484	o	78	18	50	4	6	51.66	23.08	2.659	9.20E-10
PARVB	parvin, beta [Source:HGNC Symbol;Acc:14653]	22	q13.31	1	44395091	44565106	ENSG00000188677	o	67	16	40	10	1	44.37	23.88	2.425	6.05E-08
PATZ1	POZ (BTB) and AT hook containing zinc finger 1 [Source:HGNC Symbol;Acc:13071]	22	q12.2	-1	31721790	31742218	ENSG00000100105	o	89	29	40	20	0	58.94	32.58	1.816	3.11E-09
PAWR	PRKC, apoptosis, WT1, regulator [Source:HGNC Symbol;Acc:8614]	12	q21.2	-1	79968759	80084877	ENSG00000177425	o	65	11	37	14	3	43.05	16.92	2.043	0.000497
PBX1	pre-B-cell leukemia homeobox 1 [Source:HGNC Symbol;Acc:8632]	1	q23.3	1	164524821	164868533	ENSG00000185630	o	80	16	45	17	2	52.98	20	2.155	3.11E-06
PBX2	pre-B-cell leukemia homeobox 2 [Source:HGNC Symbol;Acc:8633]	HSCHR6_MHC_COX	p21.32	-1	32100987	32106437	ENSG00000237344	o	70	10	49	5	6	46.36	14.29	2.917	5.15E-06
PBX3	pre-B-cell leukemia homeobox 3 [Source:HGNC Symbol;Acc:8634]	9	q33.3	1	128509624	128729656	ENSG00000167081	o	62	7	38	13	4	41.06	11.29	1.973	0.0141
PBXIP1	pre-B-cell leukemia homeobox interacting protein 1 [Source:HGNC Symbol;Acc:21199]	1	q21.3	-1	154916552	154928599	ENSG00000163346	o	80	21	44	11	4	52.98	26.25	2.1	6.09E-08
PCBP2	poly(rC) binding protein 2 [Source:HGNC Symbol;Acc:8648]	12	q13.13	1	53835525	53874946	ENSG00000197111	o	84	11	58	10	5	55.63	13.1	2.75	7.06E-06
PCCB	propionyl CoA carboxylase, beta polypeptide [Source:HGNC Symbol;Acc:8654]	3	q22.3	1	135969148	136056738	ENSG00000114054	o	71	20	45	4	2	47.02	28.17	2.689	9.36E-12
PCF11	PCF11, cleavage and polyadenylation factor subunit, homolog (S. cerevisiae) [Source:HGNC Symbol;Acc:30097]	11	q14.1	1	82868030	82898493	ENSG00000165494	o	61	12	38	6	5	40.4	19.67	2.392	1.23E-05
PCGF2	polycomb group ring finger 2 [Source:HGNC Symbol;Acc:12929]	17	q12	-1	36890150	36904558	ENSG00000056661	o	69	13	49	4	3	45.7	18.84	3.298	2.02E-09
PCGF3	polycomb group ring finger 3 [Source:HGNC Symbol;Acc:10066]	4	p16.3	1	699537	764428	ENSG00000185619	o	64	16	37	8	3	42.38	25	2.246	5.29E-07
PCM1	pericentriolar material 1 [Source:HGNC Symbol;Acc:8727]	8	p22	1	17780349	17887453	ENSG00000078674	o	70	11	44	14	1	46.36	15.71	2.567	8.83E-06
PCMT1	protein-L-isoaspartate (D-aspartate) O-methyltransferase [Source:HGNC Symbol;Acc:8728]	6	q25.1	1	150070579	150132556	ENSG00000120265	o	83	18	51	9	5	54.97	21.69	2.406	3.67E-08
PCNA	proliferating cell nuclear antigen [Source:HGNC Symbol;Acc:8729]	20	p12.3	-1	5095599	5107272	ENSG00000132646	o	88	34	29	24	1	58.28	38.64	1.474	5.09E-07
PCNX	pecanex homolog (Drosophila) [Source:HGNC Symbol;Acc:19740]	14	q24.2	1	71374122	71582099	ENSG00000100731	o	68	15	42	8	3	45.03	22.06	2.464	2.25E-07
PCSK5	proprotein convertase subtilisin/kexin type 5 [Source:HGNC Symbol;Acc:8747]	9	q21.13	1	78505560	78977255	ENSG00000099139	o	68	20	29	19	0	45.03	29.41	1.744	4.43E-06
PCSK6	proprotein convertase subtilisin/kexin type 6 [Source:HGNC Symbol;Acc:8569]	15	q26.3	-1	101840818	102065405	ENSG00000140479	o	70	17	34	17	2	46.36	24.29	1.842	2.93E-05
PDAP1	PDGFA associated protein 1 [Source:HGNC Symbol;Acc:14634]	7	q22.1	-1	98989671	99006452	ENSG00000106244	o	81	21	43	9	8	53.64	25.93	1.955	8.49E-07
PDCD2	programmed cell death 2 [Source:HGNC Symbol;Acc:8762]	6	q27	-1	170884383	170893780	ENSG00000071994	o	84	20	54	6	4	55.63	23.81	2.692	5.11E-11
PDCD4	programmed cell death 4 (neoplastic transformation inhibitor) [Source:HGNC Symbol;Acc:8763]	10	q25.2	1	112631565	112659764	ENSG00000150593	o	72	15	35	21	1	47.68	20.83	1.875	7.23E-05
PDCD6	programmed cell death 6 [Source:HGNC Symbol;Acc:8765]	5	p15.33	1	271736	353971	ENSG00000249915	o	80	16	50	11	3	52.98	20	2.495	9.99E-08
PDE3B	phosphodiesterase 3B, cGMP-inhibited [Source:HGNC Symbol;Acc:8779]	HG873_PATCH	p15.2	1	14665269	14892350	ENSG00000261923	o	70	31	30	6	3	46.36	44.29	1.725	4.33E-10
PDE4A	phosphodiesterase 4A, cAMP-specific [Source:HGNC Symbol;Acc:8780]	19	p13.2	1	10527449	10580305	ENSG00000065989	o	67	13	35	18	1	44.37	19.4	2.007	8.47E-05
PDE4B	phosphodiesterase 4B, cAMP-specific [Source:HGNC Symbol;Acc:8781]	1	p31.3	1	66258197	66840259	ENSG00000184588	o	67	20	31	14	2	44.37	29.85	1.791	4.27E-06
PDE4D	phosphodiesterase 4D, cAMP-specific [Source:HGNC Symbol;Acc:8783]	5	q12.1	-1	58264865	59817947	ENSG00000113448	o	74	19	45	10	0	49.01	25.68	2.552	3.01E-10
PDE4DIP	phosphodiesterase 4D interacting protein [Source:HGNC Symbol;Acc:15580]	1	q21.1	-1	144836157	145076186	ENSG00000178104	o	86	20	43	20	3	56.95	23.26	1.87	5.53E-06
PDE8A	phosphodiesterase 8A [Source:HGNC Symbol;Acc:8793]	15	q25.3	1	85523671	85682376	ENSG00000073417	o	68	10	51	1	6	45.03	14.71	3.864	8.70E-09
PDGFB	platelet-derived growth factor beta polypeptide [Source:HGNC Symbol;Acc:8800]	22	q13.1	-1	39619364	39640756	ENSG00000100311	o	62	14	39	5	4	41.06	22.58	2.538	2.62E-07
PDHA1	pyruvate dehydrogenase (lipoamide) alpha 1 [Source:HGNC Symbol;Acc:8806]	X	p22.12	1	19362011	19379823	ENSG00000131828	o	72	9	52	6	5	47.68	12.5	3.086	8.18E-06
PDHB	pyruvate dehydrogenase (lipoamide) beta [Source:HGNC Symbol;Acc:8808]	3	p14.3	-1	58413357	58419584	ENSG00000168291	o	64	6	50	4	4	42.38	9.38	3.84	2.58E-05
PDIA3	protein disulfide isomerase family A, member 3 [Source:HGNC Symbol;Acc:4606]	15	q15.3	1	44038590	44065477	ENSG00000167004	o	66	16	37	9	4	43.71	24.24	2.112	3.30E-06
PDIA4	protein disulfide isomerase family A, member 4 [Source:HGNC Symbol;Acc:30167]	7	q36.1	-1	148700154	148725733	ENSG00000155660	o	70	12	39	15	4	46.36	17.14	1.944	0.000654
PDIA6	protein disulfide isomerase family A, member 6 [Source:HGNC Symbol;Acc:30168]	2	p25.1	-1	10923517	10978103	ENSG00000143870	o	82	16	48	10	8	54.3	19.51	2.103	1.21E-05
PDK3	pyruvate dehydrogenase kinase, isozyme 3 [Source:HGNC Symbol;Acc:8811]	X	p22.11	1	24483338	24557954	ENSG00000067992	o	68	23	38	5	2	45.03	33.82	2.234	8.41E-11
PDLIM1	PDZ and LIM domain 1 [Source:HGNC Symbol;Acc:2067]	10	q24.1	-1	96997329	97050781	ENSG00000107438	o	62	14	34	8	6	41.06	22.58	1.973	8.86E-05
PDLIM4	PDZ and LIM domain 4 [Source:HGNC Symbol;Acc:16501]	5	q31.1	1	131593364	131609147	ENSG00000131435	o	68	13	36	17	2	45.03	19.12	1.964	0.00017
PDLIM5	PDZ and LIM domain 5 [Source:HGNC Symbol;Acc:17468]	4	q22.3	1	95373037	95589377	ENSG00000163110	o	95	21	52	20	2	62.91	22.11	2.116	8.56E-08
PDLIM7	PDZ and LIM domain 7 (enigma) [Source:HGNC Symbol;Acc:22958]	5	q35.3	-1	176910395	176924607	ENSG00000196923	o	65	10	36	16	3	43.05	15.38	1.923	0.00238
PDS5A	PDS5, regulator of cohesion maintenance, homolog A (S. cerevisiae) [Source:HGNC Symbol;Acc:29088]	4	p14	-1	39824483	39979576	ENSG00000121892	o	68	11	48	5	4	45.03	16.18	3.117	2.59E-07
PDS5B	PDS5, regulator of cohesion maintenance, homolog B (S. cerevisiae) [Source:HGNC Symbol;Acc:20418]	13	q13.1	1	33160564	33352157	ENSG00000083642	o	61	12	41	7	1	40.4	19.67	2.964	7.96E-08
PDXK	pyridoxal (pyridoxine, vitamin B6) kinase [Source:HGNC Symbol;Acc:8819]	21	q22.3	1	45138975	45194151	ENSG00000160209	o	105	24	54	24	3	69.54	22.86	1.944	1.74E-07
PEA15	phosphoprotein enriched in astrocytes 15 [Source:HGNC Symbol;Acc:8822]	1	q23.2	1	160175127	160185166	ENSG00000162734	o	80	20	44	13	3	52.98	25	2.108	1.33E-07
PEBP1	phosphatidylethanolamine binding protein 1 [Source:HGNC Symbol;Acc:8630]	12	q24.23	1	118573663	118583389	ENSG00000089220	o	70	9	46	12	3	46.36	12.86	2.5	0.000186
PECAM1	platelet/endothelial cell adhesion molecule 1 [Source:HGNC Symbol;Acc:8823]	HG183_PATCH	q23.3	-1	62399863	62491136	ENSG00000261371	o	67	19	25	18	5	44.37	28.36	1.434	0.00324
PELI1	pellino E3 ubiquitin protein ligase 1 [Source:HGNC Symbol;Acc:8827]	2	p14	-1	64319786	64371588	ENSG00000197329	o	61	16	27	16	2	40.4	26.23	1.694	0.000228
PER1	period homolog 1 (Drosophila) [Source:HGNC Symbol;Acc:8845]	17	p13.1	-1	8043809	8059678	ENSG00000179094	o	69	20	31	17	1	45.7	28.99	1.776	4.54E-06
PER2	period homolog 2 (Drosophila) [Source:HGNC Symbol;Acc:8846]	2	q37.3	-1	239152679	239198743	ENSG00000132326	o	63	17	32	13	1	41.72	26.98	1.983	2.52E-06
PEX3	peroxisomal biogenesis factor 3 [Source:HGNC Symbol;Acc:8858]	6	q24.2	1	143771918	143811753	ENSG00000034693	o	72	19	41	9	3	47.68	26.39	2.221	4.22E-08
PFAS	phosphoribosylformylglycinamidine synthase [Source:HGNC Symbol;Acc:8863]	17	p13.1	1	8152604	8173809	ENSG00000178921	o	70	17	46	6	1	46.36	24.29	2.874	1.09E-10
PFDN2	prefoldin subunit 2 [Source:HGNC Symbol;Acc:8867]	1	q23.3	-1	161070346	161087901	ENSG00000143256	o	61	7	39	9	6	40.4	11.48	2.053	0.0107
PFDN4	prefoldin subunit 4 [Source:HGNC Symbol;Acc:8868]	20	q13.2	1	52824386	52844591	ENSG00000101132	o	71	16	44	8	3	47.02	22.54	2.491	5.71E-08
PFDN6	prefoldin subunit 6 [Source:HGNC Symbol;Acc:4926]	HSCHR6_MHC_COX	p21.32	1	33178689	33187788	ENSG00000237335	o	88	25	57	4	2	58.28	28.41	2.81	2.41E-15
PFKFB3	6-phosphofructo-2-kinase/fructose-2,6-biphosphatase 3 [Source:HGNC Symbol;Acc:8874]	10	p15.1	1	6186881	6277495	ENSG00000170525	o	66	16	35	10	5	43.71	24.24	1.934	2.92E-05
PFKL	phosphofructokinase, liver [Source:HGNC Symbol;Acc:8876]	21	q22.3	1	45719934	45747259	ENSG00000141959	o	71	16	43	6	6	47.02	22.54	2.347	3.46E-07
PFKM	phosphofructokinase, muscle [Source:HGNC Symbol;Acc:8877]	12	q13.11	1	48498922	48540187	ENSG00000152556	o	67	19	41	4	3	44.37	28.36	2.516	3.56E-10
PFKP	phosphofructokinase, platelet [Source:HGNC Symbol;Acc:8878]	10	p15.2	1	3109712	3179904	ENSG00000067057	o	90	29	42	18	1	59.6	32.22	1.851	2.39E-09
PFN2	profilin 2 [Source:HGNC Symbol;Acc:8882]	3	q25.1	-1	149682691	149768575	ENSG00000070087	o	64	16	35	11	2	42.38	25	2.107	2.22E-06
PGAM1	phosphoglycerate mutase 1 (brain) [Source:HGNC Symbol;Acc:8888]	10	q24.1	1	99185917	99193198	ENSG00000171314	o	84	18	56	2	8	55.63	21.43	2.908	5.99E-11
PGD	phosphogluconate dehydrogenase [Source:HGNC Symbol;Acc:8891]	1	p36.22	1	10458649	10480233	ENSG00000142657	o	77	20	38	11	8	50.99	25.97	1.774	2.49E-05
PGF	placental growth factor [Source:HGNC Symbol;Acc:8893]	14	q24.3	-1	75408537	75422487	ENSG00000119630	o	72	15	36	19	2	47.68	20.83	1.869	0.000106
PGK1	phosphoglycerate kinase 1 [Source:HGNC Symbol;Acc:8896]	X	q21.1	1	77320685	77384793	ENSG00000102144	o	92	21	42	17	12	60.93	22.83	1.541	0.00114
PGRMC2	progesterone receptor membrane component 2 [Source:HGNC Symbol;Acc:16089]	4	q28.2	-1	129190392	129209984	ENSG00000164040	o	77	14	49	9	5	50.99	18.18	2.467	1.53E-06
PHACTR2	phosphatase and actin regulator 2 [Source:HGNC Symbol;Acc:20956]	6	q24.2	1	143857982	144152322	ENSG00000112419	o	61	7	39	13	2	40.4	11.48	2.372	0.00185
PHB	prohibitin [Source:HGNC Symbol;Acc:8912]	17	q21.33	-1	47481414	47492246	ENSG00000167085	o	80	15	43	14	8	52.98	18.75	1.799	0.000618
PHF1	PHD finger protein 1 [Source:HGNC Symbol;Acc:8919]	HSCHR6_MHC_QBL	p21.32	1	33306984	33307829	ENSG00000239756	o	69	23	41	2	3	45.7	33.33	2.442	2.24E-12
PHF15	PHD finger protein 15 [Source:HGNC Symbol;Acc:22984]	5	q31.1	1	133860003	133918918	ENSG00000043143	o	69	18	42	6	3	45.7	26.09	2.464	4.22E-09
PHF20	PHD finger protein 20 [Source:HGNC Symbol;Acc:16098]	20	q11.22	1	34359896	34538303	ENSG00000025293	o	73	12	48	7	6	48.34	16.44	2.561	5.98E-06
PHKB	phosphorylase kinase, beta [Source:HGNC Symbol;Acc:8927]	16	q12.1	1	47495034	47735434	ENSG00000102893	o	64	11	44	5	4	42.38	17.19	2.933	7.79E-07
PHLDA1	pleckstrin homology-like domain, family A, member 1 [Source:HGNC Symbol;Acc:8933]	12	q21.2	-1	76419227	76427712	ENSG00000139289	o	94	28	25	40	1	62.25	29.79	1.335	0.000456
PHLDA2	pleckstrin homology-like domain, family A, member 2 [Source:HGNC Symbol;Acc:12385]	11	p15.4	-1	2949503	2950685	ENSG00000181649	o	61	13	30	18	0	40.4	21.31	1.968	6.37E-05
PHLPP2	PH domain and leucine rich repeat protein phosphatase 2 [Source:HGNC Symbol;Acc:29149]	16	q22.2	-1	71671738	71758604	ENSG00000040199	o	70	12	39	10	9	46.36	17.14	1.818	0.00241
PHOCN	NA	NA	NA	NA	NA	NA	NA	o	67	15	45	3	4	44.37	22.39	2.939	1.44E-09
PHTF2	putative homeodomain transcription factor 2 [Source:HGNC Symbol;Acc:13411]	7	q11.23	1	77428109	77586818	ENSG00000006576	o	75	14	51	10	0	49.67	18.67	3.125	1.47E-09
PI4K2A	phosphatidylinositol 4-kinase type 2 alpha [Source:HGNC Symbol;Acc:30031]	10	q24.2	1	99344131	99436191	ENSG00000155252	o	68	12	41	12	3	45.03	17.65	2.267	4.06E-05
PI4KA	phosphatidylinositol 4-kinase, catalytic, alpha [Source:HGNC Symbol;Acc:8983]	22	q11.21	-1	21061979	21213705	ENSG00000241973	o	74	20	43	5	6	49.01	27.03	2.277	7.72E-09
PI4KB	phosphatidylinositol 4-kinase, catalytic, beta [Source:HGNC Symbol;Acc:8984]	1	q21.3	-1	151264273	151300191	ENSG00000143393	o	61	5	43	7	6	40.4	8.2	2.311	0.0175
PIAS1	protein inhibitor of activated STAT, 1 [Source:HGNC Symbol;Acc:2752]	15	q23	1	68346517	68483096	ENSG00000033800	o	66	7	53	5	1	43.71	10.61	4.812	5.87E-08
PIAS2	protein inhibitor of activated STAT, 2 [Source:HGNC Symbol;Acc:17311]	18	q21.1	-1	44392060	44497468	ENSG00000078043	o	67	15	43	4	5	44.37	22.39	2.645	3.29E-08
PICALM	phosphatidylinositol binding clathrin assembly protein [Source:HGNC Symbol;Acc:15514]	11	q14.2	-1	85668727	85780924	ENSG00000073921	o	76	15	49	9	3	50.33	19.74	2.639	6.40E-08
PIGC	phosphatidylinositol glycan anchor biosynthesis, class C [Source:HGNC Symbol;Acc:8960]	1	q24.3	-1	172339329	172413230	ENSG00000135845	o	75	11	50	6	8	49.67	14.67	2.554	2.19E-05
PIGF	phosphatidylinositol glycan anchor biosynthesis, class F [Source:HGNC Symbol;Acc:8962]	2	p21	-1	46808076	46844258	ENSG00000151665	o	65	15	32	10	8	43.05	23.08	1.696	0.00103
PIK3C2B	phosphoinositide-3-kinase, class 2, beta polypeptide [Source:HGNC Symbol;Acc:8972]	1	q32.1	-1	204391756	204463852	ENSG00000133056	o	61	18	30	10	3	40.4	29.51	1.867	6.15E-06
PIK3R1	phosphoinositide-3-kinase, regulatory subunit 1 (alpha) [Source:HGNC Symbol;Acc:8979]	5	q13.1	1	67511548	67597649	ENSG00000145675	o	81	23	42	13	3	53.64	28.4	1.99	4.22E-08
PIN4	protein (peptidylprolyl cis/trans isomerase) NIMA-interacting, 4 (parvulin) [Source:HGNC Symbol;Acc:8992]	X	q13.1	1	71401203	71522776	ENSG00000102309	o	68	10	47	10	1	45.03	14.71	3.091	1.01E-06
PINK1	PTEN induced putative kinase 1 [Source:HGNC Symbol;Acc:14581]	1	p36.12	1	20959948	20978004	ENSG00000158828	o	79	16	50	7	6	52.32	20.25	2.498	1.15E-07
PITPNA	phosphatidylinositol transfer protein, alpha [Source:HGNC Symbol;Acc:9001]	17	p13.3	-1	1421012	1466110	ENSG00000174238	o	72	10	51	6	5	47.68	13.89	3	3.27E-06
PKM2	pyruvate kinase, muscle [Source:HGNC Symbol;Acc:9021]	15	q23	-1	72491370	72524164	ENSG00000067225	o	68	27	24	16	1	45.03	39.71	1.525	2.04E-06
PKP4	plakophilin 4 [Source:HGNC Symbol;Acc:9026]	2	q24.1	1	159313476	159539391	ENSG00000144283	o	62	9	46	7	0	41.06	14.52	3.875	3.76E-08
PLA2G16	phospholipase A2, group XVI [Source:HGNC Symbol;Acc:17825]	11	q12.3	-1	63340667	63384355	ENSG00000176485	o	64	7	26	30	1	42.38	10.94	1.514	0.0691
PLAGL1	pleiomorphic adenoma gene-like 1 [Source:HGNC Symbol;Acc:9046]	6	q24.2	-1	144261437	144385735	ENSG00000118495	o	65	19	27	19	0	43.05	29.23	1.711	1.26E-05
PLAUR	plasminogen activator, urokinase receptor [Source:HGNC Symbol;Acc:9053]	19	q13.31	-1	44150271	44174502	ENSG00000011422	o	66	13	37	14	2	43.71	19.7	2.119	4.12E-05
PLCL2	phospholipase C-like 2 [Source:HGNC Symbol;Acc:9064]	3	p24.3	1	16844159	17132094	ENSG00000154822	o	66	18	36	10	2	43.71	27.27	2.121	2.51E-07
PLD1	phospholipase D1, phosphatidylcholine-specific [Source:HGNC Symbol;Acc:9067]	3	q26.31	-1	171318195	171528740	ENSG00000075651	o	61	8	36	15	2	40.4	13.11	2.122	0.00254
PLEC	plectin [Source:HGNC Symbol;Acc:9069]	HG104_HG975_PATCH	q24.3	-1	144997323	145058904	ENSG00000261109	o	67	18	32	14	3	44.37	26.87	1.795	2.64E-05
PLEKHB2	pleckstrin homology domain containing, family B (evectins) member 2 [Source:HGNC Symbol;Acc:19236]	2	q21.1	1	131862420	132111282	ENSG00000115762	o	64	13	39	8	4	42.38	20.31	2.331	7.69E-06
PLIN2	perilipin 2 [Source:HGNC Symbol;Acc:248]	9	p22.1	-1	19108373	19149288	ENSG00000147872	o	68	21	31	14	2	45.03	30.88	1.774	2.62E-06
PLIN3	perilipin 3 [Source:HGNC Symbol;Acc:16893]	19	p13.3	-1	4838346	4867780	ENSG00000105355	o	65	14	44	5	2	43.05	21.54	2.993	3.59E-09
PLK1	polo-like kinase 1 [Source:HGNC Symbol;Acc:9077]	16	p12.2	1	23688977	23701688	ENSG00000166851	o	67	17	29	17	4	44.37	25.37	1.595	0.000833
PLK4	polo-like kinase 4 [Source:HGNC Symbol;Acc:11397]	4	q28.2	1	128802016	128820350	ENSG00000142731	o	66	24	25	15	2	43.71	36.36	1.562	9.64E-06
PLLP	plasmolipin [Source:HGNC Symbol;Acc:18553]	16	q13	-1	57290004	57318599	ENSG00000102934	o	63	17	24	18	4	41.72	26.98	1.457	0.00412
PLOD2	procollagen-lysine, 2-oxoglutarate 5-dioxygenase 2 [Source:HGNC Symbol;Acc:9082]	3	q24	-1	145787227	145881440	ENSG00000152952	o	66	12	29	24	1	43.71	18.18	1.692	0.00228
PLP2	proteolipid protein 2 (colonic epithelium-enriched) [Source:HGNC Symbol;Acc:9087]	X	p11.23	1	49028273	49031588	ENSG00000102007	o	67	17	34	13	3	44.37	25.37	1.898	1.57E-05
PLSCR1	phospholipid scramblase 1 [Source:HGNC Symbol;Acc:9092]	3	q24	-1	146232967	146262651	ENSG00000188313	o	69	16	37	15	1	45.7	23.19	2.095	2.64E-06
PMAIP1	phorbol-12-myristate-13-acetate-induced protein 1 [Source:HGNC Symbol;Acc:9108]	18	q21.32	1	57567180	57571538	ENSG00000141682	o	75	20	38	16	1	49.67	26.67	1.984	3.28E-07
PML	promyelocytic leukemia [Source:HGNC Symbol;Acc:9113]	15	q24.1	1	74287014	74340153	ENSG00000140464	o	67	13	37	16	1	44.37	19.4	2.145	2.56E-05
PMM1	phosphomannomutase 1 [Source:HGNC Symbol;Acc:9114]	22	q13.2	-1	41972898	41985894	ENSG00000100417	o	74	15	42	10	7	49.01	20.27	2.018	4.71E-05
PMS1	PMS1 postmeiotic segregation increased 1 (S. cerevisiae) [Source:HGNC Symbol;Acc:9121]	2	q32.2	1	190648811	190742355	ENSG00000064933	o	75	23	37	11	4	49.67	30.67	1.879	2.00E-07
PMS2L2	NA	NA	NA	NA	NA	NA	NA	o	76	10	42	13	11	50.33	13.16	1.573	0.0418
PMS2P1	postmeiotic segregation increased 2 pseudogene 1 [Source:HGNC Symbol;Acc:9123]	7	q22.1	-1	99918615	99939531	ENSG00000078319	o	62	9	47	3	3	41.06	14.52	3.875	5.54E-08
PMVK	phosphomevalonate kinase [Source:HGNC Symbol;Acc:9141]	1	q21.3	-1	154897210	154909467	ENSG00000163344	o	64	10	49	3	2	42.38	15.63	4.103	1.75E-09
PNISR	PNN-interacting serine/arginine-rich protein [Source:HGNC Symbol;Acc:21222]	6	q16.2	-1	99845927	99873207	ENSG00000132424	o	83	24	46	12	1	54.97	28.92	2.213	2.13E-10
PNN	pinin, desmosome associated protein [Source:HGNC Symbol;Acc:9162]	14	q21.1	1	39644387	39652422	ENSG00000100941	o	88	17	52	14	5	58.28	19.32	2.194	1.87E-06
PNO1	partner of NOB1 homolog (S. cerevisiae) [Source:HGNC Symbol;Acc:32790]	2	p14	1	68384976	68403370	ENSG00000115946	o	90	19	51	13	7	59.6	21.11	2.055	2.14E-06
PNP	purine nucleoside phosphorylase [Source:HGNC Symbol;Acc:7892]	LRG_91		1	4997	13624	LRG_91	o	79	24	42	13	0	52.32	30.38	2.135	3.96E-10
PNPLA2	patatin-like phospholipase domain containing 2 [Source:HGNC Symbol;Acc:30802]	11	p15.5	1	818902	825573	ENSG00000177666	o	73	21	44	7	1	48.34	28.77	2.489	4.41E-11
PNRC1	proline-rich nuclear receptor coactivator 1 [Source:HGNC Symbol;Acc:17278]	6	q15	1	89790470	89794879	ENSG00000146278	o	64	25	27	12	0	42.38	39.06	1.73	4.46E-08
POLA1	polymerase (DNA directed), alpha 1, catalytic subunit [Source:HGNC Symbol;Acc:9173]	X	p22.11	1	24712036	25015103	ENSG00000101868	o	62	17	34	8	3	41.06	27.42	2.108	7.47E-07
POLD2	polymerase (DNA directed), delta 2, regulatory subunit 50kDa [Source:HGNC Symbol;Acc:9176]	7	p13	-1	44154286	44163957	ENSG00000106628	o	79	25	41	8	5	52.32	31.65	1.995	4.61E-09
POLDIP3	polymerase (DNA-directed), delta interacting protein 3 [Source:HGNC Symbol;Acc:23782]	22	q13.2	-1	42979727	43010968	ENSG00000100227	o	66	8	43	4	11	43.71	12.12	2.316	0.00136
POLE2	polymerase (DNA directed), epsilon 2 (p59 subunit) [Source:HGNC Symbol;Acc:9178]	14	q21.3	-1	50110273	50155140	ENSG00000100479	o	73	22	35	14	2	48.34	30.14	1.859	4.08E-07
POLR1C	polymerase (RNA) I polypeptide C, 30kDa [Source:HGNC Symbol;Acc:20194]	6	p21.1	1	43477440	43497323	ENSG00000171453	o	81	21	55	4	1	53.64	25.93	3.093	1.54E-14
POLR2E	polymerase (RNA) II (DNA directed) polypeptide E, 25kDa [Source:HGNC Symbol;Acc:9192]	19	p13.3	-1	1086578	1095391	ENSG00000099817	o	79	22	44	10	3	52.32	27.85	2.173	4.89E-09
POLR2F	polymerase (RNA) II (DNA directed) polypeptide F [Source:HGNC Symbol;Acc:9193]	22	q13.1	1	38348614	38437113	ENSG00000100142	o	72	20	46	3	3	47.68	27.78	2.722	6.93E-12
POLR2G	polymerase (RNA) II (DNA directed) polypeptide G [Source:HGNC Symbol;Acc:9194]	11	q12.3	1	62529016	62534182	ENSG00000168002	o	64	12	38	1	13	42.38	18.75	2.363	1.04E-05
POLR2H	polymerase (RNA) II (DNA directed) polypeptide H [Source:HGNC Symbol;Acc:9195]	3	q27.1	1	184079506	184086384	ENSG00000163882	o	77	18	49	4	6	50.99	23.38	2.625	1.29E-09
POLR2K	polymerase (RNA) II (DNA directed) polypeptide K, 7.0kDa [Source:HGNC Symbol;Acc:9198]	8	q22.2	1	101162812	101166230	ENSG00000147669	o	62	9	45	5	3	41.06	14.52	3.321	1.32E-06
POLR3K	polymerase (RNA) III (DNA directed) polypeptide K, 12.3 kDa [Source:HGNC Symbol;Acc:14121]	16	p13.3	-1	96407	103628	ENSG00000161980	o	65	9	44	8	4	43.05	13.85	2.647	7.77E-05
PON2	paraoxonase 2 [Source:HGNC Symbol;Acc:9205]	7	q21.3	-1	95034175	95064510	ENSG00000105854	o	79	14	45	16	4	52.32	17.72	2.048	7.50E-05
POP5	processing of precursor 5, ribonuclease P/MRP subunit (S. cerevisiae) [Source:HGNC Symbol;Acc:17689]	12	q24.31	-1	121016567	121019201	ENSG00000167272	o	71	13	43	11	4	47.02	18.31	2.262	2.00E-05
POP7	processing of precursor 7, ribonuclease P/MRP subunit (S. cerevisiae) [Source:HGNC Symbol;Acc:19949]	7	q22.1	1	100303676	100305118	ENSG00000172336	o	61	9	40	7	5	40.4	14.75	2.451	0.000226
PPAP2A	phosphatidic acid phosphatase type 2A [Source:HGNC Symbol;Acc:9228]	5	q11.2	-1	54720682	54830878	ENSG00000067113	o	63	13	34	13	3	41.72	20.63	1.969	0.000169
PPAP2B	phosphatidic acid phosphatase type 2B [Source:HGNC Symbol;Acc:9229]	1	p32.2	-1	56960419	57110974	ENSG00000162407	o	66	10	39	17	0	43.71	15.15	2.444	3.69E-05
PPARD	peroxisome proliferator-activated receptor delta [Source:HGNC Symbol;Acc:9235]	6	p21.31	1	35310335	35395968	ENSG00000112033	o	64	17	34	10	3	42.38	26.56	2.015	2.93E-06
PPAT	phosphoribosyl pyrophosphate amidotransferase [Source:HGNC Symbol;Acc:9238]	4	q12	-1	57259528	57301781	ENSG00000128059	o	73	19	47	3	4	48.34	26.03	2.741	3.43E-11
PPFIA1	protein tyrosine phosphatase, receptor type, f polypeptide (PTPRF), interacting protein (liprin), alpha 1 [Source:HGNC Symbol;Acc:9245]	11	q13.3	1	70116806	70230509	ENSG00000131626	o	71	11	46	13	1	47.02	15.49	2.712	3.34E-06
PPFIBP1	PTPRF interacting protein, binding protein 1 (liprin beta 1) [Source:HGNC Symbol;Acc:9249]	12	p11.23	1	27676364	27848497	ENSG00000110841	o	71	12	42	16	1	47.02	16.9	2.341	1.59E-05
PPFIBP2	PTPRF interacting protein, binding protein 2 (liprin beta 2) [Source:HGNC Symbol;Acc:9250]	11	p15.4	1	7534529	7678358	ENSG00000166387	o	68	13	36	16	3	45.03	19.12	1.905	0.000357
PPIA	peptidylprolyl isomerase A (cyclophilin A) [Source:HGNC Symbol;Acc:9253]	7	p13	1	44836279	44864163	ENSG00000196262	o	76	14	50	4	8	50.33	18.42	2.687	1.70E-07
PPIB	peptidylprolyl isomerase B (cyclophilin B) [Source:HGNC Symbol;Acc:9255]	LRG_10		1	5001	12341	LRG_10	o	64	12	31	14	7	42.38	18.75	1.555	0.0171
PPID	peptidylprolyl isomerase D [Source:HGNC Symbol;Acc:9257]	4	q32.1	-1	159630286	159644548	ENSG00000171497	o	87	21	43	18	5	57.62	24.14	1.802	1.08E-05
PPIE	peptidylprolyl isomerase E (cyclophilin E) [Source:HGNC Symbol;Acc:9258]	1	p34.2	1	40157854	40229586	ENSG00000084072	o	65	18	35	4	8	43.05	27.69	2.045	8.54E-07
PPIF	peptidylprolyl isomerase F [Source:HGNC Symbol;Acc:9259]	10	q22.3	1	81107225	81115093	ENSG00000108179	o	74	11	39	23	1	49.01	14.86	1.995	0.000516
PPIH	peptidylprolyl isomerase H (cyclophilin H) [Source:HGNC Symbol;Acc:14651]	1	p34.2	1	43124096	43142429	ENSG00000171960	o	64	17	36	8	3	42.38	26.56	2.176	3.81E-07
PPM1A	protein phosphatase, Mg2+/Mn2+ dependent, 1A [Source:HGNC Symbol;Acc:9275]	14	q23.1	1	60712470	60765805	ENSG00000100614	o	86	19	52	11	4	56.95	22.09	2.368	2.01E-08
PPM1B	protein phosphatase, Mg2+/Mn2+ dependent, 1B [Source:HGNC Symbol;Acc:9276]	2	p21	1	44395108	44471523	ENSG00000138032	o	73	11	52	5	5	48.34	15.07	3.137	2.98E-07
PPME1	protein phosphatase methylesterase 1 [Source:HGNC Symbol;Acc:30178]	11	q13.4	1	73882144	73965748	ENSG00000214517	o	65	7	50	3	5	43.05	10.77	3.792	4.96E-06
PPP1R12A	protein phosphatase 1, regulatory subunit 12A [Source:HGNC Symbol;Acc:7618]	12	q21.31	-1	80167343	80329240	ENSG00000058272	o	72	12	46	9	5	47.68	16.67	2.42	1.72E-05
PPP1R15A	protein phosphatase 1, regulatory subunit 15A [Source:HGNC Symbol;Acc:14375]	19	q13.33	1	49375649	49379318	ENSG00000087074	o	75	26	34	12	3	49.67	34.67	1.77	8.21E-08
PPP1R3C	protein phosphatase 1, regulatory subunit 3C [Source:HGNC Symbol;Acc:9293]	10	q23.32	-1	93388199	93392828	ENSG00000119938	o	67	9	27	30	1	44.37	13.43	1.546	0.0271
PPP1R7	protein phosphatase 1, regulatory subunit 7 [Source:HGNC Symbol;Acc:9295]	2	q37.3	1	242088991	242123067	ENSG00000115685	o	79	15	47	11	6	52.32	18.99	2.17	1.17E-05
PPP2R1B	protein phosphatase 2, regulatory subunit A, beta [Source:HGNC Symbol;Acc:9303]	HG388_HG400_PATCH	q23.1	-1	111597632	111637169	ENSG00000262764	o	79	18	43	15	3	52.32	22.78	2.052	1.89E-06
PPP2R2A	protein phosphatase 2, regulatory subunit B, alpha [Source:HGNC Symbol;Acc:9304]	8	p21.2	1	26149007	26230196	ENSG00000221914	o	62	8	48	2	4	41.06	12.9	4.133	1.16E-07
PPP2R4	protein phosphatase 2A activator, regulatory subunit 4 [Source:HGNC Symbol;Acc:9308]	9	q34.11	1	131873229	131911225	ENSG00000119383	o	61	15	34	5	7	40.4	24.59	2.08	9.74E-06
PPP2R5A	protein phosphatase 2, regulatory subunit B', alpha [Source:HGNC Symbol;Acc:9309]	1	q32.3	1	212458782	212535200	ENSG00000066027	o	63	14	34	4	11	41.72	22.22	1.96	9.27E-05
PPP2R5C	protein phosphatase 2, regulatory subunit B', gamma [Source:HGNC Symbol;Acc:9311]	14	q32.31	1	102228135	102394326	ENSG00000078304	o	83	15	55	8	5	54.97	18.07	2.707	5.84E-08
PPP3CA	protein phosphatase 3, catalytic subunit, alpha isozyme [Source:HGNC Symbol;Acc:9314]	4	q24	-1	101944566	102269435	ENSG00000138814	o	66	10	41	11	4	43.71	15.15	2.245	0.000337
PPP3CB	protein phosphatase 3, catalytic subunit, beta isozyme [Source:HGNC Symbol;Acc:9315]	10	q22.2	-1	75196186	75255782	ENSG00000107758	o	72	15	49	6	2	47.68	20.83	3.025	8.75E-10
PPP3CC	protein phosphatase 3, catalytic subunit, gamma isozyme [Source:HGNC Symbol;Acc:9316]	8	p21.3	1	22298332	22398652	ENSG00000120910	o	76	21	39	12	4	50.33	27.63	1.935	5.82E-07
PPP6C	protein phosphatase 6, catalytic subunit [Source:HGNC Symbol;Acc:9323]	9	q33.3	-1	127908852	127952218	ENSG00000119414	o	61	9	43	6	3	40.4	14.75	3.05	6.05E-06
PPPDE1	PPPDE peptidase domain containing 1 [Source:HGNC Symbol;Acc:24264]	1	q44	1	244816237	244872335	ENSG00000121644	o	66	13	33	14	6	43.71	19.7	1.673	0.00385
PQBP1	polyglutamine binding protein 1 [Source:HGNC Symbol;Acc:9330]	X	p11.23	1	48755195	48760420	ENSG00000102103	o	62	7	44	7	4	41.06	11.29	2.818	0.00033
PRC1	protein regulator of cytokinesis 1 [Source:HGNC Symbol;Acc:9341]	15	q26.1	-1	91509270	91538859	ENSG00000198901	o	75	12	33	27	3	49.67	16	1.538	0.0152
PRDM2	PR domain containing 2, with ZNF domain [Source:HGNC Symbol;Acc:9347]	1	p36.21	1	14026693	14151560	ENSG00000116731	o	83	22	43	13	5	54.97	26.51	1.932	4.75E-07
PRDX2	peroxiredoxin 2 [Source:HGNC Symbol;Acc:9353]	19	p13.2	-1	12907634	12912694	ENSG00000167815	o	80	17	41	15	7	52.98	21.25	1.771	0.000228
PRDX3	peroxiredoxin 3 [Source:HGNC Symbol;Acc:9354]	10	q26.11	-1	120927215	120938345	ENSG00000165672	o	74	24	39	5	6	49.01	32.43	2.041	2.88E-09
PRDX4	peroxiredoxin 4 [Source:HGNC Symbol;Acc:17169]	X	p22.11	1	23682379	23704516	ENSG00000123131	o	72	25	34	11	2	47.68	34.72	1.852	2.16E-08
PRDX6	peroxiredoxin 6 [Source:HGNC Symbol;Acc:16753]	1	q25.1	1	173446405	173457946	ENSG00000117592	o	65	10	42	8	5	43.05	15.38	2.407	0.00012
PREP	prolyl endopeptidase [Source:HGNC Symbol;Acc:9358]	6	q21	-1	105725440	105850959	ENSG00000085377	o	68	7	48	2	11	45.03	10.29	2.938	0.00018
PREPL	prolyl endopeptidase-like [Source:HGNC Symbol;Acc:30228]	2	p21	-1	44543420	44589001	ENSG00000138078	o	77	22	41	11	3	50.99	28.57	2.053	2.85E-08
PRIM2	primase, DNA, polypeptide 2 (58kDa) [Source:HGNC Symbol;Acc:9370]	6	p11.2	1	57179603	57513375	ENSG00000146143	o	66	19	33	9	5	43.71	28.79	1.866	4.98E-06
PRKACB	protein kinase, cAMP-dependent, catalytic, beta [Source:HGNC Symbol;Acc:9381]	1	p31.1	1	84543745	84704181	ENSG00000142875	o	64	15	34	14	1	42.38	23.44	2.069	6.98E-06
PRKAR1A	protein kinase, cAMP-dependent, regulatory, type I, alpha (tissue specific extinguisher 1) [Source:HGNC Symbol;Acc:9388]	17	q24.2	1	66508110	66528908	ENSG00000108946	o	75	14	44	14	3	49.67	18.67	2.206	1.28E-05
PRKAR2A	protein kinase, cAMP-dependent, regulatory, type II, alpha [Source:HGNC Symbol;Acc:9391]	3	p21.31	-1	48782030	48885279	ENSG00000114302	o	64	10	48	4	2	42.38	15.63	3.81	1.11E-08
PRKCA	protein kinase C, alpha [Source:HGNC Symbol;Acc:9393]	17	q24.2	1	64298944	64801114	ENSG00000154229	o	67	14	38	13	2	44.37	20.9	2.171	1.02E-05
PRKCD	protein kinase C, delta [Source:HGNC Symbol;Acc:9399]	3	p21.1	1	53190025	53226733	ENSG00000163932	o	62	13	35	11	3	41.06	20.97	2.099	5.00E-05
PRKCI	protein kinase C, iota [Source:HGNC Symbol;Acc:9404]	3	q26.2	1	169940153	170023769	ENSG00000163558	o	73	12	49	8	4	48.34	16.44	2.737	1.35E-06
PRKCQ	protein kinase C, theta [Source:HGNC Symbol;Acc:9410]	10	p14	-1	6469105	6622263	ENSG00000065675	o	63	20	33	6	4	41.72	31.75	2.019	1.04E-07
PRKD2	protein kinase D2 [Source:HGNC Symbol;Acc:17293]	19	q13.32	-1	47177574	47220384	ENSG00000105287	o	69	18	37	9	5	45.7	26.09	2	2.48E-06
PRKD3	protein kinase D3 [Source:HGNC Symbol;Acc:9408]	2	p22.2	-1	37477645	37551951	ENSG00000115825	o	65	14	40	9	2	43.05	21.54	2.473	5.13E-07
PRKDC	protein kinase, DNA-activated, catalytic polypeptide [Source:HGNC Symbol;Acc:9413]	LRG_162		1	5001	192076	LRG_162	o	83	20	43	13	7	54.97	24.1	1.863	9.18E-06
PRKRIR	protein-kinase, interferon-inducible double stranded RNA dependent inhibitor, repressor of (P58 repressor) [Source:HGNC Symbol;Acc:9440]	11	q13.5	-1	76061000	76092015	ENSG00000137492	o	65	18	42	3	2	43.05	27.69	2.786	3.34E-11
PRMT1	protein arginine methyltransferase 1 [Source:HGNC Symbol;Acc:5187]	19	q13.33	1	50179043	50192286	ENSG00000126457	o	81	20	46	12	3	53.64	24.69	2.201	3.78E-08
PRMT2	protein arginine methyltransferase 2 [Source:HGNC Symbol;Acc:5186]	21	q22.3	1	48055079	48085036	ENSG00000160310	o	77	16	53	5	3	50.99	20.78	3.088	1.35E-10
PRMT5	protein arginine methyltransferase 5 [Source:HGNC Symbol;Acc:10894]	14	q11.2	-1	23389720	23398794	ENSG00000100462	o	64	9	48	5	2	42.38	14.06	3.74	1.26E-07
PRNP	prion protein [Source:HGNC Symbol;Acc:9449]	20	p13	1	4666882	4682236	ENSG00000171867	o	82	23	33	23	3	54.3	28.05	1.577	5.72E-05
PROSC	proline synthetase co-transcribed homolog (bacterial) [Source:HGNC Symbol;Acc:9457]	8	p11.23	1	37620111	37637283	ENSG00000147471	o	68	9	45	10	4	45.03	13.24	2.478	0.000225
PRPF31	PRP31 pre-mRNA processing factor 31 homolog (S. cerevisiae) [Source:HGNC Symbol;Acc:15446]	HSCHR19LRC_COX2_CTG1	q13.42	1	54618837	54635140	ENSG00000263269	o	65	9	50	4	2	43.05	13.85	4.091	1.87E-08
PRPF4	PRP4 pre-mRNA processing factor 4 homolog (yeast) [Source:HGNC Symbol;Acc:17349]	9	q32	1	116037623	116055466	ENSG00000136875	o	76	15	51	6	4	50.33	19.74	2.857	7.65E-09
PRPF40A	PRP40 pre-mRNA processing factor 40 homolog A (S. cerevisiae) [Source:HGNC Symbol;Acc:16463]	2	q23.3	-1	153508107	153574511	ENSG00000196504	o	83	15	56	10	2	54.97	18.07	2.929	4.71E-09
PRPF4B	PRP4 pre-mRNA processing factor 4 homolog B (yeast) [Source:HGNC Symbol;Acc:17346]	6	p25.2	1	4021501	4065217	ENSG00000112739	o	84	23	49	7	5	55.63	27.38	2.3	3.39E-10
PRPS1	phosphoribosyl pyrophosphate synthetase 1 [Source:HGNC Symbol;Acc:9462]	LRG_264		1	5001	27603	LRG_264	o	77	16	51	7	3	50.99	20.78	2.819	2.48E-09
PRPS2	phosphoribosyl pyrophosphate synthetase 2 [Source:HGNC Symbol;Acc:9465]	X	p22.2	1	12809474	12842341	ENSG00000101911	o	76	25	40	8	3	50.33	32.89	2.056	7.22E-10
PRRC2C	proline-rich coiled-coil 2C [Source:HGNC Symbol;Acc:24903]	1	q24.3	1	171454651	171562650	ENSG00000117523	o	71	18	39	11	3	47.02	25.35	2.099	6.21E-07
PRSS23	protease, serine, 23 [Source:HGNC Symbol;Acc:14370]	11	q14.2	1	86502101	86663886	ENSG00000150687	o	63	14	26	23	0	41.72	22.22	1.703	0.000376
PSAP	prosaposin [Source:HGNC Symbol;Acc:9498]	10	q22.1	-1	73576055	73611126	ENSG00000197746	o	65	9	38	5	13	43.05	13.85	1.899	0.00658
PSD3	pleckstrin and Sec7 domain containing 3 [Source:HGNC Symbol;Acc:19093]	8	p22	-1	18384811	18942240	ENSG00000156011	o	61	10	32	18	1	40.4	16.39	1.981	0.000937
PSEN1	presenilin 1 [Source:HGNC Symbol;Acc:9508]	14	q24.2	1	73603126	73690399	ENSG00000080815	o	61	9	40	8	4	40.4	14.75	2.484	0.000177
PSIP1	PC4 and SFRS1 interacting protein 1 [Source:HGNC Symbol;Acc:9527]	9	p22.3	-1	15464064	15511017	ENSG00000164985	o	82	16	50	12	4	54.3	19.51	2.343	6.58E-07
PSMA2	proteasome (prosome, macropain) subunit, alpha type, 2 [Source:HGNC Symbol;Acc:9531]	7	p14.1	-1	42956460	42971822	ENSG00000106588	o	80	21	50	5	4	52.98	26.25	2.585	3.35E-11
PSMA3	proteasome (prosome, macropain) subunit, alpha type, 3 [Source:HGNC Symbol;Acc:9532]	14	q23.1	1	58711549	58738730	ENSG00000100567	o	86	23	50	9	4	56.95	26.74	2.289	4.77E-10
PSMA4	proteasome (prosome, macropain) subunit, alpha type, 4 [Source:HGNC Symbol;Acc:9533]	15	q25.1	1	78832747	78841604	ENSG00000041357	o	66	19	37	6	4	43.71	28.79	2.181	4.28E-08
PSMA5	proteasome (prosome, macropain) subunit, alpha type, 5 [Source:HGNC Symbol;Acc:9534]	1	p13.3	-1	109941653	109969062	ENSG00000143106	o	66	20	38	3	5	43.71	30.3	2.296	1.84E-09
PSMB10	proteasome (prosome, macropain) subunit, beta type, 10 [Source:HGNC Symbol;Acc:9538]	16	q22.1	-1	67968405	67970990	ENSG00000205220	o	66	18	35	9	4	43.71	27.27	2	1.76E-06
PSMB2	proteasome (prosome, macropain) subunit, beta type, 2 [Source:HGNC Symbol;Acc:9539]	1	p34.3	-1	36067185	36107445	ENSG00000126067	o	89	27	49	8	5	58.94	30.34	2.146	7.08E-11
PSMB3	proteasome (prosome, macropain) subunit, beta type, 3 [Source:HGNC Symbol;Acc:9540]	17	q12	1	36909003	36920483	ENSG00000108294	o	63	19	32	5	7	41.72	30.16	1.918	1.64E-06
PSMB4	proteasome (prosome, macropain) subunit, beta type, 4 [Source:HGNC Symbol;Acc:9541]	1	q21.3	1	151372010	151374420	ENSG00000159377	o	64	8	38	7	11	42.38	12.5	1.796	0.022
PSMB5	proteasome (prosome, macropain) subunit, beta type, 5 [Source:HGNC Symbol;Acc:9542]	14	q11.2	-1	23485752	23504439	ENSG00000100804	o	68	17	37	6	8	45.03	25	2.01	5.57E-06
PSMB7	proteasome (prosome, macropain) subunit, beta type, 7 [Source:HGNC Symbol;Acc:9544]	9	q33.3	-1	127115745	127177723	ENSG00000136930	o	67	11	47	4	5	44.37	16.42	3.071	3.41E-07
PSMB8	proteasome (prosome, macropain) subunit, beta type, 8 (large multifunctional peptidase 7) [Source:HGNC Symbol;Acc:9545]	HSCHR6_MHC_MANN	p21.32	-1	32962293	32966279	ENSG00000236443	o	63	21	26	13	3	41.72	33.33	1.621	2.80E-05
PSMB9	proteasome (prosome, macropain) subunit, beta type, 9 (large multifunctional peptidase 2) [Source:HGNC Symbol;Acc:9546]	HSCHR6_MHC_SSTO	p21.32	1	32901828	32937246	ENSG00000243958	o	62	23	22	16	1	41.06	37.1	1.524	1.99E-05
PSMC2	proteasome (prosome, macropain) 26S subunit, ATPase, 2 [Source:HGNC Symbol;Acc:9548]	7	q22.1	1	102984701	103009842	ENSG00000161057	o	78	12	43	16	7	51.66	15.38	1.759	0.0044
PSMD1	proteasome (prosome, macropain) 26S subunit, non-ATPase, 1 [Source:HGNC Symbol;Acc:9554]	2	q37.1	1	231921578	232037541	ENSG00000173692	o	77	19	46	6	6	50.99	24.68	2.341	1.55E-08
PSMD11	proteasome (prosome, macropain) 26S subunit, non-ATPase, 11 [Source:HGNC Symbol;Acc:9556]	17	q11.2	1	30771502	30809398	ENSG00000108671	o	77	11	48	14	4	50.99	14.29	2.259	0.000165
PSMD12	proteasome (prosome, macropain) 26S subunit, non-ATPase, 12 [Source:HGNC Symbol;Acc:9557]	17	q24.2	-1	65334032	65362743	ENSG00000197170	o	82	14	59	4	5	54.3	17.07	3.357	5.12E-10
PSMD14	proteasome (prosome, macropain) 26S subunit, non-ATPase, 14 [Source:HGNC Symbol;Acc:16889]	2	q24.2	1	162164549	162268228	ENSG00000115233	o	62	18	34	7	3	41.06	29.03	2.126	1.84E-07
PSMD4	proteasome (prosome, macropain) 26S subunit, non-ATPase, 4 [Source:HGNC Symbol;Acc:9561]	1	q21.3	1	151227179	151239955	ENSG00000159352	o	70	13	46	7	4	46.36	18.57	2.676	5.06E-07
PSMD6	proteasome (prosome, macropain) 26S subunit, non-ATPase, 6 [Source:HGNC Symbol;Acc:9564]	3	p14.1	-1	63996225	64009658	ENSG00000163636	o	61	11	40	6	4	40.4	18.03	2.631	6.11E-06
PSMD8	proteasome (prosome, macropain) 26S subunit, non-ATPase, 8 [Source:HGNC Symbol;Acc:9566]	19	q13.2	1	38865176	38874464	ENSG00000099341	o	62	14	35	6	7	41.06	22.58	2.067	3.35E-05
PSME2	proteasome (prosome, macropain) activator subunit 2 (PA28 beta) [Source:HGNC Symbol;Acc:9569]	14	q12	-1	24612574	24616779	ENSG00000100911	o	78	26	39	8	5	51.66	33.33	1.924	5.66E-09
PSME3	proteasome (prosome, macropain) activator subunit 3 (PA28 gamma; Ki) [Source:HGNC Symbol;Acc:9570]	17	q21.31	1	40976443	40995775	ENSG00000131467	o	81	16	50	13	2	53.64	19.75	2.483	9.99E-08
PSME4	proteasome (prosome, macropain) activator subunit 4 [Source:HGNC Symbol;Acc:20635]	2	p16.2	-1	54091204	54197977	ENSG00000068878	o	87	18	56	9	4	57.62	20.69	2.636	2.57E-09
PSMF1	proteasome (prosome, macropain) inhibitor subunit 1 (PI31) [Source:HGNC Symbol;Acc:9571]	20	p13	1	1093906	1149022	ENSG00000125818	o	68	15	42	9	2	45.03	22.06	2.5	1.33E-07
PSMG1	proteasome (prosome, macropain) assembly chaperone 1 [Source:HGNC Symbol;Acc:3043]	21	q22.2	-1	40546695	40555777	ENSG00000183527	o	79	29	41	7	2	52.32	36.71	2.053	5.93E-12
PSPH	phosphoserine phosphatase [Source:HGNC Symbol;Acc:9577]	7	p11.2	-1	56078744	56119297	ENSG00000146733	o	69	19	35	13	2	45.7	27.54	1.951	1.18E-06
PTBP1	polypyrimidine tract binding protein 1 [Source:HGNC Symbol;Acc:9583]	19	p13.3	1	797392	812327	ENSG00000011304	o	84	20	45	16	3	55.63	23.81	2.029	5.30E-07
PTCH1	patched 1 [Source:HGNC Symbol;Acc:9585]	9	q22.32	-1	98205262	98279339	ENSG00000185920	o	66	12	39	15	0	43.71	18.18	2.444	4.17E-06
PTEN	phosphatase and tensin homolog [Source:HGNC Symbol;Acc:9588]	10	q23.31	1	89622870	89731687	ENSG00000171862	o	88	13	46	22	7	58.28	14.77	1.634	0.00873
PTGER3	prostaglandin E receptor 3 (subtype EP3) [Source:HGNC Symbol;Acc:9595]	1	p31.1	-1	71318036	71513491	ENSG00000050628	o	63	10	27	22	4	41.72	15.87	1.406	0.0799
PTGER4	prostaglandin E receptor 4 (subtype EP4) [Source:HGNC Symbol;Acc:9596]	5	p13.1	1	40679600	40693837	ENSG00000171522	o	63	17	25	14	7	41.72	26.98	1.44	0.00707
PTGS1	prostaglandin-endoperoxide synthase 1 (prostaglandin G/H synthase and cyclooxygenase) [Source:HGNC Symbol;Acc:9604]	9	q33.2	1	125132824	125157982	ENSG00000095303	o	65	14	20	29	2	43.05	21.54	1.323	0.0377
PTK2	PTK2 protein tyrosine kinase 2 [Source:HGNC Symbol;Acc:9611]	8	q24.3	-1	141667999	142012315	ENSG00000169398	o	69	11	46	10	2	45.7	15.94	2.78	2.45E-06
PTK7	PTK7 protein tyrosine kinase 7 [Source:HGNC Symbol;Acc:9618]	6	p21.1	1	43044006	43129457	ENSG00000112655	o	63	16	40	4	3	41.72	25.4	2.653	4.14E-09
PTMA	prothymosin, alpha [Source:HGNC Symbol;Acc:9623]	2	q37.1	1	232571605	232578251	ENSG00000187514	o	68	10	44	9	5	45.03	14.71	2.386	0.000153
PTP4A1	protein tyrosine phosphatase type IVA, member 1 [Source:HGNC Symbol;Acc:9634]	6	q12	1	64231666	64293492	ENSG00000112245	o	86	17	44	19	6	56.95	19.77	1.766	0.000272
PTP4A2	protein tyrosine phosphatase type IVA, member 2 [Source:HGNC Symbol;Acc:9635]	1	p35.1	-1	32372022	32410457	ENSG00000184007	o	90	14	59	11	6	59.6	15.56	2.52	1.75E-06
PTPN1	protein tyrosine phosphatase, non-receptor type 1 [Source:HGNC Symbol;Acc:9642]	20	q13.13	1	49126891	49201299	ENSG00000196396	o	65	15	39	2	9	43.05	23.08	2.39	3.37E-07
PTPN11	protein tyrosine phosphatase, non-receptor type 11 [Source:HGNC Symbol;Acc:9644]	12	q24.13	1	112856155	112947717	ENSG00000179295	o	66	18	35	9	4	43.71	27.27	2	1.76E-06
PTPN12	protein tyrosine phosphatase, non-receptor type 12 [Source:HGNC Symbol;Acc:9645]	7	q11.23	1	77166592	77269388	ENSG00000127947	o	80	17	44	16	3	52.98	21.25	2.061	4.45E-06
PTPN18	protein tyrosine phosphatase, non-receptor type 18 (brain-derived) [Source:HGNC Symbol;Acc:9649]	2	q21.1	1	131113580	131132982	ENSG00000072135	o	64	14	38	7	5	42.38	21.88	2.246	6.04E-06
PTPN2	protein tyrosine phosphatase, non-receptor type 2 [Source:HGNC Symbol;Acc:9650]	18	p11.21	-1	12785477	12884337	ENSG00000175354	o	67	10	45	8	4	44.37	14.93	2.659	2.34E-05
PTPN21	protein tyrosine phosphatase, non-receptor type 21 [Source:HGNC Symbol;Acc:9651]	14	q31.3	-1	88932122	89021077	ENSG00000070778	o	64	11	36	17	0	42.38	17.19	2.286	3.59E-05
PTPRB	protein tyrosine phosphatase, receptor type, B [Source:HGNC Symbol;Acc:9665]	12	q15	-1	70910630	71031220	ENSG00000127329	o	61	14	39	7	1	40.4	22.95	2.711	3.21E-08
PTPRE	protein tyrosine phosphatase, receptor type, E [Source:HGNC Symbol;Acc:9669]	10	q26.2	1	129705325	129884119	ENSG00000132334	o	68	20	38	6	4	45.03	29.41	2.179	1.59E-08
PTPRF	protein tyrosine phosphatase, receptor type, F [Source:HGNC Symbol;Acc:9670]	1	p34.2	1	43990858	44089343	ENSG00000142949	o	85	19	47	17	2	56.29	22.35	2.136	2.70E-07
PTRF	polymerase I and transcript release factor [Source:HGNC Symbol;Acc:9688]	17	q21.2	-1	40554468	40575338	ENSG00000177469	o	67	12	36	16	3	44.37	17.91	1.914	0.00066
PTTG1	pituitary tumor-transforming 1 [Source:HGNC Symbol;Acc:9690]	5	q33.3	1	159848829	159855748	ENSG00000164611	o	82	21	36	23	2	54.3	25.61	1.702	1.97E-05
PTTG1IP	pituitary tumor-transforming 1 interacting protein [Source:HGNC Symbol;Acc:13524]	21	q22.3	-1	46269500	46293752	ENSG00000183255	o	76	19	45	3	9	50.33	25	2.344	1.11E-08
PUF60	poly-U binding splicing factor 60KDa [Source:HGNC Symbol;Acc:17042]	HG104_HG975_PATCH	q24.3	-1	144898514	144912029	ENSG00000260485	o	71	15	49	5	2	47.02	21.13	3.132	2.73E-10
PUM2	pumilio homolog 2 (Drosophila) [Source:HGNC Symbol;Acc:14958]	2	p24.1	-1	20448452	20551995	ENSG00000055917	o	69	8	48	3	10	45.7	11.59	2.788	0.000122
PURA	purine-rich element binding protein A [Source:HGNC Symbol;Acc:9701]	5	q31.2	1	139487362	139496321	ENSG00000185129	o	63	9	37	9	8	41.72	14.29	1.853	0.00924
PVR	poliovirus receptor [Source:HGNC Symbol;Acc:9705]	19	q13.31	1	45147098	45169429	ENSG00000073008	o	65	15	41	7	2	43.05	23.08	2.607	3.49E-08
PWP1	PWP1 homolog (S. cerevisiae) [Source:HGNC Symbol;Acc:17015]	12	q23.3	1	108079509	108106944	ENSG00000136045	o	82	15	51	9	7	54.3	18.29	2.33	2.74E-06
PXN	paxillin [Source:HGNC Symbol;Acc:9718]	12	q24.31	-1	120648250	120703574	ENSG00000089159	o	67	9	38	16	4	44.37	13.43	1.855	0.00804
QDPR	quinoid dihydropteridine reductase [Source:HGNC Symbol;Acc:9752]	4	p15.32	-1	17461884	17513857	ENSG00000151552	o	76	14	47	11	4	50.33	18.42	2.364	3.49E-06
QKI	QKI, KH domain containing, RNA binding [Source:HGNC Symbol;Acc:21100]	6	q26	1	163835032	163999628	ENSG00000112531	o	103	25	47	28	3	68.21	24.27	1.735	2.68E-06
R3HDM1	R3H domain containing 1 [Source:HGNC Symbol;Acc:9757]	2	q21.3	1	136289025	136482840	ENSG00000048991	o	65	14	43	4	4	43.05	21.54	2.809	2.34E-08
RAB11A	RAB11A, member RAS oncogene family [Source:HGNC Symbol;Acc:9760]	15	q22.31	1	66018392	66184329	ENSG00000103769	o	71	14	41	11	5	47.02	19.72	2.093	4.08E-05
RAB14	RAB14, member RAS oncogene family [Source:HGNC Symbol;Acc:16524]	9	q33.2	-1	123940415	123985292	ENSG00000119396	o	67	9	42	9	7	44.37	13.43	2.094	0.00237
RAB22A	RAB22A, member RAS oncogene family [Source:HGNC Symbol;Acc:9764]	20	q13.32	1	56884752	56942563	ENSG00000124209	o	75	14	53	4	4	49.67	18.67	3.241	8.90E-10
RAB27A	RAB27A, member RAS oncogene family [Source:HGNC Symbol;Acc:9766]	LRG_96		1	5001	91210	LRG_96	o	83	24	47	10	2	54.97	28.92	2.253	1.33E-10
RAB27B	RAB27B, member RAS oncogene family [Source:HGNC Symbol;Acc:9767]	18	q21.2	1	52495708	52562747	ENSG00000041353	o	66	12	36	16	2	43.71	18.18	2.02	0.000222
RAB2A	RAB2A, member RAS oncogene family [Source:HGNC Symbol;Acc:9763]	8	q12.1	1	61429416	61536186	ENSG00000104388	o	93	14	62	11	6	61.59	15.05	2.604	9.14E-07
RAB31	RAB31, member RAS oncogene family [Source:HGNC Symbol;Acc:9771]	18	p11.22	1	9708228	9862553	ENSG00000168461	o	64	12	30	20	2	42.38	18.75	1.714	0.0025
RAB40B	RAB40B, member RAS oncogene family [Source:HGNC Symbol;Acc:18284]	17	q25.3	-1	80612849	80656604	ENSG00000141542	o	62	14	33	14	1	41.06	22.58	2.067	1.66E-05
RAB4A	RAB4A, member RAS oncogene family [Source:HGNC Symbol;Acc:9781]	1	q42.13	1	229406822	229441641	ENSG00000168118	o	79	19	46	13	1	52.32	24.05	2.345	9.22E-09
RAB5A	RAB5A, member RAS oncogene family [Source:HGNC Symbol;Acc:9783]	3	p24.3	1	19988571	20026667	ENSG00000144566	o	68	12	39	10	7	45.03	17.65	1.952	0.000722
RAB6A	RAB6A, member RAS oncogene family [Source:HGNC Symbol;Acc:9786]	11	q13.4	-1	73386938	73472182	ENSG00000175582	o	73	8	58	7	0	48.34	10.96	4.867	3.77E-09
RABEP2	rabaptin, RAB GTPase binding effector protein 2 [Source:HGNC Symbol;Acc:24817]	16	p11.2	-1	28915742	28947847	ENSG00000177548	o	62	7	43	7	5	41.06	11.29	2.583	0.000972
RABEPK	Rab9 effector protein with kelch motifs [Source:HGNC Symbol;Acc:16896]	9	q33.3	1	127962821	127996437	ENSG00000136933	o	68	16	45	1	6	45.03	23.53	2.909	3.26E-10
RABGAP1	RAB GTPase activating protein 1 [Source:HGNC Symbol;Acc:17155]	9	q33.2	1	125703112	125867145	ENSG00000011454	o	63	14	41	5	3	41.72	22.22	2.731	4.08E-08
RABGAP1L	RAB GTPase activating protein 1-like [Source:HGNC Symbol;Acc:24663]	1	q25.1	1	174128548	174964445	ENSG00000152061	o	85	22	42	19	2	56.29	25.88	1.9	5.00E-07
RABGGTB	Rab geranylgeranyltransferase, beta subunit [Source:HGNC Symbol;Acc:9796]	1	p31.1	1	76251879	76261100	ENSG00000137955	o	73	21	40	8	4	48.34	28.77	2.114	2.42E-08
RAC2	ras-related C3 botulinum toxin substrate 2 (rho family, small GTP binding protein Rac2) [Source:HGNC Symbol;Acc:9802]	LRG_97		1	5001	23996	LRG_97	o	61	12	25	20	4	40.4	19.67	1.43	0.0355
RACGAP1	Rac GTPase activating protein 1 [Source:HGNC Symbol;Acc:9804]	12	q13.12	-1	50370706	50426919	ENSG00000161800	o	62	12	28	21	1	41.06	19.35	1.734	0.00149
RAD1	RAD1 homolog (S. pombe) [Source:HGNC Symbol;Acc:9806]	5	p13.2	-1	34905369	34919094	ENSG00000113456	o	90	19	55	13	3	59.6	21.11	2.429	1.02E-08
RAD23A	RAD23 homolog A (S. cerevisiae) [Source:HGNC Symbol;Acc:9812]	19	p13.2	1	13056654	13064448	ENSG00000179262	o	64	17	36	9	2	42.38	26.56	2.202	2.34E-07
RAD23B	RAD23 homolog B (S. cerevisiae) [Source:HGNC Symbol;Acc:9813]	9	q31.2	1	110045418	110094475	ENSG00000119318	o	62	6	38	11	7	41.06	9.68	1.683	0.0885
RAD51AP1	RAD51 associated protein 1 [Source:HGNC Symbol;Acc:16956]	12	p13.32	1	4647950	4669214	ENSG00000111247	o	61	13	27	20	1	40.4	21.31	1.716	0.000915
RAD51C	RAD51 homolog C (S. cerevisiae) [Source:HGNC Symbol;Acc:9820]	17	q22	1	56769934	56811703	ENSG00000108384	o	77	24	44	9	0	50.99	31.17	2.333	9.21E-12
RAE1	RAE1 RNA export 1 homolog (S. pombe) [Source:HGNC Symbol;Acc:9828]	20	q13.31	1	55926066	55954267	ENSG00000101146	o	74	11	49	10	4	49.01	14.86	2.584	1.52E-05
RALA	v-ral simian leukemia viral oncogene homolog A (ras related) [Source:HGNC Symbol;Acc:9839]	7	p14.1	1	39663082	39747723	ENSG00000006451	o	77	10	52	8	7	50.99	12.99	2.516	9.15E-05
RALB	v-ral simian leukemia viral oncogene homolog B (ras related; GTP binding protein) [Source:HGNC Symbol;Acc:9840]	2	q14.2	1	120997640	121052285	ENSG00000144118	o	78	15	57	4	2	51.66	19.23	3.622	3.98E-12
RALGAPA1	Ral GTPase activating protein, alpha subunit 1 (catalytic) [Source:HGNC Symbol;Acc:17770]	14	q13.2	-1	36007558	36278510	ENSG00000174373	o	67	16	44	7	0	44.37	23.88	2.913	2.28E-10
RAN	RAN, member RAS oncogene family [Source:HGNC Symbol;Acc:9846]	12	q24.33	1	131356424	131362223	ENSG00000132341	o	90	24	50	10	6	59.6	26.67	2.118	5.16E-09
RANBP1	RAN binding protein 1 [Source:HGNC Symbol;Acc:9847]	22	q11.21	1	20103461	20114878	ENSG00000099901	o	86	18	49	14	5	56.95	20.93	2.103	1.95E-06
RANBP2	RAN binding protein 2 [Source:HGNC Symbol;Acc:9848]	2	q12.3	1	109335937	109402267	ENSG00000153201	o	86	13	55	5	13	56.95	15.12	2.389	1.29E-05
RANBP3	RAN binding protein 3 [Source:HGNC Symbol;Acc:9850]	19	p13.3	-1	5916154	5978320	ENSG00000031823	o	72	13	49	5	5	47.68	18.06	2.889	9.16E-08
RANBP9	RAN binding protein 9 [Source:HGNC Symbol;Acc:13727]	6	p23	-1	13621730	13711953	ENSG00000010017	o	63	15	38	9	1	41.72	23.81	2.461	1.11E-07
RANGAP1	Ran GTPase activating protein 1 [Source:HGNC Symbol;Acc:9854]	22	q13.2	-1	41641615	41698963	ENSG00000100401	o	74	11	52	10	1	49.01	14.86	3.23	1.08E-07
RAP1B	RAP1B, member of RAS oncogene family [Source:HGNC Symbol;Acc:9857]	12	q15	1	69004619	69054372	ENSG00000127314	o	66	16	43	4	3	43.71	24.24	2.779	1.37E-09
RAP1GDS1	RAP1, GTP-GDP dissociation stimulator 1 [Source:HGNC Symbol;Acc:9859]	4	q23	1	99182535	99365012	ENSG00000138698	o	81	18	38	18	7	53.64	22.22	1.62	0.000854
RAP2A	RAP2A, member of RAS oncogene family [Source:HGNC Symbol;Acc:9861]	13	q32.1	1	98086476	98120244	ENSG00000125249	o	71	13	43	12	3	47.02	18.31	2.308	1.18E-05
RAPGEF2	Rap guanine nucleotide exchange factor (GEF) 2 [Source:HGNC Symbol;Acc:16854]	4	q32.1	1	160025330	160281321	ENSG00000109756	o	84	18	52	10	4	55.63	21.43	2.455	1.96E-08
RASGRP2	RAS guanyl releasing protein 2 (calcium and DAG-regulated) [Source:HGNC Symbol;Acc:9879]	LRG_100		1	5001	23546	LRG_100	o	69	25	35	9	0	45.7	36.23	2.029	2.11E-10
RBBP4	retinoblastoma binding protein 4 [Source:HGNC Symbol;Acc:9887]	1	p35.1	1	33116743	33146258	ENSG00000162521	o	88	19	52	14	3	58.28	21.59	2.303	4.59E-08
RBBP6	retinoblastoma binding protein 6 [Source:HGNC Symbol;Acc:9889]	16	p12.1	1	24549014	24584184	ENSG00000122257	o	66	13	39	11	3	43.71	19.7	2.234	1.80E-05
RBBP8	retinoblastoma binding protein 8 [Source:HGNC Symbol;Acc:9891]	18	q11.2	1	20513290	20606449	ENSG00000101773	o	75	20	43	8	4	49.67	26.67	2.232	1.61E-08
RBCK1	RanBP-type and C3HC4-type zinc finger containing 1 [Source:HGNC Symbol;Acc:15864]	20	p13	1	388142	411610	ENSG00000125826	o	71	17	44	7	3	47.02	23.94	2.515	1.12E-08
RBFOX2	RNA binding protein, fox-1 homolog (C. elegans) 2 [Source:HGNC Symbol;Acc:9906]	22	q12.3	-1	36134783	36424473	ENSG00000100320	o	76	10	56	6	4	50.33	13.16	3.393	3.07E-07
RBL2	retinoblastoma-like 2 (p130) [Source:HGNC Symbol;Acc:9894]	16	q12.2	1	53467889	53525561	ENSG00000103479	o	74	22	34	15	3	49.01	29.73	1.76	3.01E-06
RBM25	RNA binding motif protein 25 [Source:HGNC Symbol;Acc:23244]	14	q24.2	1	73525144	73588122	ENSG00000119707	o	79	15	43	19	2	52.32	18.99	2.05	2.15E-05
RBM3	RNA binding motif (RNP1, RRM) protein 3 [Source:HGNC Symbol;Acc:9900]	X	p11.23	1	48432837	48437454	ENSG00000102317	o	61	9	34	13	5	40.4	14.75	1.782	0.0122
RBM34	RNA binding motif protein 34 [Source:HGNC Symbol;Acc:28965]	1	q42.3	-1	235294498	235324772	ENSG00000188739	o	65	15	40	9	1	43.05	23.08	2.539	5.80E-08
RBM39	RNA binding motif protein 39 [Source:HGNC Symbol;Acc:15923]	20	q11.22	-1	34291531	34330234	ENSG00000131051	o	74	12	48	10	4	49.01	16.22	2.523	7.64E-06
RBM4	RNA binding motif protein 4 [Source:HGNC Symbol;Acc:9901]	11	q13.2	1	66406088	66434153	ENSG00000173933	o	71	12	48	5	6	47.02	16.9	2.784	8.83E-07
RBM47	RNA binding motif protein 47 [Source:HGNC Symbol;Acc:30358]	4	p14	-1	40425272	40632892	ENSG00000163694	o	63	8	32	19	4	41.72	12.7	1.556	0.064
RBM5	RNA binding motif protein 5 [Source:HGNC Symbol;Acc:9902]	3	p21.31	1	50126341	50156454	ENSG00000003756	o	62	16	41	3	2	41.06	25.81	2.901	1.98E-10
RBM8A	RNA binding motif protein 8A [Source:HGNC Symbol;Acc:9905]	1	q21.1	1	145507598	145511444	ENSG00000131795	o	89	23	53	13	0	58.94	25.84	2.472	1.41E-11
RBMS1	RNA binding motif, single stranded interacting protein 1 [Source:HGNC Symbol;Acc:9907]	2	q24.2	-1	161128662	161350305	ENSG00000153250	o	79	19	41	15	4	52.32	24.05	1.919	5.30E-06
RBMS2	RNA binding motif, single stranded interacting protein 2 [Source:HGNC Symbol;Acc:9909]	12	q13.3	1	56915713	56984745	ENSG00000076067	o	63	8	38	14	3	41.72	12.7	2.083	0.00379
RBMX	RNA binding motif protein, X-linked [Source:HGNC Symbol;Acc:9910]	X	q26.3	-1	135930163	135962923	ENSG00000147274	o	66	14	42	6	4	43.71	21.21	2.567	2.76E-07
RBPJ	recombination signal binding protein for immunoglobulin kappa J region [Source:HGNC Symbol;Acc:5724]	4	p15.2	1	26165077	26436541	ENSG00000168214	o	86	16	54	7	9	56.95	18.6	2.393	5.82E-07
RBPMS	RNA binding protein with multiple splicing [Source:HGNC Symbol;Acc:19097]	8	p12	1	30241944	30429778	ENSG00000157110	o	69	13	32	23	1	45.7	18.84	1.78	0.000642
RC3H2	ring finger and CCCH-type domains 2 [Source:HGNC Symbol;Acc:21461]	9	q33.2	-1	125606835	125667562	ENSG00000056586	o	62	5	41	14	2	41.06	8.06	2.331	0.013
RCC1	regulator of chromosome condensation 1 [Source:HGNC Symbol;Acc:1913]	1	p35.3	1	28832455	28865708	ENSG00000180198	o	91	26	56	5	4	60.26	28.57	2.544	1.13E-13
RCN2	reticulocalbin 2, EF-hand calcium binding domain [Source:HGNC Symbol;Acc:9935]	15	q24.3	1	77223960	77242601	ENSG00000117906	o	75	11	48	14	2	49.67	14.67	2.538	1.60E-05
RCOR1	REST corepressor 1 [Source:HGNC Symbol;Acc:17441]	14	q32.31	1	103058998	103196912	ENSG00000089902	o	61	10	42	5	4	40.4	16.39	2.905	3.54E-06
RDH11	retinol dehydrogenase 11 (all-trans/9-cis/11-cis) [Source:HGNC Symbol;Acc:17964]	14	q24.1	-1	68143518	68162531	ENSG00000072042	o	65	9	41	10	5	43.05	13.85	2.199	0.00113
RDX	radixin [Source:HGNC Symbol;Acc:9944]	11	q22.3	-1	110045605	110167447	ENSG00000137710	o	86	20	50	13	3	56.95	23.26	2.266	2.17E-08
RECK	reversion-inducing-cysteine-rich protein with kazal motifs [Source:HGNC Symbol;Acc:11345]	9	p13.3	1	36036430	36124448	ENSG00000122707	o	84	24	37	23	0	55.63	28.57	1.787	2.70E-07
RECQL	RecQ protein-like (DNA helicase Q1-like) [Source:HGNC Symbol;Acc:9948]	12	p12.1	-1	21621845	21654603	ENSG00000004700	o	69	15	38	12	4	45.7	21.74	2.018	2.95E-05
REEP5	receptor accessory protein 5 [Source:HGNC Symbol;Acc:30077]	5	q22.2	-1	112212084	112258236	ENSG00000129625	o	76	10	61	2	3	50.33	13.16	4.872	3.15E-11
RELA	v-rel reticuloendotheliosis viral oncogene homolog A (avian) [Source:HGNC Symbol;Acc:9955]	11	q13.1	-1	65421067	65430565	ENSG00000173039	o	63	16	36	5	6	41.72	25.4	2.182	1.18E-06
RER1	RER1 retention in endoplasmic reticulum 1 homolog (S. cerevisiae) [Source:HGNC Symbol;Acc:30309]	1	p36.32	1	2323267	2335190	ENSG00000157916	o	96	20	64	8	4	63.58	20.83	2.857	1.57E-11
RERE	arginine-glutamic acid dipeptide (RE) repeats [Source:HGNC Symbol;Acc:9965]	1	p36.23	-1	8412457	8877702	ENSG00000142599	o	68	16	39	10	3	45.03	23.53	2.202	1.19E-06
REV3L	REV3-like, catalytic subunit of DNA polymerase zeta (yeast) [Source:HGNC Symbol;Acc:9968]	6	q21	-1	111620234	111804918	ENSG00000009413	o	64	21	34	9	0	42.38	32.81	2.133	2.65E-09
RFC1	replication factor C (activator 1) 1, 145kDa [Source:HGNC Symbol;Acc:9969]	4	p14	-1	39289076	39367995	ENSG00000035928	o	65	12	44	7	2	43.05	18.46	2.932	1.56E-07
RFC2	replication factor C (activator 1) 2, 40kDa [Source:HGNC Symbol;Acc:9970]	HG1257_PATCH	q11.23	-1	73695923	73718868	ENSG00000261911	o	71	20	39	8	4	47.02	28.17	2.113	6.36E-08
RFC3	replication factor C (activator 1) 3, 38kDa [Source:HGNC Symbol;Acc:9971]	13	q13.2	1	34392186	34540695	ENSG00000133119	o	78	22	39	13	4	51.66	28.21	1.886	6.03E-07
RFC4	replication factor C (activator 1) 4, 37kDa [Source:HGNC Symbol;Acc:9972]	3	q27.3	-1	186507669	186524847	ENSG00000163918	o	66	20	33	13	0	43.71	30.3	2	8.47E-08
RFC5	replication factor C (activator 1) 5, 36.5kDa [Source:HGNC Symbol;Acc:9973]	12	q24.23	1	118451393	118470935	ENSG00000111445	o	76	21	42	11	2	50.33	27.63	2.168	1.05E-08
RFK	riboflavin kinase [Source:HGNC Symbol;Acc:30324]	9	q21.13	-1	79000433	79009433	ENSG00000135002	o	63	15	40	7	1	41.72	23.81	2.685	1.10E-08
RFX5	regulatory factor X, 5 (influences HLA class II expression) [Source:HGNC Symbol;Acc:9986]	LRG_101		1	5001	11654	LRG_101	o	71	12	49	6	4	47.02	16.9	2.958	2.14E-07
RGS10	regulator of G-protein signaling 10 [Source:HGNC Symbol;Acc:9992]	10	q26.11	-1	121259340	121302220	ENSG00000148908	o	65	13	30	17	5	43.05	20	1.565	0.00908
RGS12	regulator of G-protein signaling 12 [Source:HGNC Symbol;Acc:9994]	4	p16.3	1	3294755	3441640	ENSG00000159788	o	63	13	41	8	1	41.72	20.63	2.786	8.45E-08
RGS14	regulator of G-protein signaling 14 [Source:HGNC Symbol;Acc:9996]	5	q35.3	1	176784838	176799602	ENSG00000169220	o	61	14	35	10	2	40.4	22.95	2.224	4.42E-06
RGS2	regulator of G-protein signaling 2, 24kDa [Source:HGNC Symbol;Acc:9998]	1	q31.2	1	192778169	192781403	ENSG00000116741	o	65	22	24	19	0	43.05	33.85	1.585	1.02E-05
RHEB	Ras homolog enriched in brain [Source:HGNC Symbol;Acc:10011]	7	q36.1	-1	151163098	151217206	ENSG00000106615	o	87	19	51	12	5	57.62	21.84	2.222	1.67E-07
RHOB	ras homolog family member B [Source:HGNC Symbol;Acc:668]	2	p24.1	1	20646835	20649200	ENSG00000143878	o	64	11	35	15	3	42.38	17.19	1.934	0.00107
RHOBTB3	Rho-related BTB domain containing 3 [Source:HGNC Symbol;Acc:18757]	5	q15	1	95049226	95160087	ENSG00000164292	o	74	13	40	19	2	49.01	17.57	2.004	0.000144
RHOQ	ras homolog family member Q [Source:HGNC Symbol;Acc:17736]	2	p21	1	46768945	46810260	ENSG00000119729	o	74	6	53	10	5	49.01	8.11	2.523	0.00404
RIF1	RAP1 interacting factor homolog (yeast) [Source:HGNC Symbol;Acc:23207]	2	q23.3	1	152266397	152364527	ENSG00000080345	o	64	14	42	5	3	42.38	21.88	2.774	2.92E-08
RIN2	Ras and Rab interactor 2 [Source:HGNC Symbol;Acc:18750]	20	p11.23	1	19867165	19983101	ENSG00000132669	o	62	14	31	16	1	41.06	22.58	1.929	6.31E-05
RIOK3	RIO kinase 3 (yeast) [Source:HGNC Symbol;Acc:11451]	18	q11.2	1	21032787	21063104	ENSG00000101782	o	85	15	50	16	4	56.29	17.65	2.165	1.27E-05
RIPK2	receptor-interacting serine-threonine kinase 2 [Source:HGNC Symbol;Acc:10020]	8	q21.3	1	90769975	90803291	ENSG00000104312	o	67	12	47	6	2	44.37	17.91	3.19	2.33E-08
RIT1	Ras-like without CAAX 1 [Source:HGNC Symbol;Acc:10023]	1	q22	-1	155867599	155881195	ENSG00000143622	o	67	10	42	12	3	44.37	14.93	2.343	0.000163
RMND5A	required for meiotic nuclear division 5 homolog A (S. cerevisiae) [Source:HGNC Symbol;Acc:25850]	2	p11.2	1	86947296	87005164	ENSG00000153561	o	74	17	44	11	2	49.01	22.97	2.365	7.32E-08
RNASE4	ribonuclease, RNase A family, 4 [Source:HGNC Symbol;Acc:10047]	14	q11.2	1	21152372	21168757	ENSG00000181784	o	69	11	33	23	2	45.7	15.94	1.717	0.00467
RNASEH1	ribonuclease H1 [Source:HGNC Symbol;Acc:18466]	2	p25.3	-1	3592383	3606206	ENSG00000171865	o	72	12	48	6	6	47.68	16.67	2.667	2.43E-06
RNASEH2A	ribonuclease H2, subunit A [Source:HGNC Symbol;Acc:18518]	19	p13.2	1	12917428	12924462	ENSG00000104889	o	77	19	41	14	3	50.99	24.68	2.015	1.07E-06
RNASET2	ribonuclease T2 [Source:HGNC Symbol;Acc:21686]	6	q27	-1	167342992	167370679	ENSG00000026297	o	66	9	46	9	2	43.71	13.64	3	8.60E-06
RNF10	ring finger protein 10 [Source:HGNC Symbol;Acc:10055]	12	q24.31	1	120971283	121015397	ENSG00000022840	o	73	20	42	5	6	48.34	27.4	2.246	1.10E-08
RNF103	ring finger protein 103 [Source:HGNC Symbol;Acc:12859]	2	p11.2	-1	86830516	86850989	ENSG00000239305	o	67	18	43	2	4	44.37	26.87	2.741	8.05E-11
RNF114	ring finger protein 114 [Source:HGNC Symbol;Acc:13094]	20	q13.13	1	48552945	48570429	ENSG00000124226	o	75	18	48	7	2	49.67	24	2.7	3.44E-10
RNF13	ring finger protein 13 [Source:HGNC Symbol;Acc:10057]	3	q25.1	1	149530495	149679926	ENSG00000082996	o	65	6	49	6	4	43.05	9.23	3.25	0.000233
RNF14	ring finger protein 14 [Source:HGNC Symbol;Acc:10058]	5	q31.3	1	141337893	141369856	ENSG00000013561	o	70	16	42	8	4	46.36	22.86	2.333	3.47E-07
RNF19B	ring finger protein 19B [Source:HGNC Symbol;Acc:26886]	1	p35.1	-1	33402046	33430286	ENSG00000116514	o	63	16	39	8	0	41.72	25.4	2.625	3.56E-09
RNF24	ring finger protein 24 [Source:HGNC Symbol;Acc:13779]	20	p13	-1	3912068	3996229	ENSG00000101236	o	68	10	44	7	7	45.03	14.71	2.353	2.00E-04
RNH1	ribonuclease/angiogenin inhibitor 1 [Source:HGNC Symbol;Acc:10074]	11	p15.5	-1	494512	507300	ENSG00000023191	o	62	16	40	3	3	41.06	25.81	2.748	1.19E-09
RNPEP	arginyl aminopeptidase (aminopeptidase B) [Source:HGNC Symbol;Acc:10078]	1	q32.1	1	201951500	201975275	ENSG00000176393	o	63	15	37	7	4	41.72	23.81	2.261	1.46E-06
RNPS1	RNA binding protein S1, serine-rich domain [Source:HGNC Symbol;Acc:10080]	16	p13.3	-1	2303117	2318413	ENSG00000205937	o	62	10	45	3	4	41.06	16.13	3.407	1.35E-07
ROCK1	Rho-associated, coiled-coil containing protein kinase 1 [Source:HGNC Symbol;Acc:10251]	18	q11.1	-1	18529701	18691812	ENSG00000067900	o	63	13	42	5	3	41.72	20.63	2.844	6.66E-08
ROD1	NA	NA	NA	NA	NA	NA	NA	o	69	15	45	8	1	45.7	21.74	2.812	4.93E-09
RORA	RAR-related orphan receptor A [Source:HGNC Symbol;Acc:10258]	15	q22.2	-1	60780483	61521518	ENSG00000069667	o	71	19	30	20	2	47.02	26.76	1.647	9.57E-05
RPA1	replication protein A1, 70kDa [Source:HGNC Symbol;Acc:10289]	17	p13.3	1	1732996	1803376	ENSG00000132383	o	66	18	38	10	0	43.71	27.27	2.357	6.81E-09
RPA3	replication protein A3, 14kDa [Source:HGNC Symbol;Acc:10291]	7	p21.3	-1	7676149	7758238	ENSG00000106399	o	80	24	41	8	7	52.98	30	1.935	5.51E-08
RPL10	ribosomal protein L10 [Source:HGNC Symbol;Acc:10298]	X	q28	1	153618315	153637504	ENSG00000147403	o	80	14	52	9	5	52.98	17.5	2.563	7.20E-07
RPL13	ribosomal protein L13 [Source:HGNC Symbol;Acc:10303]	16	q24.3	1	89627065	89630950	ENSG00000167526	o	62	10	35	7	10	41.06	16.13	1.824	0.00595
RPL14	ribosomal protein L14 [Source:HGNC Symbol;Acc:10305]	3	p22.1	1	40498783	40506549	ENSG00000188846	o	62	10	34	11	7	41.06	16.13	1.737	0.0107
RPL15	ribosomal protein L15 [Source:HGNC Symbol;Acc:10306]	3	p24.2	1	23958036	23965183	ENSG00000174748	o	70	10	48	5	7	46.36	14.29	2.745	1.57E-05
RPL22	ribosomal protein L22 [Source:HGNC Symbol;Acc:10315]	1	p36.31	-1	6241329	6269449	ENSG00000116251	o	83	13	43	14	13	54.97	15.66	1.537	0.0218
RPL27A	ribosomal protein L27a [Source:HGNC Symbol;Acc:10329]	11	p15.4	1	8703958	8736306	ENSG00000166441	o	61	8	38	3	12	40.4	13.11	2.218	0.00183
RPL31	ribosomal protein L31 [Source:HGNC Symbol;Acc:10334]	2	q11.2	1	101618177	101640494	ENSG00000071082	o	68	8	45	6	9	45.03	11.76	2.286	0.00183
RPL5	ribosomal protein L5 [Source:HGNC Symbol;Acc:10360]	1	p22.1	1	93297597	93307481	ENSG00000122406	o	73	20	44	5	4	48.34	27.4	2.433	6.20E-10
RPN2	ribophorin II [Source:HGNC Symbol;Acc:10382]	20	q11.23	1	35806813	35870022	ENSG00000118705	o	72	16	40	13	3	47.68	22.22	2.091	5.34E-06
RPP30	ribonuclease P/MRP 30kDa subunit [Source:HGNC Symbol;Acc:17688]	10	q23.31	1	92631473	92668312	ENSG00000148688	o	63	13	37	5	8	41.72	20.63	2.167	3.45E-05
RPP40	ribonuclease P/MRP 40kDa subunit [Source:HGNC Symbol;Acc:20992]	6	p25.1	-1	4994966	5004297	ENSG00000124787	o	67	16	44	5	2	44.37	23.88	2.836	7.54E-10
RPS10	ribosomal protein S10 [Source:HGNC Symbol;Acc:10383]	6	p21.31	-1	34385231	34393902	ENSG00000124614	o	65	9	47	1	8	43.05	13.85	3.441	5.90E-07
RPS21	ribosomal protein S21 [Source:HGNC Symbol;Acc:10409]	20	q13.33	1	60962105	60963576	ENSG00000171858	o	62	11	37	9	5	41.06	17.74	2.131	0.000289
RPS27A	ribosomal protein S27a [Source:HGNC Symbol;Acc:10417]	2	p16.1	1	55459039	55462989	ENSG00000143947	o	80	10	52	6	12	52.98	12.5	2.273	0.000456
RPS6KA2	ribosomal protein S6 kinase, 90kDa, polypeptide 2 [Source:HGNC Symbol;Acc:10431]	6	q27	-1	166822852	167319939	ENSG00000071242	o	65	8	39	15	3	43.05	12.31	2.055	0.00449
RPS6KA5	ribosomal protein S6 kinase, 90kDa, polypeptide 5 [Source:HGNC Symbol;Acc:10434]	14	q32.11	-1	91336799	91526980	ENSG00000100784	o	61	9	38	11	3	40.4	14.75	2.288	0.00051
RQCD1	RCD1 required for cell differentiation1 homolog (S. pombe) [Source:HGNC Symbol;Acc:10445]	2	q35	1	219433303	219461803	ENSG00000144580	o	66	19	39	5	3	43.71	28.79	2.375	2.36E-09
RRAGD	Ras-related GTP binding D [Source:HGNC Symbol;Acc:19903]	6	q15	-1	90074355	90121989	ENSG00000025039	o	72	14	30	26	2	47.68	19.44	1.575	0.00355
RRAS2	related RAS viral (r-ras) oncogene homolog 2 [Source:HGNC Symbol;Acc:17271]	HG256_PATCH	p15.2	-1	14299473	14386053	ENSG00000262489	o	78	20	45	11	2	51.66	25.64	2.287	7.14E-09
RRBP1	ribosome binding protein 1 homolog 180kDa (dog) [Source:HGNC Symbol;Acc:10448]	20	p12.1	-1	17594323	17662940	ENSG00000125844	o	82	17	44	16	5	54.3	20.73	1.92	3.47E-05
RREB1	ras responsive element binding protein 1 [Source:HGNC Symbol;Acc:10449]	6	p24.3	1	7107830	7252213	ENSG00000124782	o	68	8	48	8	4	45.03	11.76	2.833	0.000104
RRM1	ribonucleotide reductase M1 [Source:HGNC Symbol;Acc:10451]	11	p15.4	1	4115937	4160106	ENSG00000167325	o	93	20	47	21	5	61.59	21.51	1.815	2.34E-05
RRM2	ribonucleotide reductase M2 [Source:HGNC Symbol;Acc:10452]	2	p25.1	1	10262455	10271545	ENSG00000171848	o	102	22	39	38	3	67.55	21.57	1.496	0.000646
RRN3P1	RNA polymerase I transcription factor homolog (S. cerevisiae) pseudogene 1 [Source:HGNC Symbol;Acc:30548]	16	p12.2	-1	21807951	21831731	ENSG00000248124	o	70	22	34	11	3	46.36	31.43	1.867	3.32E-07
RRP15	ribosomal RNA processing 15 homolog (S. cerevisiae) [Source:HGNC Symbol;Acc:24255]	1	q41	1	218458629	218511325	ENSG00000067533	o	66	13	38	12	3	43.71	19.7	2.145	3.97E-05
RRP1B	ribosomal RNA processing 1 homolog B (S. cerevisiae) [Source:HGNC Symbol;Acc:23818]	21	q22.3	1	45079429	45115958	ENSG00000160208	o	68	16	47	4	1	45.03	23.53	3.2	1.37E-11
RRP7A	ribosomal RNA processing 7 homolog A (S. cerevisiae) [Source:HGNC Symbol;Acc:24286]	22	q13.2	-1	42905974	42915808	ENSG00000189306	o	75	20	41	10	4	49.67	26.67	2.083	1.48E-07
RRS1	RRS1 ribosome biogenesis regulator homolog (S. cerevisiae) [Source:HGNC Symbol;Acc:17083]	8	q13.1	1	67341263	67342966	ENSG00000179041	o	73	16	44	11	2	48.34	21.92	2.403	1.48E-07
RSL1D1	ribosomal L1 domain containing 1 [Source:HGNC Symbol;Acc:24534]	16	p13.13	-1	11929056	11945442	ENSG00000171490	o	76	19	42	12	3	50.33	25	2.117	2.47E-07
RTCD1	RNA terminal phosphate cyclase domain 1 [Source:HGNC Symbol;Acc:17981]	1	p21.2	1	100731763	100758325	ENSG00000137996	o	70	7	45	13	5	46.36	10	2.042	0.0122
RUFY3	RUN and FYVE domain containing 3 [Source:HGNC Symbol;Acc:30285]	4	q13.3	1	71569921	71673032	ENSG00000018189	o	67	8	44	15	0	44.37	11.94	2.913	3.06E-05
RUNX1	runt-related transcription factor 1 [Source:HGNC Symbol;Acc:10471]	21	q22.12	-1	36160098	37357047	ENSG00000159216	o	101	27	49	24	1	66.89	26.73	1.91	1.08E-08
RUNX2	runt-related transcription factor 2 [Source:HGNC Symbol;Acc:10472]	6	p21.1	1	45295894	45632086	ENSG00000124813	o	62	14	33	13	2	41.06	22.58	2.009	3.85E-05
RUVBL1	RuvB-like 1 (E. coli) [Source:HGNC Symbol;Acc:10474]	3	q21.3	-1	127783625	127872757	ENSG00000175792	o	82	23	41	15	3	54.3	28.05	1.909	1.87E-07
RUVBL2	RuvB-like 2 (E. coli) [Source:HGNC Symbol;Acc:10475]	19	q13.33	1	49497156	49519182	ENSG00000183207	o	82	27	42	9	4	54.3	32.93	1.984	8.00E-10
RXRA	retinoid X receptor, alpha [Source:HGNC Symbol;Acc:10477]	9	q34.2	1	137208944	137332431	ENSG00000186350	o	86	18	57	6	5	56.95	20.93	2.804	3.17E-10
RYBP	RING1 and YY1 binding protein [Source:HGNC Symbol;Acc:10480]	3	p13	-1	72423744	72496069	ENSG00000163602	o	88	18	55	11	4	58.28	20.45	2.483	1.80E-08
RYK	receptor-like tyrosine kinase [Source:HGNC Symbol;Acc:10481]	3	q22.2	-1	133794023	133969689	ENSG00000163785	o	69	16	43	5	5	45.7	23.19	2.503	4.67E-08
S100A11	S100 calcium binding protein A11 [Source:HGNC Symbol;Acc:10488]	1	q21.3	-1	152004982	152020383	ENSG00000163191	o	70	19	32	17	2	46.36	27.14	1.759	1.88E-05
S100A13	S100 calcium binding protein A13 [Source:HGNC Symbol;Acc:10490]	1	q21.3	-1	153591263	153606873	ENSG00000189171	o	66	14	39	7	6	43.71	21.21	2.2	1.13E-05
SACS	spastic ataxia of Charlevoix-Saguenay (sacsin) [Source:HGNC Symbol;Acc:10519]	13	q12.12	-1	23902965	24007841	ENSG00000151835	o	61	20	32	6	3	40.4	32.79	2.04	5.11E-08
SAMD4A	sterile alpha motif domain containing 4A [Source:HGNC Symbol;Acc:23023]	14	q22.2	1	55034638	55255662	ENSG00000262355	o	73	15	35	22	1	48.34	20.55	1.85	9.65E-05
SAMM50	sorting and assembly machinery component 50 homolog (S. cerevisiae) [Source:HGNC Symbol;Acc:24276]	22	q13.31	1	44351301	44406411	ENSG00000100347	o	65	11	43	4	7	43.05	16.92	2.648	6.67E-06
SAP18	Sin3A-associated protein, 18kDa [Source:HGNC Symbol;Acc:10530]	13	q12.11	1	21714653	21723221	ENSG00000150459	o	86	13	60	8	5	56.95	15.12	2.958	1.10E-07
SAP30	Sin3A-associated protein, 30kDa [Source:HGNC Symbol;Acc:10532]	4	q34.1	1	174291120	174298683	ENSG00000164105	o	68	13	45	7	3	45.03	19.12	2.762	1.95E-07
SAP30L	SAP30-like [Source:HGNC Symbol;Acc:25663]	5	q33.2	1	153825517	153835891	ENSG00000164576	o	64	8	48	5	3	42.38	12.5	3.58	2.05E-06
SAR1A	SAR1 homolog A (S. cerevisiae) [Source:HGNC Symbol;Acc:10534]	10	q22.1	-1	71909960	71930279	ENSG00000079332	o	71	15	43	4	9	47.02	21.13	2.336	1.17E-06
SART3	squamous cell carcinoma antigen recognized by T cells 3 [Source:HGNC Symbol;Acc:16860]	12	q23.3	-1	108916357	108955176	ENSG00000075856	o	79	10	52	8	9	52.32	12.66	2.31	0.000372
SAT1	spermidine/spermine N1-acetyltransferase 1 [Source:HGNC Symbol;Acc:10540]	X	p22.11	1	23801290	23804343	ENSG00000130066	o	92	28	40	20	4	60.93	30.43	1.677	7.28E-07
SBF1	SET binding factor 1 [Source:HGNC Symbol;Acc:10542]	22	q13.33	-1	50885184	50913464	ENSG00000100241	o	63	10	41	9	3	41.72	15.87	2.551	3.72E-05
SC5DL	sterol-C5-desaturase (ERG3 delta-5-desaturase homolog, S. cerevisiae)-like [Source:HGNC Symbol;Acc:10547]	11	q23.3	1	121163162	121179403	ENSG00000109929	o	73	16	34	20	3	48.34	21.92	1.708	0.000404
SCAF11	SR-related CTD-associated factor 11 [Source:HGNC Symbol;Acc:10784]	12	q12	-1	46312914	46385903	ENSG00000139218	o	68	13	45	9	1	45.03	19.12	2.87	5.63E-08
SCAMP1	secretory carrier membrane protein 1 [Source:HGNC Symbol;Acc:10563]	5	q14.1	1	77656339	77776562	ENSG00000085365	o	86	18	54	11	3	56.95	20.93	2.542	6.75E-09
SCARB1	scavenger receptor class B, member 1 [Source:HGNC Symbol;Acc:1664]	12	q24.31	-1	125261606	125367214	ENSG00000073060	o	68	10	42	15	1	45.03	14.71	2.473	4.74E-05
SCARB2	scavenger receptor class B, member 2 [Source:HGNC Symbol;Acc:1665]	4	q21.1	-1	77079890	77135046	ENSG00000138760	o	64	9	43	9	3	42.38	14.06	2.667	6.16E-05
SCCPDH	saccharopine dehydrogenase (putative) [Source:HGNC Symbol;Acc:24275]	1	q44	1	246887349	246931439	ENSG00000143653	o	80	18	39	19	4	52.98	22.5	1.769	8.51E-05
SCD	stearoyl-CoA desaturase (delta-9-desaturase) [Source:HGNC Symbol;Acc:10571]	10	q24.31	1	102106877	102124591	ENSG00000099194	o	79	12	35	30	2	52.32	15.19	1.612	0.00713
SDCBP	syndecan binding protein (syntenin) [Source:HGNC Symbol;Acc:10662]	8	q12.1	1	59465483	59495419	ENSG00000137575	o	66	15	36	11	4	43.71	22.73	2.004	2.90E-05
SDHC	succinate dehydrogenase complex, subunit C, integral membrane protein, 15kDa [Source:HGNC Symbol;Acc:10682]	1	q23.3	1	161284047	161332984	ENSG00000143252	o	62	6	36	12	8	41.06	9.68	1.476	0.195
SDHD	succinate dehydrogenase complex, subunit D, integral membrane protein [Source:HGNC Symbol;Acc:10683]	11	q23.1	1	111957497	111990353	ENSG00000204370	o	61	16	38	4	3	40.4	26.23	2.568	8.69E-09
SEC13	SEC13 homolog (S. cerevisiae) [Source:HGNC Symbol;Acc:10697]	3	p25.3	-1	10334815	10362862	ENSG00000157020	o	62	14	41	3	4	41.06	22.58	2.837	1.31E-08
SEC14L1	SEC14-like 1 (S. cerevisiae) [Source:HGNC Symbol;Acc:10698]	17	q25.2	1	75084831	75213183	ENSG00000129657	o	69	18	37	10	4	45.7	26.09	2.016	1.82E-06
SEC23A	Sec23 homolog A (S. cerevisiae) [Source:HGNC Symbol;Acc:10701]	14	q21.1	-1	39501123	39578850	ENSG00000100934	o	62	12	31	17	2	41.06	19.35	1.833	0.000904
SEC23B	Sec23 homolog B (S. cerevisiae) [Source:HGNC Symbol;Acc:10702]	20	p11.23	1	18488137	18542059	ENSG00000101310	o	66	11	45	8	2	43.71	16.67	2.939	7.01E-07
SEC23IP	SEC23 interacting protein [Source:HGNC Symbol;Acc:17018]	10	q26.11	1	121652223	121702014	ENSG00000107651	o	71	12	49	8	2	47.02	16.9	3.043	9.18E-08
SEC24A	SEC24 family, member A (S. cerevisiae) [Source:HGNC Symbol;Acc:10703]	5	q31.1	1	133984479	134063513	ENSG00000113615	o	62	11	40	7	4	41.06	17.74	2.526	1.42E-05
SEC31A	SEC31 homolog A (S. cerevisiae) [Source:HGNC Symbol;Acc:17052]	4	q21.22	-1	83739814	83822319	ENSG00000138674	o	64	7	44	4	9	42.38	10.94	2.545	0.00115
SEC61G	Sec61 gamma subunit [Source:HGNC Symbol;Acc:18277]	7	p11.2	-1	54819943	54827667	ENSG00000132432	o	63	10	38	7	8	41.72	15.87	2.059	0.00123
SEC62	SEC62 homolog (S. cerevisiae) [Source:HGNC Symbol;Acc:11846]	3	q26.2	1	169684423	169716161	ENSG00000008952	o	88	20	54	7	7	58.28	22.73	2.414	4.30E-09
SEC63	SEC63 homolog (S. cerevisiae) [Source:HGNC Symbol;Acc:21082]	6	q21	-1	108188960	108279482	ENSG00000025796	o	71	9	52	5	5	47.02	12.68	3.26	2.90E-06
SECISBP2L	SECIS binding protein 2-like [Source:HGNC Symbol;Acc:28997]	15	q21.1	-1	49280673	49338760	ENSG00000138593	o	64	18	37	6	3	42.38	28.13	2.286	2.58E-08
SEL1L3	sel-1 suppressor of lin-12-like 3 (C. elegans) [Source:HGNC Symbol;Acc:29108]	4	p15.2	-1	25749055	25865382	ENSG00000091490	o	72	11	35	20	6	47.68	15.28	1.503	0.0391
SELENBP1	selenium binding protein 1 [Source:HGNC Symbol;Acc:10719]	1	q21.3	-1	151336778	151345209	ENSG00000143416	o	61	12	24	24	1	40.4	19.67	1.564	0.00593
SEMA3F	sema domain, immunoglobulin domain (Ig), short basic domain, secreted, (semaphorin) 3F [Source:HGNC Symbol;Acc:10728]	3	p21.31	1	50192478	50226508	ENSG00000001617	o	62	13	29	20	0	41.06	20.97	1.879	0.000144
SENP3	SUMO1/sentrin/SMT3 specific peptidase 3 [Source:HGNC Symbol;Acc:17862]	17	p13.1	1	7465272	7475287	ENSG00000161956	o	63	8	50	3	2	41.72	12.7	4.582	1.35E-08
SENP5	SUMO1/sentrin specific peptidase 5 [Source:HGNC Symbol;Acc:28407]	3	q29	1	196594727	196661585	ENSG00000119231	o	67	14	43	4	6	44.37	20.9	2.606	2.04E-07
SEPHS1	selenophosphate synthetase 1 [Source:HGNC Symbol;Acc:19685]	10	p13	-1	13359424	13390297	ENSG00000086475	o	79	14	45	17	3	52.32	17.72	2.099	3.97E-05
SEPHS2	selenophosphate synthetase 2 [Source:HGNC Symbol;Acc:19686]	16	p11.2	-1	30454952	30457502	ENSG00000179918	o	65	8	50	4	3	43.05	12.31	3.939	3.59E-07
SEPT10	septin 10 [Source:HGNC Symbol;Acc:14349]	2	q13	-1	110300380	110371783	ENSG00000186522	o	66	7	39	16	4	43.71	10.61	1.826	0.0282
SEPT11	septin 11 [Source:HGNC Symbol;Acc:25589]	4	q21.1	1	77870856	77961537	ENSG00000138758	o	80	16	46	15	3	52.98	20	2.173	3.19E-06
SEPT2	septin 2 [Source:HGNC Symbol;Acc:7729]	2	q37.3	1	242254515	242293442	ENSG00000168385	o	66	9	36	10	11	43.71	13.64	1.563	0.0551
SEPT6	septin 6 [Source:HGNC Symbol;Acc:15848]	X	q24	-1	118749687	118827333	ENSG00000125354	o	77	25	33	18	1	50.99	32.47	1.722	3.66E-07
[truncated: 566 more rows]
