# Supplementary material for: CorrelaGenes: a new tool for the interpretation of the human transcriptome
Source: BMC Bioinformatics. 2014 Jan 10;15(Suppl 1):S6. doi: 10.1186/1471-2105-15-S1-S6 (PMC4016313; doi:10.1186/1471-2105-15-S1-S6)
Supplement: Additional file 7 — DAVID Functional Annotation Chart related to the output lists used in Figures 6, 7. [file 1471-2105-15-S1-S6-S7.zip]

Archive with 6 entries (6 files):
- Additional file 7/GO Chart - Gene lists from Fig6A 28052013.xlsx
- Additional file 7/GO Chart - Gene lists from Fig6B 28052013.xlsx
- Additional file 7/GO Chart - Gene lists from Fig7 PRPF19 DOWN-Genes DOWN 28052013.xlsx
- Additional file 7/GO Chart - Gene lists from Fig7 PRPF19 DOWN-Genes UP 28052013.xlsx
- Additional file 7/GO Chart - Gene lists from Fig7 PRPF19 UP-Genes DOWN 28052013.xlsx
- Additional file 7/GO Chart - Gene lists from Fig7 PRPF19 UP-Genes UP 28052013.xlsx
