# Supplementary material for: CorrelaGenes: a new tool for the interpretation of the human transcriptome
Source: BMC Bioinformatics. 2014 Jan 10;15(Suppl 1):S6. doi: 10.1186/1471-2105-15-S1-S6 (PMC4016313; doi:10.1186/1471-2105-15-S1-S6)
Supplement: Additional file 7 — DAVID Functional Annotation Chart related to the output lists used in Figures 6, 7. [file 1471-2105-15-S1-S6-S7.zip › Additional file 7/GO Chart - Gene lists from Fig6A 28052013.xlsx]

## Sheet: Description
FIGURE 6 Panel A
This file reports the DAVID Functional Annotation Chart (database: GO-Biological Process-FAT) related to the output lists obtained by the CorrelaGenes tool with following parameters:
Target Gene	PRPF19
Target Sign	0
Target Gene LFC >=	1
Gene LFC >=	1
LFC p value <=	0.05
Genes filtered by co-pres >=	40
Genes filtered by lift >=	0
Genes filtered by X2 p value <=	in each sheets is indicated the p value threshold
In the following reports we have highlighted the most significant term related to the Biological Process listed below:
Cell Cycle
Apoptosis
DNA Repair
RNA Splicing

## Sheet: 0.05
GO Term	Count	%	PValue	FE	Benjamini
GO:0007049~cell cycle	266	10.6827	7.53772e-38	2.13695	3.56232e-34
GO:0000278~mitotic cell cycle	154	6.18474	2.59692e-32	2.59473	4.09102e-29
GO:0022402~cell cycle process	204	8.19277	2.22238e-32	2.2509	5.25148e-29
GO:0022403~cell cycle phase	146	5.86345	4.06226e-22	2.1985	4.79955e-19
GO:0010033~response to organic substance	214	8.59438	3.06864e-21	1.85034	2.90047e-18
GO:0010605~negative regulation of macromolecule metabolic process	212	8.51406	1.62198e-19	1.80059	1.09507e-16
GO:0042981~regulation of apoptosis	227	9.11647	1.51027e-19	1.76013	1.18959e-16
GO:0043067~regulation of programmed cell death	227	9.11647	5.52396e-19	1.74278	3.26328e-16
GO:0010941~regulation of cell death	227	9.11647	8.91113e-19	1.73637	4.67933e-16
GO:0046907~intracellular transport	191	7.67068	5.81104e-18	1.81235	2.7463e-15
GO:0006259~DNA metabolic process	156	6.26506	2.8406e-17	1.92198	1.22042e-14
GO:0051726~regulation of cell cycle	114	4.57831	2.48299e-16	2.14709	8.07132e-14
GO:0006974~response to DNA damage stimulus	124	4.97992	2.3959e-16	2.07246	8.74856e-14
GO:0033554~cellular response to stress	167	6.70683	3.01213e-16	1.83939	1.12466e-13
GO:0000087~M phase of mitotic cell cycle	86	3.45382	1.14027e-15	2.39345	3.2796e-13
GO:0000377~RNA splicing, via transesterification reactions with bulged adenosine as nucleophile	67	2.69076	1.26444e-15	2.72997	3.39506e-13
GO:0000375~RNA splicing, via transesterification reactions	67	2.69076	1.26444e-15	2.72997	3.39506e-13
GO:0000398~nuclear mRNA splicing, via spliceosome	67	2.69076	1.26444e-15	2.72997	3.39506e-13
GO:0007067~mitosis	85	3.41365	1.11587e-15	2.40863	3.49831e-13
GO:0000280~nuclear division	85	3.41365	1.11587e-15	2.40863	3.49831e-13
GO:0048285~organelle fission	87	3.49398	1.56263e-15	2.36841	4.08118e-13
GO:0000279~M phase	109	4.37751	2.05983e-14	2.0654	5.13645e-12
GO:0031400~negative regulation of protein modification process	55	2.20884	3.71021e-14	2.88131	8.76232e-12
GO:0043066~negative regulation of apoptosis	114	4.57831	4.48904e-14	2.00759	1.0094e-11
GO:0051301~cell division	100	4.01606	5.45221e-14	2.11325	1.17102e-11
GO:0051248~negative regulation of protein metabolic process	73	2.93173	7.56143e-14	2.43363	1.48881e-11
GO:0008283~cell proliferation	132	5.3012	7.35706e-14	1.88739	1.51248e-11
GO:0032269~negative regulation of cellular protein metabolic process	71	2.85141	9.42637e-14	2.45901	1.78185e-11
GO:0043069~negative regulation of programmed cell death	114	4.57831	1.30438e-13	1.97963	2.3712e-11
GO:0060548~negative regulation of cell death	114	4.57831	1.60883e-13	1.97413	2.81585e-11
GO:0043933~macromolecular complex subunit organization	188	7.5502	4.05495e-13	1.65072	6.84347e-11
GO:0006260~DNA replication	72	2.89157	6.31725e-13	2.3624	1.02948e-10
GO:0070727~cellular macromolecule localization	124	4.97992	1.02342e-12	1.86722	1.6122e-10
GO:0034613~cellular protein localization	123	4.93976	1.37693e-12	1.86568	2.03351e-10
GO:0065003~macromolecular complex assembly	177	7.10843	1.33412e-12	1.6593	2.03394e-10
GO:0016265~death	188	7.5502	2.71511e-12	1.6188	3.66624e-10
GO:0008219~cell death	187	7.51004	2.70307e-12	1.62139	3.75725e-10
GO:0006886~intracellular protein transport	114	4.57831	2.65963e-12	1.90023	3.80894e-10
GO:0008380~RNA splicing	93	3.73494	4.22911e-12	2.04145	5.55182e-10
GO:0051325~interphase	48	1.92771	4.69072e-12	2.82299	5.99141e-10
GO:0032268~regulation of cellular protein metabolic process	135	5.42169	5.34371e-12	1.77554	6.64591e-10
GO:0051329~interphase of mitotic cell cycle	47	1.88755	5.79198e-12	2.84469	7.01862e-10
GO:0006916~anti-apoptosis	74	2.97189	6.11006e-12	2.23943	7.21897e-10
GO:0016071~mRNA metabolic process	112	4.49799	6.86836e-12	1.88708	7.91708e-10
GO:0043065~positive regulation of apoptosis	125	5.02008	7.95385e-12	1.81224	8.35332e-10
GO:0006396~RNA processing	150	6.0241	7.63682e-12	1.70953	8.39335e-10
GO:0034621~cellular macromolecular complex subunit organization	109	4.37751	7.50479e-12	1.90341	8.44466e-10
GO:0042127~regulation of cell proliferation	199	7.99197	7.86402e-12	1.57635	8.4467e-10
GO:0012501~programmed cell death	163	6.54618	9.49951e-12	1.66311	9.75972e-10
GO:0051439~regulation of ubiquitin-protein ligase activity during mitotic cell cycle	37	1.48594	1.2134e-11	3.24876	1.22012e-09
GO:0043068~positive regulation of programmed cell death	125	5.02008	1.3396e-11	1.79968	1.31894e-09
GO:0031145~anaphase-promoting complex-dependent proteasomal ubiquitin-dependent protein catabolic process	35	1.40562	1.4582e-11	3.35682	1.40642e-09
GO:0051438~regulation of ubiquitin-protein ligase activity	39	1.56627	1.57117e-11	3.11705	1.48507e-09
GO:0006397~mRNA processing	100	4.01606	1.66512e-11	1.94209	1.543e-09
GO:0010942~positive regulation of cell death	125	5.02008	1.86928e-11	1.79141	1.69889e-09
GO:0051276~chromosome organization	135	5.42169	3.12184e-11	1.73527	2.73218e-09
GO:0031396~regulation of protein ubiquitination	45	1.80723	3.07942e-11	2.80535	2.74592e-09
GO:0009719~response to endogenous stimulus	117	4.6988	6.09838e-11	1.80096	5.24017e-09
GO:0051340~regulation of ligase activity	39	1.56627	6.58982e-11	3.0016	5.56134e-09
GO:0006915~apoptosis	157	6.30522	1.51936e-10	1.62584	1.25974e-08
GO:0006357~regulation of transcription from RNA polymerase II promoter	182	7.30924	1.70393e-10	1.56067	1.38841e-08
GO:0010608~posttranscriptional regulation of gene expression	72	2.89157	1.79317e-10	2.12728	1.43636e-08
GO:0051443~positive regulation of ubiquitin-protein ligase activity	35	1.40562	2.03871e-10	3.11705	1.60583e-08
GO:0009725~response to hormone stimulus	107	4.29719	2.44072e-10	1.81757	1.86046e-08
GO:0010604~positive regulation of macromolecule metabolic process	207	8.31325	2.43881e-10	1.50579	1.88948e-08
GO:0031397~negative regulation of protein ubiquitination	36	1.44578	2.80733e-10	3.03281	2.10595e-08
GO:0034622~cellular macromolecular complex assembly	96	3.85542	2.96096e-10	1.88199	2.18648e-08
GO:0051437~positive regulation of ubiquitin-protein ligase activity during mitotic cell cycle	34	1.36546	3.8702e-10	3.11705	2.81393e-08
GO:0006281~DNA repair	88	3.53414	4.16372e-10	1.93169	2.98147e-08
GO:0051436~negative regulation of ubiquitin-protein ligase activity during mitotic cell cycle	33	1.3253	4.46852e-10	3.16501	3.15197e-08
GO:0044271~nitrogen compound biosynthetic process	97	3.89558	4.67767e-10	1.86064	3.25098e-08
GO:0006511~ubiquitin-dependent protein catabolic process	78	3.13253	6.13386e-10	2.00934	4.20125e-08
GO:0051351~positive regulation of ligase activity	35	1.40562	8.42833e-10	2.98895	5.69032e-08
GO:0044092~negative regulation of molecular function	98	3.93574	1.0338e-09	1.82917	6.8813e-08
GO:0043161~proteasomal ubiquitin-dependent protein catabolic process	43	1.72691	1.06485e-09	2.6281	6.98959e-08
GO:0010498~proteasomal protein catabolic process	43	1.72691	1.06485e-09	2.6281	6.98959e-08
GO:0031398~positive regulation of protein ubiquitination	38	1.5261	1.0916e-09	2.82019	7.06697e-08
GO:0051352~negative regulation of ligase activity	33	1.3253	1.19157e-09	3.07053	7.60994e-08
GO:0051444~negative regulation of ubiquitin-protein ligase activity	33	1.3253	1.19157e-09	3.07053	7.60994e-08
GO:0006605~protein targeting	71	2.85141	1.22534e-09	2.0587	7.72129e-08
GO:0009057~macromolecule catabolic process	189	7.59036	1.40115e-09	1.50864	8.71292e-08
GO:0010629~negative regulation of gene expression	133	5.34137	2.05094e-09	1.64511	1.2588e-07
GO:0006796~phosphate metabolic process	225	9.03614	2.43398e-09	1.4416	1.47474e-07
GO:0006793~phosphorus metabolic process	225	9.03614	2.43398e-09	1.4416	1.47474e-07
GO:0044265~cellular macromolecule catabolic process	177	7.10843	2.46742e-09	1.52198	1.47608e-07
GO:0006457~protein folding	61	2.4498	3.32754e-09	2.14848	1.96574e-07
GO:0007010~cytoskeleton organization	118	4.73896	3.83764e-09	1.68721	2.23909e-07
GO:0051172~negative regulation of nitrogen compound metabolic process	135	5.42169	4.15017e-09	1.62159	2.39191e-07
GO:0006461~protein complex assembly	131	5.26104	8.48096e-09	1.61716	4.82904e-07
GO:0070271~protein complex biogenesis	131	5.26104	8.48096e-09	1.61716	4.82904e-07
GO:0006913~nucleocytoplasmic transport	55	2.20884	8.77696e-09	2.19792	4.93808e-07
GO:0045934~negative regulation of nucleobase, nucleoside, nucleotide and nucleic acid metabolic process	132	5.3012	1.10876e-08	1.60723	6.16473e-07
GO:0010558~negative regulation of macromolecule biosynthetic process	139	5.58233	1.16469e-08	1.58417	6.40039e-07
GO:0051169~nuclear transport	55	2.20884	1.4552e-08	2.1701	7.90491e-07
GO:0031399~regulation of protein modification process	86	3.45382	1.67387e-08	1.8174	8.98944e-07
GO:0043086~negative regulation of catalytic activity	82	3.29317	1.76669e-08	1.84547	9.3813e-07
GO:0000082~G1/S transition of mitotic cell cycle	28	1.1245	1.81763e-08	3.11705	9.54459e-07
GO:0031327~negative regulation of cellular biosynthetic process	141	5.66265	1.88876e-08	1.56686	9.8091e-07
GO:0009890~negative regulation of biosynthetic process	143	5.74297	2.40438e-08	1.55581	1.22184e-06
GO:0016481~negative regulation of transcription	120	4.81928	2.39658e-08	1.62983	1.23111e-06
GO:0034654~nucleobase, nucleoside, nucleotide and nucleic acid biosynthetic process	62	2.48996	4.82697e-08	2.00266	2.35178e-06
GO:0034404~nucleobase, nucleoside and nucleotide biosynthetic process	62	2.48996	4.82697e-08	2.00266	2.35178e-06
GO:0006917~induction of apoptosis	90	3.61446	4.81625e-08	1.75334	2.371e-06
GO:0022613~ribonucleoprotein complex biogenesis	59	2.36948	4.80309e-08	2.0434	2.38941e-06
GO:0016310~phosphorylation	186	7.46988	4.76089e-08	1.44943	2.39361e-06
GO:0000075~cell cycle checkpoint	37	1.48594	5.64678e-08	2.53474	2.69562e-06
GO:0012502~induction of programmed cell death	90	3.61446	5.63634e-08	1.74788	2.71809e-06
GO:0008104~protein localization	201	8.07229	6.50763e-08	1.4207	3.0755e-06
GO:0051789~response to protein stimulus	41	1.64659	6.74169e-08	2.38877	3.15457e-06
GO:0009165~nucleotide biosynthetic process	60	2.40964	6.91271e-08	2.011	3.20288e-06
GO:0007346~regulation of mitotic cell cycle	52	2.08835	7.18228e-08	2.13272	3.29548e-06
GO:0008285~negative regulation of cell proliferation	98	3.93574	7.67374e-08	1.69236	3.48712e-06
GO:0045184~establishment of protein localization	178	7.14859	1.34184e-07	1.443	6.03953e-06
GO:0009259~ribonucleotide metabolic process	50	2.00803	1.62047e-07	2.12044	7.22485e-06
GO:0006163~purine nucleotide metabolic process	59	2.36948	1.72282e-07	1.97748	7.60936e-06
GO:0015031~protein transport	176	7.06827	1.86389e-07	1.4399	8.15622e-06
GO:0051254~positive regulation of RNA metabolic process	121	4.85944	2.04851e-07	1.56825	8.88186e-06
GO:0051170~nuclear import	35	1.40562	2.5663e-07	2.47947	1.10257e-05
GO:0006468~protein amino acid phosphorylation	157	6.30522	2.71905e-07	1.4674	1.15767e-05
GO:0044093~positive regulation of molecular function	141	5.66265	3.14697e-07	1.50001	1.3279e-05
GO:0033365~protein localization in organelle	49	1.96787	3.4476e-07	2.09227	1.44188e-05
GO:0051173~positive regulation of nitrogen compound metabolic process	152	6.10442	3.59064e-07	1.4714	1.48853e-05
GO:0001666~response to hypoxia	46	1.84739	4.03246e-07	2.14006	1.65715e-05
GO:0045893~positive regulation of transcription, DNA-dependent	119	4.77912	4.15529e-07	1.55526	1.69291e-05
GO:0000226~microtubule cytoskeleton organization	49	1.96787	4.33348e-07	2.07803	1.75041e-05
GO:0002520~immune system development	77	3.09237	6.97659e-07	1.73922	2.79415e-05
GO:0000079~regulation of cyclin-dependent protein kinase activity	25	1.00402	7.48346e-07	2.88616	2.97196e-05
GO:0070482~response to oxygen levels	47	1.88755	7.70045e-07	2.07803	3.03265e-05
GO:0033043~regulation of organelle organization	64	2.57028	8.78331e-07	1.83863	3.43052e-05
GO:0006261~DNA-dependent DNA replication	26	1.04418	8.95932e-07	2.7946	3.47058e-05
GO:0014070~response to organic cyclic substance	42	1.68675	9.99774e-07	2.1639	3.84134e-05
GO:0016044~membrane organization	98	3.93574	1.14687e-06	1.60352	4.37096e-05
GO:0048545~response to steroid hormone stimulus	58	2.32932	1.31714e-06	1.88322	4.97974e-05
GO:0007051~spindle organization	22	0.883534	1.37469e-06	3.04778	5.15607e-05
GO:0006325~chromatin organization	97	3.89558	1.46198e-06	1.59976	5.39775e-05
GO:0017038~protein import	44	1.76707	1.45289e-06	2.0939	5.40642e-05
GO:0006606~protein import into nucleus	33	1.3253	1.52493e-06	2.39216	5.58652e-05
GO:0009150~purine ribonucleotide metabolic process	45	1.80723	2.65729e-06	2.03286	9.65983e-05
GO:0031401~positive regulation of protein modification process	56	2.249	2.75627e-06	1.8669	9.94313e-05
GO:0043085~positive regulation of catalytic activity	124	4.97992	2.82237e-06	1.48659	0.000101044
GO:0045935~positive regulation of nucleobase, nucleoside, nucleotide and nucleic acid metabolic process	144	5.78313	2.89669e-06	1.43864	0.000102925
GO:0009991~response to extracellular stimulus	63	2.53012	3.17896e-06	1.78522	0.000112112
GO:0009113~purine base biosynthetic process	9	0.361446	3.33568e-06	6.2341	0.000116767
GO:0042493~response to drug	62	2.48996	3.5343e-06	1.78942	0.00012281
GO:0007059~chromosome segregation	31	1.24498	3.58747e-06	2.38589	0.000123747
GO:0045941~positive regulation of transcription	132	5.3012	3.61482e-06	1.45905	0.000123787
GO:0007242~intracellular signaling cascade	260	10.4418	3.8412e-06	1.2905	0.000130592
GO:0007568~aging	38	1.5261	4.04089e-06	2.1536	0.0001364
GO:0010628~positive regulation of gene expression	135	5.42169	4.22956e-06	1.44854	0.000141756
GO:0006091~generation of precursor metabolites and energy	82	3.29317	4.44072e-06	1.63322	0.000147784
GO:0043434~response to peptide hormone stimulus	48	1.92771	4.77467e-06	1.9431	0.000157786
GO:0009260~ribonucleotide biosynthetic process	41	1.64659	5.41277e-06	2.06128	0.000176404
GO:0006417~regulation of translation	44	1.76707	5.41228e-06	2.00219	0.000177613
GO:0007050~cell cycle arrest	36	1.44578	5.63532e-06	2.17891	0.000182399
GO:0032870~cellular response to hormone stimulus	43	1.72691	5.83821e-06	2.01554	0.000187679
GO:0046112~nucleobase biosynthetic process	11	0.441767	5.90463e-06	4.89822	0.000188532
GO:0051247~positive regulation of protein metabolic process	67	2.69076	6.11655e-06	1.71887	0.000193987
GO:0032774~RNA biosynthetic process	78	3.13253	6.18617e-06	1.64277	0.000194887
GO:0030522~intracellular receptor-mediated signaling pathway	29	1.16466	6.2843e-06	2.41052	0.000196667
GO:0006351~transcription, DNA-dependent	77	3.09237	6.94562e-06	1.64392	0.00021452
GO:0045892~negative regulation of transcription, DNA-dependent	90	3.61446	6.92944e-06	1.57604	0.000215428
GO:0016126~sterol biosynthetic process	18	0.722892	7.09887e-06	3.20611	0.000217829
GO:0051253~negative regulation of RNA metabolic process	91	3.65462	7.81714e-06	1.56714	0.00023832
GO:0002474~antigen processing and presentation of peptide antigen via MHC class I	12	0.481928	8.46438e-06	4.40054	0.000256395
GO:0030097~hemopoiesis	65	2.61044	8.8783e-06	1.71702	0.000267219
GO:0048534~hemopoietic or lymphoid organ development	70	2.81124	8.98554e-06	1.67841	0.000268735
GO:0051098~regulation of binding	47	1.88755	9.3161e-06	1.91505	0.000276868
GO:0046649~lymphocyte activation	57	2.28916	9.80846e-06	1.78565	0.000289677
GO:0016192~vesicle-mediated transport	132	5.3012	1.13143e-05	1.42865	0.000332067
GO:0032270~positive regulation of cellular protein metabolic process	64	2.57028	1.15172e-05	1.71237	0.000335935
GO:0034504~protein localization in nucleus	33	1.3253	1.34095e-05	2.18857	0.000386351
GO:0006366~transcription from RNA polymerase II promoter	64	2.57028	1.33381e-05	1.70505	0.00038665
GO:0046394~carboxylic acid biosynthetic process	47	1.88755	1.35495e-05	1.89034	0.000388017
GO:0016053~organic acid biosynthetic process	47	1.88755	1.35495e-05	1.89034	0.000388017
GO:0006096~glycolysis	21	0.843373	1.38713e-05	2.78545	0.000394838
GO:0007167~enzyme linked receptor protein signaling pathway	86	3.45382	1.40484e-05	1.56764	0.000397485
GO:0051129~negative regulation of cellular component organization	44	1.76707	1.47864e-05	1.93169	0.000415873
GO:0032583~regulation of gene-specific transcription	42	1.68675	1.76162e-05	1.95397	0.000492512
GO:0043193~positive regulation of gene-specific transcription	31	1.24498	1.85904e-05	2.22135	0.000516685
GO:0006164~purine nucleotide biosynthetic process	45	1.80723	1.96981e-05	1.8955	0.000544261
GO:0001836~release of cytochrome c from mitochondria	13	0.522088	1.98281e-05	3.85921	0.000544669
GO:0045936~negative regulation of phosphate metabolic process	21	0.843373	2.02182e-05	2.72742	0.000552173
GO:0010563~negative regulation of phosphorus metabolic process	21	0.843373	2.02182e-05	2.72742	0.000552173
GO:0006403~RNA localization	34	1.36546	2.06654e-05	2.11959	0.00056114
GO:0009891~positive regulation of biosynthetic process	153	6.14458	2.12246e-05	1.3724	0.000573026
GO:0001701~in utero embryonic development	51	2.04819	2.18003e-05	1.80647	0.000585223
GO:0031570~DNA integrity checkpoint	22	0.883534	2.23792e-05	2.6375	0.000597366
GO:0051603~proteolysis involved in cellular protein catabolic process	135	5.42169	2.32337e-05	1.40267	0.000616683
GO:0009141~nucleoside triphosphate metabolic process	41	1.64659	2.3397e-05	1.95113	0.000617549
GO:0006310~DNA recombination	35	1.40562	2.44374e-05	2.07803	0.000637877
GO:0043627~response to estrogen stimulus	35	1.40562	2.44374e-05	2.07803	0.000637877
GO:0030163~protein catabolic process	139	5.58233	2.44169e-05	1.39315	0.000640881
GO:0043549~regulation of kinase activity	88	3.53414	2.48106e-05	1.5367	0.000644057
GO:0042770~DNA damage response, signal transduction	29	1.16466	2.55726e-05	2.25986	0.000660207
GO:0008637~apoptotic mitochondrial changes	16	0.64257	2.61298e-05	3.2176	0.000663711
GO:0016125~sterol metabolic process	34	1.36546	2.60293e-05	2.09861	0.00066473
GO:0042440~pigment metabolic process	20	0.803213	2.59294e-05	2.77071	0.000665777
GO:0010564~regulation of cell cycle process	37	1.48594	2.64046e-05	2.02335	0.000667104
GO:0050658~RNA transport	33	1.3253	2.76111e-05	2.12088	0.000693866
GO:0051236~establishment of RNA localization	33	1.3253	2.76111e-05	2.12088	0.000693866
GO:0050657~nucleic acid transport	33	1.3253	2.76111e-05	2.12088	0.000693866
GO:0044257~cellular protein catabolic process	135	5.42169	2.94839e-05	1.39569	0.000736992
GO:0022411~cellular component disassembly	22	0.883534	3.15086e-05	2.58774	0.000779339
GO:0031667~response to nutrient levels	55	2.20884	3.1435e-05	1.74049	0.00078161
GO:0031328~positive regulation of cellular biosynthetic process	150	6.0241	3.45406e-05	1.36513	0.000845454
GO:0009161~ribonucleoside monophosphate metabolic process	14	0.562249	3.44438e-05	3.4911	0.000847475
GO:0022618~ribonucleoprotein complex assembly	26	1.04418	3.51603e-05	2.34908	0.000856183
GO:0043632~modification-dependent macromolecule catabolic process	129	5.18072	3.72799e-05	1.40104	0.000898516
GO:0019941~modification-dependent protein catabolic process	129	5.18072	3.72799e-05	1.40104	0.000898516
GO:0043488~regulation of mRNA stability	13	0.522088	3.72567e-05	3.68379	0.000902558
GO:0010557~positive regulation of macromolecule biosynthetic process	144	5.78313	3.79583e-05	1.37265	0.000905621
GO:0007005~mitochondrion organization	42	1.68675	3.79071e-05	1.89734	0.000908989
GO:0045321~leukocyte activation	64	2.57028	4.08663e-05	1.64869	0.000970073
GO:0030518~steroid hormone receptor signaling pathway	23	0.923695	4.56044e-05	2.47214	0.00107708
GO:0006007~glucose catabolic process	23	0.923695	4.56044e-05	2.47214	0.00107708
GO:0043623~cellular protein complex assembly	47	1.88755	4.63092e-05	1.80866	0.00108289
GO:0006302~double-strand break repair	24	0.963855	4.65639e-05	2.4132	0.00108348
GO:0009123~nucleoside monophosphate metabolic process	25	1.00402	4.68105e-05	2.3614	0.00108388
GO:0008284~positive regulation of cell proliferation	98	3.93574	4.62842e-05	1.47571	0.00108769
GO:0007017~microtubule-based process	66	2.6506	4.80999e-05	1.62629	0.00110829
GO:0007093~mitotic cell cycle checkpoint	19	0.763052	4.84195e-05	2.7546	0.00111024
GO:0009152~purine ribonucleotide biosynthetic process	37	1.48594	4.90563e-05	1.97147	0.0011194
GO:0010035~response to inorganic substance	56	2.249	5.09935e-05	1.70297	0.00115799
GO:0030521~androgen receptor signaling pathway	17	0.682731	5.2679e-05	2.94388	0.00119052
GO:0000070~mitotic sister chromatid segregation	17	0.682731	5.2679e-05	2.94388	0.00119052
GO:0009144~purine nucleoside triphosphate metabolic process	38	1.5261	5.47972e-05	1.94177	0.00123247
GO:0016568~chromatin modification	70	2.81124	5.65917e-05	1.59265	0.00126678
GO:0034097~response to cytokine stimulus	28	1.1245	5.71709e-05	2.20955	0.0012737
GO:0006695~cholesterol biosynthetic process	14	0.562249	5.87972e-05	3.35682	0.00130377
GO:0045859~regulation of protein kinase activity	84	3.37349	6.13347e-05	1.51787	0.00135365
GO:0030036~actin cytoskeleton organization	60	2.40964	6.49179e-05	1.65507	0.00142602
GO:0051052~regulation of DNA metabolic process	36	1.44578	6.52564e-05	1.96866	0.00142681
GO:0009156~ribonucleoside monophosphate biosynthetic process	13	0.522088	6.65469e-05	3.52362	0.00144831
GO:0009112~nucleobase metabolic process	13	0.522088	6.65469e-05	3.52362	0.00144831
GO:0051338~regulation of transferase activity	89	3.5743	7.15374e-05	1.49149	0.00154263
GO:0000122~negative regulation of transcription from RNA polymerase II promoter	68	2.73092	7.15191e-05	1.59368	0.00154931
GO:0042113~B cell activation	27	1.08434	7.64848e-05	2.21475	0.00164175
GO:0000819~sister chromatid segregation	17	0.682731	7.90803e-05	2.86432	0.00168974
GO:0006446~regulation of translational initiation	18	0.722892	9.03096e-05	2.73692	0.00192078
GO:0046164~alcohol catabolic process	28	1.1245	9.33174e-05	2.155	0.0019758
GO:0045786~negative regulation of cell cycle	28	1.1245	9.33174e-05	2.155	0.0019758
GO:0010551~regulation of specific transcription from RNA polymerase II promoter	31	1.24498	9.69947e-05	2.05593	0.00204442
GO:0019220~regulation of phosphate metabolic process	110	4.41767	0.000101674	1.41392	0.00213344
GO:0051174~regulation of phosphorus metabolic process	110	4.41767	0.000101674	1.41392	0.00213344
GO:0051656~establishment of organelle localization	25	1.00402	0.000106001	2.25873	0.0022143
GO:0010552~positive regulation of specific transcription from RNA polymerase II promoter	22	0.883534	0.000110441	2.40614	0.0022968
GO:0043487~regulation of RNA stability	13	0.522088	0.00011372	3.3768	0.00235455
GO:0007584~response to nutrient	41	1.64659	0.000121536	1.8257	0.00250522
GO:0006979~response to oxidative stress	46	1.84739	0.000135063	1.74859	0.00277159
GO:0007052~mitotic spindle organization	10	0.401606	0.000136735	4.15607	0.00279373
GO:0008203~cholesterol metabolic process	30	1.20482	0.000160675	2.03286	0.00326796
GO:0046148~pigment biosynthetic process	17	0.682731	0.000168209	2.71743	0.00340631
GO:0046365~monosaccharide catabolic process	25	1.00402	0.00017597	2.19511	0.00354799
GO:0045944~positive regulation of transcription from RNA polymerase II promoter	87	3.49398	0.000180269	1.46191	0.00361909
GO:0042325~regulation of phosphorylation	105	4.21687	0.00019253	1.40468	0.00384845
GO:0030029~actin filament-based process	61	2.4498	0.000233637	1.57793	0.00464865
GO:0009309~amine biosynthetic process	27	1.08434	0.000249082	2.07803	0.00493446
GO:0070661~leukocyte proliferation	18	0.722892	0.000252783	2.55031	0.00498671
GO:0032943~mononuclear cell proliferation	18	0.722892	0.000252783	2.55031	0.00498671
GO:0051651~maintenance of location in cell	19	0.763052	0.000260282	2.46767	0.00511293
GO:0000077~DNA damage checkpoint	19	0.763052	0.000260282	2.46767	0.00511293
GO:0043523~regulation of neuron apoptosis	29	1.16466	0.000264591	2.00877	0.00517586
GO:0006270~DNA replication initiation	10	0.401606	0.000268064	3.89631	0.00522202
GO:0052547~regulation of peptidase activity	28	1.1245	0.000286814	2.02971	0.00556339
GO:0042254~ribosome biogenesis	36	1.44578	0.000288015	1.83957	0.00556379
GO:0015931~nucleobase, nucleoside, nucleotide and nucleic acid transport	34	1.36546	0.000296492	1.87575	0.00570378
GO:0019320~hexose catabolic process	24	0.963855	0.000300861	2.16838	0.00576415
GO:0010639~negative regulation of organelle organization	27	1.08434	0.000309876	2.05269	0.00591242
GO:0009199~ribonucleoside triphosphate metabolic process	35	1.40562	0.000319492	1.8491	0.00607086
GO:0032507~maintenance of protein location in cell	17	0.682731	0.000334107	2.58487	0.00632232
GO:0042326~negative regulation of phosphorylation	18	0.722892	0.000346177	2.49364	0.00652388
GO:0001889~liver development	20	0.803213	0.00034827	2.35249	0.00653715
GO:0051028~mRNA transport	28	1.1245	0.000353279	2.00638	0.00660465
GO:0043281~regulation of caspase activity	26	1.04418	0.000414691	2.05173	0.00771802
GO:0009968~negative regulation of signal transduction	56	2.249	0.000420517	1.57968	0.00779538
GO:0032570~response to progesterone stimulus	11	0.441767	0.000429278	3.42876	0.00792609
GO:0009126~purine nucleoside monophosphate metabolic process	11	0.441767	0.000429278	3.42876	0.00792609
GO:0009167~purine ribonucleoside monophosphate metabolic process	11	0.441767	0.000429278	3.42876	0.00792609
GO:0032355~response to estradiol stimulus	20	0.803213	0.000457531	2.30893	0.00838019
GO:0009262~deoxyribonucleotide metabolic process	13	0.522088	0.000456615	3.0016	0.00839603
GO:0046651~lymphocyte proliferation	17	0.682731	0.000460187	2.52333	0.00839611
GO:0005996~monosaccharide metabolic process	56	2.249	0.000473515	1.57257	0.00860509
GO:0006986~response to unfolded protein	24	0.963855	0.000479264	2.1073	0.00867578
GO:0006297~nucleotide-excision repair, DNA gap filling	10	0.401606	0.000488734	3.66712	0.00881275
GO:0006144~purine base metabolic process	9	0.361446	0.00051997	4.00764	0.00933787
GO:0006268~DNA unwinding during replication	9	0.361446	0.00051997	4.00764	0.00933787
GO:0051101~regulation of DNA binding	35	1.40562	0.000530381	1.80325	0.00948795
GO:0006730~one-carbon metabolic process	33	1.3253	0.000555769	1.83683	0.00990252
GO:0042110~T cell activation	36	1.44578	0.000558931	1.78117	0.0099212
GO:0051090~regulation of transcription factor activity	31	1.24498	0.0005742	1.87628	0.0101528
GO:0030098~lymphocyte differentiation	31	1.24498	0.0005742	1.87628	0.0101528
GO:0048193~Golgi vesicle transport	37	1.48594	0.000585492	1.76078	0.0103129
GO:0009205~purine ribonucleoside triphosphate metabolic process	34	1.36546	0.000591006	1.81162	0.0103709
GO:0006289~nucleotide-excision repair	20	0.803213	0.00059527	2.26695	0.0104067
GO:0032869~cellular response to insulin stimulus	23	0.923695	0.000643114	2.10859	0.0111973
GO:0006333~chromatin assembly or disassembly	36	1.44578	0.000654725	1.76715	0.0113566
GO:0048002~antigen processing and presentation of peptide antigen	13	0.522088	0.00068336	2.8944	0.0118072
GO:0009116~nucleoside metabolic process	22	0.883534	0.000686836	2.14297	0.0118237
GO:0051235~maintenance of location	22	0.883534	0.000686836	2.14297	0.0118237
GO:0032989~cellular component morphogenesis	89	3.5743	0.000729684	1.39757	0.0124662
GO:0044087~regulation of cellular component biogenesis	39	1.56627	0.000732593	1.71218	0.0124705
GO:0006308~DNA catabolic process	21	0.843373	0.000728807	2.18194	0.0124964
GO:0000245~spliceosome assembly	14	0.562249	0.00076234	2.72742	0.012881
GO:0007006~mitochondrial membrane organization	14	0.562249	0.00076234	2.72742	0.012881
GO:0032868~response to insulin stimulus	30	1.20482	0.000759964	1.87023	0.0128872
GO:0051783~regulation of nuclear division	20	0.803213	0.000767344	2.22646	0.0129189
GO:0007088~regulation of mitosis	20	0.803213	0.000767344	2.22646	0.0129189
GO:0052548~regulation of endopeptidase activity	26	1.04418	0.000770949	1.97667	0.0129332
GO:0009064~glutamine family amino acid metabolic process	19	0.763052	0.000800276	2.27784	0.0133746
GO:0006997~nucleus organization	19	0.763052	0.000800276	2.27784	0.0133746
GO:0006839~mitochondrial transport	23	0.923695	0.000803317	2.07803	0.0133778
GO:0045185~maintenance of protein location	18	0.722892	0.000824857	2.33779	0.013686
GO:0009127~purine nucleoside monophosphate biosynthetic process	10	0.401606	0.000838919	3.46339	0.0138691
GO:0009168~purine ribonucleoside monophosphate biosynthetic process	10	0.401606	0.000838919	3.46339	0.0138691
GO:0019318~hexose metabolic process	49	1.96787	0.000851123	1.59099	0.0140205
GO:0006401~RNA catabolic process	22	0.883534	0.000863606	2.11	0.0141754
GO:0043009~chordate embryonic development	76	3.05221	0.000908108	1.43139	0.0148492
GO:0048255~mRNA stabilization	9	0.361446	0.000957952	3.74046	0.0156042
GO:0043489~RNA stabilization	9	0.361446	0.000957952	3.74046	0.0156042
GO:0045787~positive regulation of cell cycle	20	0.803213	0.000980458	2.1874	0.0159133
GO:0019221~cytokine-mediated signaling pathway	23	0.923695	0.000996873	2.04835	0.0161223
GO:0008354~germ cell migration	8	0.321285	0.00101138	4.15607	0.0162994
GO:0007169~transmembrane receptor protein tyrosine kinase signaling pathway	55	2.20884	0.00105358	1.53069	0.0169164
GO:0006612~protein targeting to membrane	14	0.562249	0.00107511	2.64477	0.0171429
GO:0009142~nucleoside triphosphate biosynthetic process	30	1.20482	0.00107495	1.83356	0.0171984
GO:0045930~negative regulation of mitotic cell cycle	11	0.441767	0.00110381	3.11705	0.0175375
GO:0043525~positive regulation of neuron apoptosis	11	0.441767	0.00110381	3.11705	0.0175375
GO:0008633~activation of pro-apoptotic gene products	11	0.441767	0.00110381	3.11705	0.0175375
GO:0009792~embryonic development ending in birth or egg hatching	76	3.05221	0.00118458	1.41854	0.0187465
GO:0001775~cell activation	67	2.69076	0.00120153	1.45535	0.018886
GO:0002521~leukocyte differentiation	36	1.44578	0.00119803	1.71319	0.0188942
GO:0051493~regulation of cytoskeleton organization	37	1.48594	0.00123155	1.69604	0.0192895
GO:0000902~cell morphogenesis	80	3.21285	0.00127305	1.40092	0.0198675
GO:0031100~organ regeneration	12	0.481928	0.00129725	2.87728	0.0201751
GO:0008629~induction of apoptosis by intracellular signals	19	0.763052	0.00132034	2.19348	0.0204634
GO:0051130~positive regulation of cellular component organization	46	1.84739	0.00136989	1.58436	0.0210172
GO:0006541~glutamine metabolic process	10	0.401606	0.00136847	3.28111	0.0210639
GO:0051402~neuron apoptosis	10	0.401606	0.00136847	3.28111	0.0210639
GO:0044275~cellular carbohydrate catabolic process	26	1.04418	0.00136796	1.9069	0.0211248
GO:0002377~immunoglobulin production	13	0.522088	0.00142192	2.70144	0.0217367
GO:0006412~translation	75	3.01205	0.00144337	1.41256	0.0219901
GO:0043254~regulation of protein complex assembly	27	1.08434	0.0014779	1.87023	0.0224383
GO:0070507~regulation of microtubule cytoskeleton organization	16	0.64257	0.00149207	2.3749	0.0225786
GO:0010648~negative regulation of cell communication	59	2.36948	0.00152502	1.48311	0.0229252
GO:0008202~steroid metabolic process	50	2.00803	0.00152161	1.54309	0.0229475
GO:0008634~negative regulation of survival gene product expression	6	0.240964	0.00166587	5.34352	0.0249384
GO:0006006~glucose metabolic process	40	1.60643	0.00170009	1.62983	0.0253644
GO:0051270~regulation of cell motion	48	1.92771	0.00172239	1.55045	0.0256123
GO:0046034~ATP metabolic process	30	1.20482	0.00175833	1.78117	0.0260582
GO:0031668~cellular response to extracellular stimulus	21	0.843373	0.00179434	2.04556	0.0265023
GO:0002252~immune effector process	36	1.44578	0.00183188	1.67483	0.0269654
GO:0001568~blood vessel development	58	2.32932	0.00189049	1.47583	0.0277307
GO:0051168~nuclear export	20	0.803213	0.00194693	2.07803	0.0284592
GO:0034599~cellular response to oxidative stress	16	0.64257	0.00195657	2.31967	0.02851
GO:0002440~production of molecular mediator of immune response	13	0.522088	0.00198544	2.6143	0.0288362
GO:0006897~endocytosis	53	2.12851	0.00203954	1.50185	0.0295205
GO:0010324~membrane invagination	53	2.12851	0.00203954	1.50185	0.0295205
GO:0001944~vasculature development	59	2.36948	0.00204755	1.46539	0.0295443
GO:0007507~heart development	52	2.08835	0.00206583	1.50778	0.0297138
GO:0006364~rRNA processing	27	1.08434	0.00208539	1.82957	0.0299003
GO:0030183~B cell differentiation	17	0.682731	0.00240294	2.20791	0.034276
GO:0032582~negative regulation of gene-specific transcription	17	0.682731	0.00240294	2.20791	0.034276
GO:0045637~regulation of myeloid cell differentiation	22	0.883534	0.00245292	1.95929	0.0348721
GO:0034728~nucleosome organization	27	1.08434	0.00246175	1.8099	0.0348907
GO:0000387~spliceosomal snRNP biogenesis	12	0.481928	0.00264637	2.67176	0.0373495
GO:0033273~response to vitamin	21	0.843373	0.00269922	1.98358	0.0379688
GO:0006898~receptor-mediated endocytosis	18	0.722892	0.00283359	2.11724	0.0397055
GO:0009145~purine nucleoside triphosphate biosynthetic process	28	1.1245	0.00302084	1.76318	0.0421523
GO:0009201~ribonucleoside triphosphate biosynthetic process	28	1.1245	0.00302084	1.76318	0.0421523
GO:0032535~regulation of cellular component size	62	2.48996	0.0030524	1.42625	0.0424588
GO:0009394~2'-deoxyribonucleotide metabolic process	10	0.401606	0.00321283	2.96862	0.0445126
GO:0010466~negative regulation of peptidase activity	10	0.401606	0.00321283	2.96862	0.0445126
GO:0018210~peptidyl-threonine modification	10	0.401606	0.00321283	2.96862	0.0445126
GO:0016052~carbohydrate catabolic process	30	1.20482	0.00322745	1.71581	0.0445805
GO:0030865~cortical cytoskeleton organization	8	0.321285	0.00325766	3.56234	0.0448581
GO:0010553~negative regulation of specific transcription from RNA polymerase II promoter	15	0.60241	0.00342996	2.28077	0.0470411
GO:0010038~response to metal ion	34	1.36546	0.00347767	1.6431	0.0475431
GO:0043331~response to dsRNA	11	0.441767	0.00352145	2.743	0.0479895
GO:0010948~negative regulation of cell cycle process	11	0.441767	0.00352145	2.743	0.0479895
GO:0045454~cell redox homeostasis	20	0.803213	0.00361578	1.97908	0.0491038
GO:0002237~response to molecule of bacterial origin	25	1.00402	0.00362911	1.81224	0.0491398
GO:0002443~leukocyte mediated immunity	25	1.00402	0.00362911	1.81224	0.0491398

## Sheet: 0.005
GO Term	Count	%	PValue	FE	Benjamini
GO:0007049~cell cycle	253	10.6481	1.57948e-35	2.13379	7.32249e-32
GO:0022402~cell cycle process	193	8.1229	6.73275e-30	2.23564	1.56065e-26
GO:0000278~mitotic cell cycle	145	6.10269	1.86795e-29	2.56483	2.8866e-26
GO:0022403~cell cycle phase	136	5.72391	1.71261e-19	2.14997	1.98492e-16
GO:0010033~response to organic substance	202	8.50168	1.94236e-19	1.83362	1.80095e-16
GO:0042981~regulation of apoptosis	218	9.17508	4.14295e-19	1.77457	3.20112e-16
GO:0043067~regulation of programmed cell death	218	9.17508	1.43683e-18	1.75709	9.51593e-16
GO:0010605~negative regulation of macromolecule metabolic process	202	8.50168	1.67323e-18	1.80114	9.69639e-16
GO:0010941~regulation of cell death	218	9.17508	2.27309e-18	1.75062	1.17089e-15
GO:0006259~DNA metabolic process	152	6.39731	1.1402e-17	1.96601	5.28595e-15
GO:0006974~response to DNA damage stimulus	122	5.13468	2.09001e-17	2.14064	8.80842e-15
GO:0046907~intracellular transport	183	7.70202	2.18695e-17	1.82297	8.44891e-15
GO:0033554~cellular response to stress	163	6.86027	5.33358e-17	1.8848	1.90204e-14
GO:0051726~regulation of cell cycle	110	4.62963	3.6289e-16	2.17499	1.10245e-13
GO:0000377~RNA splicing, via transesterification reactions with bulged adenosine as nucleophile	65	2.73569	1.83349e-15	2.78045	5.83311e-13
GO:0000375~RNA splicing, via transesterification reactions	65	2.73569	1.83349e-15	2.78045	5.83311e-13
GO:0000398~nuclear mRNA splicing, via spliceosome	65	2.73569	1.83349e-15	2.78045	5.83311e-13
GO:0051248~negative regulation of protein metabolic process	72	3.0303	2.12332e-14	2.5199	6.1442e-12
GO:0031400~negative regulation of protein modification process	54	2.27273	2.14635e-14	2.96989	5.84333e-12
GO:0000087~M phase of mitotic cell cycle	81	3.40909	2.5073e-14	2.36663	6.46239e-12
GO:0000280~nuclear division	80	3.367	2.59566e-14	2.37991	6.33893e-12
GO:0007067~mitosis	80	3.367	2.59566e-14	2.37991	6.33893e-12
GO:0032269~negative regulation of cellular protein metabolic process	70	2.94613	2.83942e-14	2.54518	6.58817e-12
GO:0048285~organelle fission	82	3.45118	3.18509e-14	2.34354	7.03426e-12
GO:0051301~cell division	97	4.08249	5.27893e-14	2.152	1.11128e-11
GO:0043066~negative regulation of apoptosis	110	4.62963	6.75095e-14	2.03368	1.3606e-11
GO:0043069~negative regulation of programmed cell death	110	4.62963	1.89365e-13	2.00536	3.65865e-11
GO:0060548~negative regulation of cell death	110	4.62963	2.31752e-13	1.99978	4.29671e-11
GO:0006260~DNA replication	70	2.94613	6.09133e-13	2.41122	1.08621e-10
GO:0000279~M phase	102	4.29293	7.02125e-13	2.02907	1.20554e-10
GO:0043933~macromolecular complex subunit organization	180	7.57576	1.02975e-12	1.65923	1.70494e-10
GO:0016071~mRNA metabolic process	110	4.62963	1.6436e-12	1.94574	2.62745e-10
GO:0016265~death	182	7.65993	1.69294e-12	1.64523	2.61622e-10
GO:0008219~cell death	181	7.61785	1.70413e-12	1.64757	2.54843e-10
GO:0008380~RNA splicing	91	3.82997	1.79237e-12	2.09709	2.59666e-10
GO:0065003~macromolecular complex assembly	170	7.15488	2.24605e-12	1.67309	3.15542e-10
GO:0070727~cellular macromolecule localization	118	4.96633	5.22414e-12	1.86541	7.12329e-10
GO:0006397~mRNA processing	98	4.12458	5.64165e-12	1.99809	7.4727e-10
GO:0006396~RNA processing	145	6.10269	6.64004e-12	1.7349	8.55087e-10
GO:0043065~positive regulation of apoptosis	121	5.09259	6.8535e-12	1.84166	8.58727e-10
GO:0034613~cellular protein localization	117	4.92424	7.09389e-12	1.8631	8.65453e-10
GO:0032268~regulation of cellular protein metabolic process	130	5.47138	7.51626e-12	1.79497	8.93465e-10
GO:0043068~positive regulation of programmed cell death	121	5.09259	1.14565e-11	1.8289	1.32781e-09
GO:0012501~programmed cell death	157	6.60774	1.15069e-11	1.68171	1.30112e-09
GO:0006916~anti-apoptosis	71	2.98822	1.53461e-11	2.25572	1.69391e-09
GO:0051439~regulation of ubiquitin-protein ligase activity during mitotic cell cycle	36	1.51515	1.60108e-11	3.31847	1.72619e-09
GO:0010942~positive regulation of cell death	121	5.09259	1.6143e-11	1.82049	1.70088e-09
GO:0051438~regulation of ubiquitin-protein ligase activity	38	1.59933	1.81975e-11	3.18847	1.87474e-09
GO:0008283~cell proliferation	121	5.09259	1.87671e-11	1.81632	1.8914e-09
GO:0006886~intracellular protein transport	108	4.54545	1.92461e-11	1.88993	1.8984e-09
GO:0031145~anaphase-promoting complex-dependent proteasomal ubiquitin-dependent protein catabolic process	34	1.43098	2.17755e-11	3.42341	2.10316e-09
GO:0031396~regulation of protein ubiquitination	44	1.85185	2.54505e-11	2.87969	2.40792e-09
GO:0034621~cellular macromolecular complex subunit organization	103	4.33502	6.24872e-11	1.88826	5.79382e-09
GO:0051340~regulation of ligase activity	38	1.59933	7.30171e-11	3.07038	6.6374e-09
GO:0006281~DNA repair	87	3.66162	8.07893e-11	2.00491	7.20267e-09
GO:0051329~interphase of mitotic cell cycle	44	1.85185	8.18452e-11	2.79582	7.15914e-09
GO:0051276~chromosome organization	129	5.42929	8.77903e-11	1.74077	7.53696e-09
GO:0006915~apoptosis	151	6.35522	1.94518e-10	1.64162	1.63961e-08
GO:0009057~macromolecule catabolic process	185	7.7862	2.41564e-10	1.55029	1.9998e-08
GO:0051325~interphase	44	1.85185	2.47446e-10	2.71669	2.01256e-08
GO:0051443~positive regulation of ubiquitin-protein ligase activity	34	1.43098	2.75124e-10	3.17888	2.19909e-08
GO:0031397~negative regulation of protein ubiquitination	35	1.47306	3.5261e-10	3.09549	2.77068e-08
GO:0044271~nitrogen compound biosynthetic process	94	3.95623	4.03541e-10	1.89294	3.11803e-08
GO:0006511~ubiquitin-dependent protein catabolic process	76	3.19865	4.06724e-10	2.05538	3.0911e-08
GO:0042127~regulation of cell proliferation	185	7.7862	4.67571e-10	1.53847	3.49623e-08
GO:0010604~positive regulation of macromolecule metabolic process	198	8.33333	4.96138e-10	1.51209	3.65095e-08
GO:0051437~positive regulation of ubiquitin-protein ligase activity during mitotic cell cycle	33	1.38889	5.42454e-10	3.17613	3.9294e-08
GO:0044265~cellular macromolecule catabolic process	173	7.28114	5.56575e-10	1.56171	3.96966e-08
GO:0051436~negative regulation of ubiquitin-protein ligase activity during mitotic cell cycle	32	1.3468	6.63687e-10	3.22203	4.6619e-08
GO:0043161~proteasomal ubiquitin-dependent protein catabolic process	42	1.76768	8.96973e-10	2.6949	6.20652e-08
GO:0010498~proteasomal protein catabolic process	42	1.76768	8.96973e-10	2.6949	6.20652e-08
GO:0006793~phosphorus metabolic process	218	9.17508	1.04279e-09	1.46635	7.10939e-08
GO:0006796~phosphate metabolic process	218	9.17508	1.04279e-09	1.46635	7.10939e-08
GO:0051351~positive regulation of ligase activity	34	1.43098	1.08016e-09	3.04824	7.25743e-08
GO:0010608~posttranscriptional regulation of gene expression	68	2.86195	1.13012e-09	2.10921	7.48464e-08
GO:0031398~positive regulation of protein ubiquitination	37	1.55724	1.17439e-09	2.88281	7.66827e-08
GO:0034622~cellular macromolecular complex assembly	91	3.82997	1.42925e-09	1.87287	9.20281e-08
GO:0051444~negative regulation of ubiquitin-protein ligase activity	32	1.3468	1.70108e-09	3.12585	1.0803e-07
GO:0051352~negative regulation of ligase activity	32	1.3468	1.70108e-09	3.12585	1.0803e-07
GO:0006357~regulation of transcription from RNA polymerase II promoter	171	7.19697	2.21811e-09	1.53941	1.38962e-07
GO:0006605~protein targeting	68	2.86195	2.70343e-09	2.06997	1.67108e-07
GO:0006457~protein folding	59	2.48316	3.99364e-09	2.18158	2.43612e-07
GO:0044092~negative regulation of molecular function	93	3.91414	4.21316e-09	1.82234	2.53665e-07
GO:0006913~nucleocytoplasmic transport	54	2.27273	4.5076e-09	2.26549	2.67913e-07
GO:0009719~response to endogenous stimulus	107	4.50337	6.11612e-09	1.72911	3.58916e-07
GO:0051169~nuclear transport	54	2.27273	7.46057e-09	2.23681	4.3234e-07
GO:0070271~protein complex biogenesis	126	5.30303	1.04268e-08	1.63295	5.96771e-07
GO:0006461~protein complex assembly	126	5.30303	1.04268e-08	1.63295	5.96771e-07
GO:0007010~cytoskeleton organization	112	4.7138	1.40433e-08	1.68122	7.9396e-07
GO:0031399~regulation of protein modification process	83	3.49327	1.88107e-08	1.8414	1.05068e-06
GO:0016310~phosphorylation	180	7.57576	2.7118e-08	1.47257	1.49665e-06
GO:0051172~negative regulation of nitrogen compound metabolic process	127	5.34512	3.07884e-08	1.60151	1.67923e-06
GO:0000082~G1/S transition of mitotic cell cycle	27	1.13636	3.18688e-08	3.1555	1.71795e-06
GO:0009725~response to hormone stimulus	97	4.08249	3.29371e-08	1.72981	1.75513e-06
GO:0010629~negative regulation of gene expression	124	5.21886	3.32748e-08	1.61022	1.75298e-06
GO:0008104~protein localization	194	8.16498	4.41837e-08	1.43955	2.30152e-06
GO:0034404~nucleobase, nucleoside and nucleotide biosynthetic process	60	2.52525	5.12679e-08	2.03464	2.64086e-06
GO:0034654~nucleobase, nucleoside, nucleotide and nucleic acid biosynthetic process	60	2.52525	5.12679e-08	2.03464	2.64086e-06
GO:0051789~response to protein stimulus	40	1.6835	5.6903e-08	2.44664	2.89892e-06
GO:0010558~negative regulation of macromolecule biosynthetic process	131	5.51347	7.02844e-08	1.56739	3.54172e-06
GO:0009165~nucleotide biosynthetic process	58	2.44108	7.82426e-08	2.04084	3.90034e-06
GO:0045934~negative regulation of nucleobase, nucleoside, nucleotide and nucleic acid metabolic process	124	5.21886	8.44981e-08	1.58506	4.16737e-06
GO:0006468~protein amino acid phosphorylation	153	6.43939	9.66776e-08	1.50127	4.71786e-06
GO:0006917~induction of apoptosis	86	3.61953	9.74059e-08	1.7589	4.70388e-06
GO:0031327~negative regulation of cellular biosynthetic process	133	5.59764	1.03299e-07	1.55161	4.93702e-06
GO:0043086~negative regulation of catalytic activity	77	3.24074	1.11705e-07	1.8193	5.2843e-06
GO:0007346~regulation of mitotic cell cycle	50	2.10438	1.12283e-07	2.15288	5.25799e-06
GO:0012502~induction of programmed cell death	86	3.61953	1.13052e-07	1.75342	5.2411e-06
GO:0008285~negative regulation of cell proliferation	94	3.95623	1.17017e-07	1.70417	5.37119e-06
GO:0009890~negative regulation of biosynthetic process	135	5.68182	1.20347e-07	1.54196	5.46988e-06
GO:0045184~establishment of protein localization	171	7.19697	1.45066e-07	1.45533	6.52934e-06
GO:0022613~ribonucleoprotein complex biogenesis	56	2.3569	1.46698e-07	2.03614	6.53932e-06
GO:0000075~cell cycle checkpoint	35	1.47306	2.00196e-07	2.51721	8.83909e-06
GO:0015031~protein transport	169	7.11279	2.10184e-07	1.45153	9.19252e-06
GO:0016481~negative regulation of transcription	112	4.7138	2.55968e-07	1.59698	1.10903e-05
GO:0051170~nuclear import	34	1.43098	2.72781e-07	2.52865	1.17093e-05
GO:0001666~response to hypoxia	45	1.89394	2.74284e-07	2.19786	1.16658e-05
GO:0033043~regulation of organelle organization	63	2.65152	3.53946e-07	1.90009	1.49171e-05
GO:0002520~immune system development	75	3.15657	4.39813e-07	1.77846	1.83689e-05
GO:0044093~positive regulation of molecular function	135	5.68182	4.66339e-07	1.50775	1.93029e-05
GO:0006163~purine nucleotide metabolic process	56	2.3569	4.81639e-07	1.97046	1.97598e-05
GO:0070482~response to oxygen levels	46	1.93603	5.03588e-07	2.13517	2.04791e-05
GO:0033365~protein localization in organelle	47	1.97811	5.71353e-07	2.10687	2.30327e-05
GO:0051173~positive regulation of nitrogen compound metabolic process	145	6.10269	6.93333e-07	1.47359	2.7709e-05
GO:0000226~microtubule cytoskeleton organization	47	1.97811	7.10195e-07	2.09254	2.81403e-05
GO:0009259~ribonucleotide metabolic process	47	1.97811	7.10195e-07	2.09254	2.81403e-05
GO:0051254~positive regulation of RNA metabolic process	114	4.79798	9.44314e-07	1.55115	3.70997e-05
GO:0045893~positive regulation of transcription, DNA-dependent	113	4.75589	1.08467e-06	1.55043	4.22556e-05
GO:0006261~DNA-dependent DNA replication	25	1.05219	1.46712e-06	2.82101	5.66782e-05
GO:0016044~membrane organization	94	3.95623	1.57035e-06	1.61472	6.01645e-05
GO:0006606~protein import into nucleus	32	1.3468	1.68303e-06	2.43526	6.39532e-05
GO:0014070~response to organic cyclic substance	40	1.6835	2.16317e-06	2.16355	8.15288e-05
GO:0009113~purine base biosynthetic process	9	0.378788	2.27659e-06	6.54475	8.51116e-05
GO:0017038~protein import	42	1.76768	2.79144e-06	2.09832	0.000103524
GO:0031401~positive regulation of protein modification process	54	2.27273	3.19251e-06	1.88993	0.000117457
GO:0043085~positive regulation of catalytic activity	119	5.00842	3.40999e-06	1.49774	0.000124471
GO:0016126~sterol biosynthetic process	18	0.757576	3.59618e-06	3.36587	0.000130241
GO:0046112~nucleobase biosynthetic process	11	0.462963	3.74458e-06	5.1423	0.000134564
GO:0006325~chromatin organization	92	3.87205	3.74724e-06	1.5929	0.000133624
GO:0007059~chromosome segregation	30	1.26263	4.21959e-06	2.42398	0.000149318
GO:0007242~intracellular signaling cascade	249	10.4798	4.36721e-06	1.29749	0.00015337
GO:0006091~generation of precursor metabolites and energy	79	3.32492	4.7409e-06	1.65187	0.000165241
GO:0051247~positive regulation of protein metabolic process	65	2.73569	4.94498e-06	1.75065	0.000171067
GO:0002474~antigen processing and presentation of peptide antigen via MHC class I	12	0.505051	5.1965e-06	4.61982	0.000178436
GO:0007050~cell cycle arrest	35	1.47306	5.28775e-06	2.22394	0.000180234
GO:0000079~regulation of cyclin-dependent protein kinase activity	23	0.968013	5.42624e-06	2.78758	0.000183604
GO:0001701~in utero embryonic development	51	2.14646	5.57912e-06	1.89649	0.000187409
GO:0045935~positive regulation of nucleobase, nucleoside, nucleotide and nucleic acid metabolic process	137	5.76599	5.94179e-06	1.43691	0.000198155
GO:0051098~regulation of binding	46	1.93603	6.01092e-06	1.9677	0.000199028
GO:0045941~positive regulation of transcription	126	5.30303	6.02649e-06	1.46213	0.000198129
GO:0009991~response to extracellular stimulus	60	2.52525	6.25673e-06	1.78493	0.000204249
GO:0010628~positive regulation of gene expression	129	5.42929	6.47303e-06	1.45314	0.000209832
GO:0048534~hemopoietic or lymphoid organ development	68	2.86195	6.66392e-06	1.7117	0.000214519
GO:0043193~positive regulation of gene-specific transcription	31	1.30471	6.96486e-06	2.33204	0.000222659
GO:0042493~response to drug	59	2.48316	7.16849e-06	1.78769	0.000227599
GO:0030097~hemopoiesis	63	2.65152	7.54085e-06	1.74712	0.000237792
GO:0030522~intracellular receptor-mediated signaling pathway	28	1.17845	7.96322e-06	2.44337	0.000249412
GO:0030163~protein catabolic process	136	5.72391	8.1006e-06	1.43101	0.000252012
GO:0051603~proteolysis involved in cellular protein catabolic process	132	5.55556	8.17921e-06	1.43985	0.000252761
GO:0006310~DNA recombination	35	1.47306	8.49405e-06	2.18158	0.000260751
GO:0006417~regulation of translation	42	1.76768	9.63266e-06	2.00642	0.000293754
GO:0032270~positive regulation of cellular protein metabolic process	62	2.60943	1.00108e-05	1.74152	0.000303291
GO:0031570~DNA integrity checkpoint	22	0.925926	1.04087e-05	2.76893	0.000313294
GO:0044257~cellular protein catabolic process	132	5.55556	1.0438e-05	1.43268	0.000312151
GO:0016192~vesicle-mediated transport	127	5.34512	1.09043e-05	1.44303	0.000324003
GO:0009260~ribonucleotide biosynthetic process	39	1.64141	1.10225e-05	2.05843	0.000325428
GO:0009150~purine ribonucleotide metabolic process	42	1.76768	1.17112e-05	1.99188	0.000343569
GO:0007051~spindle organization	20	0.841751	1.27406e-05	2.90878	0.000371413
GO:0034504~protein localization in nucleus	32	1.3468	1.38549e-05	2.228	0.000401369
GO:0032774~RNA biosynthetic process	74	3.11448	1.39295e-05	1.63619	0.000401023
GO:0043632~modification-dependent macromolecule catabolic process	126	5.30303	1.47988e-05	1.43665	0.000423415
GO:0019941~modification-dependent protein catabolic process	126	5.30303	1.47988e-05	1.43665	0.000423415
GO:0006351~transcription, DNA-dependent	73	3.07239	1.60213e-05	1.63619	0.000455572
GO:0043434~response to peptide hormone stimulus	45	1.89394	1.70345e-05	1.91243	0.000481425
GO:0006403~RNA localization	33	1.38889	2.02871e-05	2.15977	0.000569848
GO:0009891~positive regulation of biosynthetic process	147	6.18687	2.05977e-05	1.38429	0.000575087
GO:0006302~double-strand break repair	24	1.0101	2.10187e-05	2.53345	0.000583326
GO:0046649~lymphocyte activation	54	2.27273	2.24028e-05	1.77596	0.000618025
GO:0043488~regulation of mRNA stability	13	0.547138	2.2505e-05	3.86735	0.000617172
GO:0051052~regulation of DNA metabolic process	36	1.51515	2.31187e-05	2.06676	0.000630268
GO:0034097~response to cytokine stimulus	28	1.17845	2.3727e-05	2.31966	0.000643066
GO:0016125~sterol metabolic process	33	1.38889	2.54025e-05	2.13838	0.000684459
GO:0007568~aging	35	1.47306	2.57348e-05	2.08242	0.000689406
GO:0032870~cellular response to hormone stimulus	40	1.6835	2.63951e-05	1.96835	0.000703025
GO:0006096~glycolysis	20	0.841751	2.68065e-05	2.785	0.0007099
GO:0051236~establishment of RNA localization	32	1.3468	2.79526e-05	2.15909	0.000736036
GO:0050657~nucleic acid transport	32	1.3468	2.79526e-05	2.15909	0.000736036
GO:0050658~RNA transport	32	1.3468	2.79526e-05	2.15909	0.000736036
GO:0000070~mitotic sister chromatid segregation	17	0.715488	2.84637e-05	3.09058	0.000745256
GO:0042770~DNA damage response, signal transduction	28	1.17845	3.06609e-05	2.29066	0.000798255
GO:0006164~purine nucleotide biosynthetic process	43	1.80976	3.12965e-05	1.90152	0.000810245
GO:0032583~regulation of gene-specific transcription	40	1.6835	3.18266e-05	1.95366	0.000819389
GO:0031667~response to nutrient levels	53	2.23064	3.46573e-05	1.76077	0.000887308
GO:0006695~cholesterol biosynthetic process	14	0.589226	3.4673e-05	3.5241	0.000882836
GO:0031328~positive regulation of cellular biosynthetic process	144	6.06061	3.55425e-05	1.37583	0.00090002
GO:0010563~negative regulation of phosphorus metabolic process	20	0.841751	3.80631e-05	2.72698	0.000958584
GO:0045936~negative regulation of phosphate metabolic process	20	0.841751	3.80631e-05	2.72698	0.000958584
GO:0009112~nucleobase metabolic process	13	0.547138	4.05208e-05	3.69921	0.00101493
GO:0000819~sister chromatid segregation	17	0.715488	4.30771e-05	3.00705	0.00107313
GO:0009141~nucleoside triphosphate metabolic process	39	1.64141	4.33273e-05	1.94844	0.00107359
GO:0010557~positive regulation of macromolecule biosynthetic process	138	5.80808	4.38245e-05	1.381	0.00108013
GO:0046394~carboxylic acid biosynthetic process	44	1.85185	4.5876e-05	1.85786	0.00112469
GO:0016053~organic acid biosynthetic process	44	1.85185	4.5876e-05	1.85786	0.00112469
GO:0006366~transcription from RNA polymerase II promoter	60	2.52525	4.59035e-05	1.67814	0.00111944
GO:0042440~pigment metabolic process	19	0.799663	5.14313e-05	2.76334	0.00124761
GO:0010552~positive regulation of specific transcription from RNA polymerase II promoter	22	0.925926	5.35231e-05	2.52604	0.00129156
GO:0051129~negative regulation of cellular component organization	41	1.72559	5.73799e-05	1.88968	0.0013774
GO:0010564~regulation of cell cycle process	35	1.47306	5.811e-05	2.00935	0.00138773
GO:0045892~negative regulation of transcription, DNA-dependent	83	3.49327	6.02315e-05	1.52588	0.00143098
GO:0051253~negative regulation of RNA metabolic process	84	3.53535	6.45039e-05	1.51867	0.0015246
GO:0008203~cholesterol metabolic process	30	1.26263	6.63861e-05	2.13416	0.0015611
GO:0045321~leukocyte activation	61	2.56734	6.68856e-05	1.64971	0.0015649
GO:0043487~regulation of RNA stability	13	0.547138	6.97992e-05	3.54507	0.00162481
GO:0048545~response to steroid hormone stimulus	51	2.14646	7.07472e-05	1.73845	0.00163863
GO:0030518~steroid hormone receptor signaling pathway	22	0.925926	7.19433e-05	2.48249	0.00165803
GO:0042113~B cell activation	26	1.09428	9.59771e-05	2.23899	0.0022004
GO:0007093~mitotic cell cycle checkpoint	18	0.757576	9.84514e-05	2.73966	0.00224596
GO:0000122~negative regulation of transcription from RNA polymerase II promoter	65	2.73569	0.000100959	1.59928	0.00229183
GO:0010551~regulation of specific transcription from RNA polymerase II promoter	30	1.26263	0.000102234	2.08875	0.00230942
GO:0009152~purine ribonucleotide biosynthetic process	35	1.47306	0.00010299	1.95783	0.00231521
GO:0010035~response to inorganic substance	53	2.23064	0.000107067	1.69206	0.00239514
GO:0009144~purine nucleoside triphosphate metabolic process	36	1.51515	0.000109072	1.93124	0.00242822
GO:0009309~amine biosynthetic process	27	1.13636	0.00011115	2.18158	0.00246261
GO:0045786~negative regulation of cell cycle	27	1.13636	0.00011115	2.18158	0.00246261
GO:0043523~regulation of neuron apoptosis	29	1.22054	0.000113713	2.10886	0.00250735
GO:0043549~regulation of kinase activity	82	3.45118	0.000114159	1.50328	0.00250524
GO:0009161~ribonucleoside monophosphate metabolic process	13	0.547138	0.00011563	3.40327	0.00252555
GO:0030036~actin cytoskeleton organization	57	2.39899	0.000117164	1.65067	0.00254701
GO:0030521~androgen receptor signaling pathway	16	0.673401	0.000124595	2.90878	0.00269569
GO:0007167~enzyme linked receptor protein signaling pathway	79	3.32492	0.000127043	1.5118	0.00273582
GO:0000077~DNA damage checkpoint	19	0.799663	0.000138608	2.59063	0.00297072
GO:0016568~chromatin modification	66	2.77778	0.000138868	1.57647	0.00296259
GO:0043623~cellular protein complex assembly	44	1.85185	0.000139056	1.77759	0.00295301
GO:0022618~ribonucleoprotein complex assembly	24	1.0101	0.000143844	2.27644	0.00304061
GO:0007005~mitochondrion organization	39	1.64141	0.00014659	1.8496	0.0030845
GO:0045944~positive regulation of transcription from RNA polymerase II promoter	84	3.53535	0.000155857	1.48183	0.00326438
GO:0001889~liver development	20	0.841751	0.000182663	2.46972	0.00380761
GO:0006446~regulation of translational initiation	17	0.715488	0.000187966	2.71368	0.00390041
GO:0009123~nucleoside monophosphate metabolic process	23	0.968013	0.000199158	2.28075	0.00411378
GO:0007584~response to nutrient	39	1.64141	0.000202537	1.82318	0.00416488
GO:0043009~chordate embryonic development	76	3.19865	0.000210339	1.50272	0.00430589
GO:0051101~regulation of DNA binding	35	1.47306	0.000210632	1.89311	0.00429294
GO:0048193~Golgi vesicle transport	37	1.55724	0.000225912	1.84852	0.00458352
GO:0006007~glucose catabolic process	21	0.883838	0.00022894	2.36965	0.00462459
GO:0006730~one-carbon metabolic process	33	1.38889	0.000229073	1.92836	0.00460721
GO:0051174~regulation of phosphorus metabolic process	104	4.3771	0.000229773	1.40341	0.0046013
GO:0019220~regulation of phosphate metabolic process	104	4.3771	0.000229773	1.40341	0.0046013
GO:0009156~ribonucleoside monophosphate biosynthetic process	12	0.505051	0.000232932	3.41465	0.00464436
GO:0051090~regulation of transcription factor activity	31	1.30471	0.000245656	1.96978	0.00487648
GO:0042254~ribosome biogenesis	35	1.47306	0.000249872	1.87759	0.00493883
GO:0015931~nucleobase, nucleoside, nucleotide and nucleic acid transport	33	1.38889	0.000273532	1.9113	0.00538235
GO:0009792~embryonic development ending in birth or egg hatching	76	3.19865	0.000281429	1.48922	0.00551394
GO:0051338~regulation of transferase activity	83	3.49327	0.000282369	1.46025	0.00550902
GO:0032570~response to progesterone stimulus	11	0.462963	0.000285434	3.59961	0.00554532
GO:0045859~regulation of protein kinase activity	78	3.28283	0.000286586	1.47968	0.00554442
GO:0046164~alcohol catabolic process	26	1.09428	0.000297393	2.10078	0.00572903
GO:0006289~nucleotide-excision repair	20	0.841751	0.000317292	2.37991	0.00608596
GO:0006297~nucleotide-excision repair, DNA gap filling	10	0.420875	0.000335638	3.84985	0.00641027
GO:0009116~nucleoside metabolic process	22	0.925926	0.000352365	2.24976	0.00670112
GO:0046148~pigment biosynthetic process	16	0.673401	0.000357787	2.68503	0.00677611
GO:0010639~negative regulation of organelle organization	26	1.09428	0.000366681	2.07516	0.00691574
GO:0006144~purine base metabolic process	9	0.378788	0.000368896	4.20734	0.0069292
GO:0030029~actin filament-based process	58	2.44108	0.00037675	1.57509	0.00704769
GO:0008284~positive regulation of cell proliferation	90	3.78788	0.000386274	1.42277	0.0071962
GO:0051028~mRNA transport	27	1.13636	0.000399813	2.03113	0.00741774
GO:0051656~establishment of organelle localization	23	0.968013	0.000406	2.18158	0.00750211
GO:0048002~antigen processing and presentation of peptide antigen	13	0.547138	0.000432916	3.03863	0.00796585
GO:0007017~microtubule-based process	60	2.52525	0.000442753	1.55211	0.00811395
GO:0006401~RNA catabolic process	22	0.925926	0.000446642	2.21515	0.00815273
GO:0042325~regulation of phosphorylation	99	4.16667	0.000452793	1.39041	0.00823217
GO:0051651~maintenance of location in cell	18	0.757576	0.000464331	2.45428	0.00840814
GO:0001836~release of cytochrome c from mitochondria	11	0.462963	0.000470639	3.4282	0.00848876
GO:0042110~T cell activation	35	1.47306	0.00048011	1.81799	0.00862532
GO:0032943~mononuclear cell proliferation	17	0.715488	0.00048272	2.52865	0.00863856
GO:0070661~leukocyte proliferation	17	0.715488	0.00048272	2.52865	0.00863856
GO:0051493~regulation of cytoskeleton organization	37	1.55724	0.00049516	1.78056	0.00882618
GO:0043281~regulation of caspase activity	25	1.05219	0.000504905	2.07112	0.00896469
GO:0019221~cytokine-mediated signaling pathway	23	0.968013	0.000507907	2.15042	0.00898338
GO:0022411~cellular component disassembly	19	0.799663	0.00057252	2.34623	0.0100823
GO:0046365~monosaccharide catabolic process	23	0.968013	0.000631378	2.12013	0.0110713
GO:0006986~response to unfolded protein	23	0.968013	0.000631378	2.12013	0.0110713
GO:0009199~ribonucleoside triphosphate metabolic process	33	1.38889	0.000631845	1.83031	0.0110377
GO:0042326~negative regulation of phosphorylation	17	0.715488	0.000644088	2.47246	0.0112082
GO:0032507~maintenance of protein location in cell	16	0.673401	0.000668099	2.55405	0.0115803
GO:0006612~protein targeting to membrane	14	0.589226	0.000670264	2.77656	0.0115744
GO:0048255~mRNA stabilization	9	0.378788	0.000684827	3.92685	0.0117806
GO:0007052~mitotic spindle organization	9	0.378788	0.000684827	3.92685	0.0117806
GO:0043489~RNA stabilization	9	0.378788	0.000684827	3.92685	0.0117806
GO:0045930~negative regulation of mitotic cell cycle	11	0.462963	0.000745414	3.27238	0.0127692
GO:0043525~positive regulation of neuron apoptosis	11	0.462963	0.000745414	3.27238	0.0127692
GO:0008354~germ cell migration	8	0.3367	0.000747074	4.36317	0.0127504
GO:0006979~response to oxidative stress	42	1.76768	0.00074907	1.67609	0.0127373
GO:0052547~regulation of peptidase activity	26	1.09428	0.000805783	1.97865	0.0136454
GO:0043627~response to estrogen stimulus	30	1.26263	0.000808127	1.86993	0.0136351
GO:0046651~lymphocyte proliferation	16	0.673401	0.000894276	2.49324	0.0150237
GO:0070507~regulation of microtubule cytoskeleton organization	16	0.673401	0.000894276	2.49324	0.0150237
GO:0052548~regulation of endopeptidase activity	25	1.05219	0.000913796	1.99535	0.0152938
GO:0002377~immunoglobulin production	13	0.547138	0.000915008	2.83606	0.0152589
GO:0051130~positive regulation of cellular component organization	45	1.89394	0.000918647	1.62715	0.0152643
GO:0006541~glutamine metabolic process	10	0.420875	0.000954353	3.44461	0.0157965
GO:0051235~maintenance of location	21	0.883838	0.000972767	2.1475	0.0160418
GO:0001568~blood vessel development	57	2.39899	0.00101532	1.52266	0.0166787
GO:0019320~hexose catabolic process	22	0.925926	0.00107669	2.08673	0.0176161
GO:0006839~mitochondrial transport	22	0.925926	0.00107669	2.08673	0.0176161
GO:0006308~DNA catabolic process	20	0.841751	0.00108012	2.18158	0.0176096
GO:0051168~nuclear export	20	0.841751	0.00108012	2.18158	0.0176096
GO:0001944~vasculature development	58	2.44108	0.00108397	1.51233	0.0176099
GO:0009142~nucleoside triphosphate biosynthetic process	29	1.22054	0.00109271	1.86076	0.0176888
GO:0009205~purine ribonucleoside triphosphate metabolic process	32	1.3468	0.00115727	1.79002	0.0186595
GO:0006333~chromatin assembly or disassembly	34	1.43098	0.00117354	1.75214	0.0188539
GO:0006270~DNA replication initiation	9	0.378788	0.00118698	3.68142	0.0190022
GO:0051783~regulation of nuclear division	19	0.799663	0.0011935	2.22054	0.0190399
GO:0007088~regulation of mitosis	19	0.799663	0.0011935	2.22054	0.0190399
GO:0009262~deoxyribonucleotide metabolic process	12	0.505051	0.00124562	2.90878	0.0197956
GO:0030098~lymphocyte differentiation	29	1.22054	0.00128606	1.8427	0.0203622
GO:0002440~production of molecular mediator of immune response	13	0.547138	0.0012876	2.74457	0.0203171
GO:0008637~apoptotic mitochondrial changes	13	0.547138	0.0012876	2.74457	0.0203171
GO:0009064~glutamine family amino acid metabolic process	18	0.757576	0.00131092	2.26549	0.0206114
GO:0045637~regulation of myeloid cell differentiation	22	0.925926	0.00132046	2.05692	0.0206898
GO:0008634~negative regulation of survival gene product expression	6	0.252525	0.00132496	5.60979	0.0206897
GO:0045185~maintenance of protein location	17	0.715488	0.00142922	2.31793	0.022226
GO:0032989~cellular component morphogenesis	84	3.53535	0.00143126	1.38478	0.022183
GO:0045787~positive regulation of cell cycle	19	0.799663	0.00149924	2.18158	0.0231477
GO:0009126~purine nucleoside monophosphate metabolic process	10	0.420875	0.00150165	3.27238	0.0231076
GO:0009167~purine ribonucleoside monophosphate metabolic process	10	0.420875	0.00150165	3.27238	0.0231076
GO:0001775~cell activation	64	2.6936	0.00151474	1.45946	0.0232298
GO:0032868~response to insulin stimulus	28	1.17845	0.00173376	1.83253	0.0264593
GO:0007006~mitochondrial membrane organization	13	0.547138	0.00177724	2.65881	0.0270254
GO:0007565~female pregnancy	30	1.26263	0.00178294	1.78493	0.0270224
GO:0051270~regulation of cell motion	46	1.93603	0.00199809	1.55989	0.0301386
GO:0002521~leukocyte differentiation	34	1.43098	0.0020474	1.69864	0.0307715
GO:0007507~heart development	50	2.10438	0.00215691	1.52204	0.0322877
GO:0032869~cellular response to insulin stimulus	21	0.883838	0.00221544	2.02117	0.0330436
GO:0044087~regulation of cellular component biogenesis	36	1.51515	0.00227378	1.65923	0.0337913
GO:0018210~peptidyl-threonine modification	10	0.420875	0.00227491	3.11655	0.0336999
GO:0009394~2'-deoxyribonucleotide metabolic process	10	0.420875	0.00227491	3.11655	0.0336999
GO:0006364~rRNA processing	26	1.09428	0.00229069	1.8496	0.033822
GO:0006268~DNA unwinding during replication	8	0.3367	0.00244247	3.73986	0.0359108
GO:0031668~cellular response to extracellular stimulus	20	0.841751	0.00251079	2.04523	0.0367813
GO:0005996~monosaccharide metabolic process	51	2.14646	0.00253832	1.50352	0.0370607
GO:0032535~regulation of cellular component size	60	2.52525	0.00255692	1.44902	0.0372103
GO:0034728~nucleosome organization	26	1.09428	0.0026876	1.82972	0.0389551
GO:0007179~transforming growth factor beta receptor signaling pathway	19	0.799663	0.00283972	2.0725	0.0409892
GO:0008652~cellular amino acid biosynthetic process	17	0.715488	0.0028978	2.18158	0.0416815
GO:0043524~negative regulation of neuron apoptosis	17	0.715488	0.0028978	2.18158	0.0416815
GO:0045648~positive regulation of erythrocyte differentiation	7	0.294613	0.00290769	4.16484	0.0416918
GO:0000902~cell morphogenesis	75	3.15657	0.002925	1.37881	0.041806
GO:0008202~steroid metabolic process	47	1.97811	0.00294033	1.52279	0.0418917
GO:0002252~immune effector process	34	1.43098	0.00302749	1.66061	0.0429765
GO:0009127~purine nucleoside monophosphate biosynthetic process	9	0.378788	0.00303424	3.27238	0.0429391
GO:0016447~somatic recombination of immunoglobulin gene segments	9	0.378788	0.00303424	3.27238	0.0429391
GO:0009168~purine ribonucleoside monophosphate biosynthetic process	9	0.378788	0.00303424	3.27238	0.0429391
GO:0007184~SMAD protein nuclear translocation	6	0.252525	0.00308821	4.90856	0.0435543
GO:0019318~hexose metabolic process	45	1.89394	0.00315488	1.53393	0.0443403
GO:0009201~ribonucleoside triphosphate biosynthetic process	27	1.13636	0.00317092	1.78493	0.0444266
GO:0009145~purine nucleoside triphosphate biosynthetic process	27	1.13636	0.00317092	1.78493	0.0444266
GO:0000060~protein import into nucleus, translocation	13	0.547138	0.00321421	2.5024	0.0448848
GO:0008633~activation of pro-apoptotic gene products	10	0.420875	0.00333379	2.97489	0.0463786
GO:0019725~cellular homeostasis	94	3.95623	0.00336286	1.32019	0.0466344
GO:0031100~organ regeneration	11	0.462963	0.00341985	2.76893	0.047266
GO:0000018~regulation of DNA recombination	11	0.462963	0.00341985	2.76893	0.047266
GO:0010324~membrane invagination	50	2.10438	0.00352415	1.48744	0.04853
GO:0006897~endocytosis	50	2.10438	0.00352415	1.48744	0.04853
GO:0034599~cellular response to oxidative stress	15	0.631313	0.0035587	2.28305	0.04885
GO:0044275~cellular carbohydrate catabolic process	24	1.0101	0.0035614	1.84793	0.0487422
GO:0006694~steroid biosynthetic process	24	1.0101	0.0035614	1.84793	0.0487422
GO:0006997~nucleus organization	17	0.715488	0.00360308	2.13963	0.0491546
GO:0043254~regulation of protein complex assembly	25	1.05219	0.0036207	1.81799	0.0492447
GO:0046034~ATP metabolic process	28	1.17845	0.00367669	1.74527	0.0498424
GO:0033273~response to vitamin	20	0.841751	0.0036812	1.98326	0.0497569

## Sheet: 0.0005
GO Term	Count	%	PValue	FE	Benjamini
GO:0007049~cell cycle	232	10.892	8.15798e-34	2.18856	3.5789e-30
GO:0022402~cell cycle process	177	8.30986	2.37335e-28	2.29328	5.20594e-25
GO:0000278~mitotic cell cycle	134	6.29108	3.22493e-28	2.65115	4.71592e-25
GO:0022403~cell cycle phase	125	5.86854	1.08995e-18	2.21025	1.1954e-15
GO:0006974~response to DNA damage stimulus	115	5.39906	5.26421e-18	2.25694	4.61882e-15
GO:0000398~nuclear mRNA splicing, via spliceosome	64	3.00469	2.37708e-17	3.06211	1.73804e-14
GO:0000377~RNA splicing, via transesterification reactions with bulged adenosine as nucleophile	64	3.00469	2.37708e-17	3.06211	1.73804e-14
GO:0000375~RNA splicing, via transesterification reactions	64	3.00469	2.37708e-17	3.06211	1.73804e-14
GO:0006259~DNA metabolic process	140	6.57277	3.19025e-17	2.02539	1.99938e-14
GO:0042981~regulation of apoptosis	195	9.15493	6.08958e-17	1.77546	6.08402e-14
GO:0043067~regulation of programmed cell death	195	9.15493	2.90589e-16	1.75796	1.62315e-13
GO:0010941~regulation of cell death	195	9.15493	4.89638e-16	1.75149	1.94844e-13
GO:0033554~cellular response to stress	148	6.94836	1.27566e-15	1.91415	4.87055e-13
GO:0010605~negative regulation of macromolecule metabolic process	179	8.40376	1.4302e-15	1.78521	5.27689e-13
GO:0000087~M phase of mitotic cell cycle	76	3.56808	2.00846e-14	2.48369	6.78135e-12
GO:0048285~organelle fission	77	3.61502	2.28361e-14	2.46143	7.16671e-12
GO:0000280~nuclear division	75	3.52113	2.28798e-14	2.49557	6.68887e-12
GO:0007067~mitosis	75	3.52113	2.28798e-14	2.49557	6.68887e-12
GO:0051726~regulation of cell cycle	98	4.60094	4.56791e-14	2.16735	1.25112e-11
GO:0010033~response to organic substance	172	8.07512	4.66567e-14	1.74632	1.20332e-11
GO:0008380~RNA splicing	88	4.13146	5.94704e-14	2.26828	1.45034e-11
GO:0043066~negative regulation of apoptosis	102	4.78873	8.83452e-14	2.10925	2.0405e-11
GO:0043069~negative regulation of programmed cell death	102	4.78873	2.31567e-13	2.07988	5.07998e-11
GO:0060548~negative regulation of cell death	102	4.78873	2.82377e-13	2.0741	5.898e-11
GO:0006397~mRNA processing	94	4.41315	3.24524e-13	2.14365	6.47119e-11
GO:0000279~M phase	95	4.46009	5.96158e-13	2.11378	1.13717e-10
GO:0051301~cell division	88	4.13146	6.45801e-13	2.1837	1.1805e-10
GO:0006396~RNA processing	136	6.38498	1.23876e-12	1.82005	2.17382e-10
GO:0043933~macromolecular complex subunit organization	165	7.74648	1.71212e-12	1.70121	2.8888e-10
GO:0016071~mRNA metabolic process	102	4.78873	1.75508e-12	2.01804	2.85162e-10
GO:0051276~chromosome organization	124	5.8216	1.7994e-12	1.87159	2.81935e-10
GO:0051248~negative regulation of protein metabolic process	64	3.00469	1.81987e-12	2.50536	2.75304e-10
GO:0031400~negative regulation of protein modification process	48	2.25352	1.99701e-12	2.95274	2.92022e-10
GO:0032269~negative regulation of cellular protein metabolic process	62	2.9108	3.07026e-12	2.52145	4.34484e-10
GO:0065003~macromolecular complex assembly	156	7.32394	3.45811e-12	1.71725	4.74087e-10
GO:0006260~DNA replication	64	3.00469	4.03396e-12	2.4658	5.36277e-10
GO:0046907~intracellular transport	154	7.23005	5.1634e-12	1.71588	6.66234e-10
GO:0008219~cell death	164	7.69953	9.93693e-12	1.66973	1.24552e-09
GO:0009057~macromolecule catabolic process	174	8.16901	1.72574e-11	1.63091	2.10301e-09
GO:0016265~death	164	7.69953	1.811e-11	1.6582	2.14727e-09
GO:0044265~cellular macromolecule catabolic process	164	7.69953	2.01149e-11	1.65591	2.32221e-09
GO:0006916~anti-apoptosis	66	3.09859	2.20808e-11	2.34535	2.4838e-09
GO:0043065~positive regulation of apoptosis	110	5.16432	3.56035e-11	1.87265	3.90482e-09
GO:0031145~anaphase-promoting complex-dependent proteasomal ubiquitin-dependent protein catabolic process	32	1.50235	3.71097e-11	3.60386	3.97073e-09
GO:0043068~positive regulation of programmed cell death	110	5.16432	5.60086e-11	1.85967	5.85024e-09
GO:0006281~DNA repair	81	3.80282	7.00428e-11	2.08785	7.146e-09
GO:0010942~positive regulation of cell death	110	5.16432	7.52515e-11	1.85112	7.50291e-09
GO:0034621~cellular macromolecular complex subunit organization	95	4.46009	9.2014e-11	1.94799	8.97034e-09
GO:0051438~regulation of ubiquitin-protein ligase activity	35	1.64319	9.42092e-11	3.28477	8.98469e-09
GO:0006511~ubiquitin-dependent protein catabolic process	72	3.38028	1.13173e-10	2.17795	1.05636e-08
GO:0051439~regulation of ubiquitin-protein ligase activity during mitotic cell cycle	33	1.5493	1.15688e-10	3.40241	1.05734e-08
GO:0012501~programmed cell death	141	6.61972	1.47042e-10	1.68931	1.31648e-08
GO:0031396~regulation of protein ubiquitination	40	1.87793	2.35349e-10	2.92814	2.06495e-08
GO:0051340~regulation of ligase activity	35	1.64319	3.26355e-10	3.16311	2.80729e-08
GO:0051443~positive regulation of ubiquitin-protein ligase activity	32	1.50235	3.89106e-10	3.34644	3.2827e-08
GO:0070727~cellular macromolecule localization	104	4.88263	3.92417e-10	1.83893	3.24817e-08
GO:0031397~negative regulation of protein ubiquitination	33	1.5493	4.30288e-10	3.26448	3.49569e-08
GO:0034613~cellular protein localization	103	4.83568	5.54377e-10	1.83454	4.42191e-08
GO:0034622~cellular macromolecular complex assembly	85	3.99061	7.87275e-10	1.9567	6.16745e-08
GO:0051437~positive regulation of ubiquitin-protein ligase activity during mitotic cell cycle	31	1.4554	8.35158e-10	3.33722	6.42779e-08
GO:0032268~regulation of cellular protein metabolic process	114	5.35211	8.42609e-10	1.76059	6.37332e-08
GO:0008283~cell proliferation	107	5.02347	8.86924e-10	1.79651	6.59481e-08
GO:0051436~negative regulation of ubiquitin-protein ligase activity during mitotic cell cycle	30	1.40845	1.15381e-09	3.37862	8.4363e-08
GO:0006886~intracellular protein transport	95	4.46009	1.32441e-09	1.85945	9.52487e-08
GO:0051351~positive regulation of ligase activity	32	1.50235	1.38915e-09	3.20892	9.82938e-08
GO:0010498~proteasomal protein catabolic process	39	1.83099	1.86229e-09	2.79896	1.2968e-07
GO:0043161~proteasomal ubiquitin-dependent protein catabolic process	39	1.83099	1.86229e-09	2.79896	1.2968e-07
GO:0051329~interphase of mitotic cell cycle	39	1.83099	2.56682e-09	2.77178	1.75948e-07
GO:0006915~apoptosis	135	6.33803	2.74012e-09	1.64161	1.84937e-07
GO:0051352~negative regulation of ligase activity	30	1.40845	2.74932e-09	3.27777	1.82747e-07
GO:0051444~negative regulation of ubiquitin-protein ligase activity	30	1.40845	2.74932e-09	3.27777	1.82747e-07
GO:0022613~ribonucleoprotein complex biogenesis	56	2.62911	2.83345e-09	2.27744	1.85528e-07
GO:0042127~regulation of cell proliferation	166	7.79343	4.07768e-09	1.54406	2.6307e-07
GO:0031398~positive regulation of protein ubiquitination	34	1.59624	4.5289e-09	2.963	2.87946e-07
GO:0051325~interphase	39	1.83099	6.50293e-09	2.69333	4.07548e-07
GO:0010608~posttranscriptional regulation of gene expression	61	2.86385	1.14254e-08	2.11631	7.05962e-07
GO:0006457~protein folding	54	2.53521	1.19175e-08	2.23333	7.26138e-07
GO:0044271~nitrogen compound biosynthetic process	83	3.89671	1.25199e-08	1.8695	7.52395e-07
GO:0044092~negative regulation of molecular function	84	3.94366	2.14494e-08	1.84105	1.2716e-06
GO:0006913~nucleocytoplasmic transport	49	2.30047	2.2319e-08	2.29934	1.30551e-06
GO:0006605~protein targeting	61	2.86385	2.44197e-08	2.07694	1.4096e-06
GO:0051169~nuclear transport	49	2.30047	3.49135e-08	2.27023	1.98916e-06
GO:0006793~phosphorus metabolic process	192	9.01408	4.90993e-08	1.44451	2.76152e-06
GO:0006796~phosphate metabolic process	192	9.01408	4.90993e-08	1.44451	2.76152e-06
GO:0051170~nuclear import	33	1.5493	6.8109e-08	2.74513	3.7822e-06
GO:0070271~protein complex biogenesis	113	5.30516	7.0646e-08	1.63802	3.87404e-06
GO:0006461~protein complex assembly	113	5.30516	7.0646e-08	1.63802	3.87404e-06
GO:0010604~positive regulation of macromolecule metabolic process	172	8.07512	8.24615e-08	1.46919	4.46615e-06
GO:0006917~induction of apoptosis	79	3.70892	1.35827e-07	1.80721	7.2667e-06
GO:0012502~induction of programmed cell death	79	3.70892	1.55958e-07	1.80158	8.24317e-06
GO:0006261~DNA-dependent DNA replication	25	1.17371	1.80013e-07	3.15532	9.40133e-06
GO:0006357~regulation of transcription from RNA polymerase II promoter	149	6.99531	1.86664e-07	1.50032	9.63403e-06
GO:0007346~regulation of mitotic cell cycle	46	2.15962	2.1378e-07	2.21537	1.09052e-05
GO:0043086~negative regulation of catalytic activity	70	3.28638	2.99771e-07	1.84991	1.51159e-05
GO:0006325~chromatin organization	88	4.13146	4.0048e-07	1.70421	1.99646e-05
GO:0030163~protein catabolic process	130	6.10329	4.06539e-07	1.52998	2.0039e-05
GO:0051603~proteolysis involved in cellular protein catabolic process	126	5.91549	4.87269e-07	1.53727	2.37514e-05
GO:0006606~protein import into nucleus	31	1.4554	4.94288e-07	2.63873	2.38288e-05
GO:0000226~microtubule cytoskeleton organization	44	2.06573	5.69133e-07	2.19112	2.71386e-05
GO:0000075~cell cycle checkpoint	32	1.50235	5.83449e-07	2.57419	2.75221e-05
GO:0044257~cellular protein catabolic process	126	5.91549	6.42035e-07	1.52962	2.99635e-05
GO:0009719~response to endogenous stimulus	92	4.31925	6.64514e-07	1.66289	3.06861e-05
GO:0034404~nucleobase, nucleoside and nucleotide biosynthetic process	53	2.48826	6.83772e-07	2.01025	3.12465e-05
GO:0034654~nucleobase, nucleoside, nucleotide and nucleic acid biosynthetic process	53	2.48826	6.83772e-07	2.01025	3.12465e-05
GO:0010629~negative regulation of gene expression	109	5.11737	7.35405e-07	1.58317	3.32595e-05
GO:0031399~regulation of protein modification process	72	3.38028	8.18829e-07	1.78666	3.66545e-05
GO:0009113~purine base biosynthetic process	9	0.422535	9.42866e-07	7.32035	4.17805e-05
GO:0043632~modification-dependent macromolecule catabolic process	120	5.6338	1.19778e-06	1.53039	5.25452e-05
GO:0019941~modification-dependent protein catabolic process	120	5.6338	1.19778e-06	1.53039	5.25452e-05
GO:0009165~nucleotide biosynthetic process	51	2.39437	1.19801e-06	2.00719	5.2035e-05
GO:0006163~purine nucleotide metabolic process	51	2.39437	1.19801e-06	2.00719	5.2035e-05
GO:0002520~immune system development	68	3.19249	1.20066e-06	1.80356	5.1639e-05
GO:0033365~protein localization in organelle	43	2.01878	1.25052e-06	2.15599	5.32611e-05
GO:0046112~nucleobase biosynthetic process	11	0.516432	1.30303e-06	5.7517	5.4964e-05
GO:0007059~chromosome segregation	29	1.3615	1.45276e-06	2.62086	6.06959e-05
GO:0008285~negative regulation of cell proliferation	83	3.89671	1.4967e-06	1.68307	6.19418e-05
GO:0009259~ribonucleotide metabolic process	43	2.01878	1.52308e-06	2.14133	6.24443e-05
GO:0010558~negative regulation of macromolecule biosynthetic process	115	5.39906	1.54319e-06	1.53901	6.2683e-05
GO:0045934~negative regulation of nucleobase, nucleoside, nucleotide and nucleic acid metabolic process	109	5.11737	1.62386e-06	1.55843	6.53547e-05
GO:0000082~G1/S transition of mitotic cell cycle	23	1.07981	1.67644e-06	3.00657	6.68573e-05
GO:0051172~negative regulation of nitrogen compound metabolic process	110	5.16432	1.79295e-06	1.55152	7.08594e-05
GO:0044093~positive regulation of molecular function	121	5.68075	2.05664e-06	1.51154	8.05547e-05
GO:0016310~phosphorylation	156	7.32394	2.15332e-06	1.42747	8.35948e-05
GO:0006468~protein amino acid phosphorylation	134	6.29108	2.5412e-06	1.47065	9.77869e-05
GO:0033043~regulation of organelle organization	56	2.62911	2.65158e-06	1.88912	0.000101147
GO:0007010~cytoskeleton organization	95	4.46009	2.92839e-06	1.59503	0.000110743
GO:0009725~response to hormone stimulus	83	3.89671	2.97824e-06	1.65556	0.000111665
GO:0017038~protein import	39	1.83099	3.17311e-06	2.17934	0.000117963
GO:0006091~generation of precursor metabolites and energy	73	3.42723	4.01789e-06	1.7073	0.000148111
GO:0034504~protein localization in nucleus	31	1.4554	4.11039e-06	2.41416	0.000150258
GO:0016481~negative regulation of transcription	98	4.60094	5.02384e-06	1.56295	0.000182129
GO:0010564~regulation of cell cycle process	35	1.64319	5.27283e-06	2.24747	0.000189588
GO:0009890~negative regulation of biosynthetic process	117	5.49296	5.33077e-06	1.49473	0.000190113
GO:0031327~negative regulation of cellular biosynthetic process	115	5.39906	5.41579e-06	1.50061	0.000191588
GO:0009260~ribonucleotide biosynthetic process	37	1.73709	5.58939e-06	2.1843	0.000196147
GO:0031401~positive regulation of protein modification process	49	2.30047	7.78167e-06	1.91817	0.000270902
GO:0007050~cell cycle arrest	32	1.50235	1.10369e-05	2.27428	0.000381182
GO:0006302~double-strand break repair	23	1.07981	1.18104e-05	2.71561	0.000404703
GO:0009112~nucleobase metabolic process	13	0.610329	1.26926e-05	4.13759	0.000431555
GO:0051052~regulation of DNA metabolic process	34	1.59624	1.4476e-05	2.18326	0.000488393
GO:0006310~DNA recombination	32	1.50235	1.69249e-05	2.23096	0.000566635
GO:0043085~positive regulation of catalytic activity	106	4.97653	1.69756e-05	1.49222	0.000564027
GO:0002474~antigen processing and presentation of peptide antigen via MHC class I	11	0.516432	1.70866e-05	4.73669	0.000563447
GO:0007568~aging	33	1.5493	1.73758e-05	2.1961	0.000568705
GO:0008104~protein localization	164	7.69953	1.9684e-05	1.36115	0.000639457
GO:0014070~response to organic cyclic substance	35	1.64319	2.16107e-05	2.11746	0.000696868
GO:0051247~positive regulation of protein metabolic process	58	2.723	2.17551e-05	1.74724	0.000696404
GO:0051254~positive regulation of RNA metabolic process	99	4.64789	2.186e-05	1.50668	0.000694692
GO:0016126~sterol biosynthetic process	16	0.751174	2.21174e-05	3.34644	0.000697814
GO:0048534~hemopoietic or lymphoid organ development	61	2.86385	2.25657e-05	1.71747	0.00070687
GO:0022618~ribonucleoprotein complex assembly	24	1.12676	2.43133e-05	2.54621	0.000756194
GO:0032270~positive regulation of cellular protein metabolic process	56	2.62911	2.49342e-05	1.7594	0.000770039
GO:0042254~ribosome biogenesis	35	1.64319	2.60886e-05	2.1001	0.000800046
GO:0045893~positive regulation of transcription, DNA-dependent	98	4.60094	2.64933e-05	1.50397	0.000806811
GO:0031570~DNA integrity checkpoint	20	0.938967	2.86738e-05	2.81552	0.000867167
GO:0009150~purine ribonucleotide metabolic process	38	1.78404	2.99301e-05	2.01575	0.000898946
GO:0032870~cellular response to hormone stimulus	37	1.73709	3.05607e-05	2.03649	0.000911638
GO:0045184~establishment of protein localization	145	6.80751	3.14851e-05	1.3803	0.000932857
GO:0043434~response to peptide hormone stimulus	41	1.92488	3.22735e-05	1.94892	0.000949792
GO:0000070~mitotic sister chromatid segregation	16	0.751174	3.31539e-05	3.25349	0.000969186
GO:0030522~intracellular receptor-mediated signaling pathway	25	1.17371	3.50231e-05	2.44012	0.00101702
GO:0030097~hemopoiesis	56	2.62911	3.65053e-05	1.73703	0.00105308
GO:0001701~in utero embryonic development	45	2.11268	3.67717e-05	1.87168	0.00105383
GO:0042770~DNA damage response, signal transduction	26	1.22066	3.80085e-05	2.37911	0.00108218
GO:0015031~protein transport	143	6.71362	4.5537e-05	1.37377	0.00128804
GO:0007051~spindle organization	18	0.84507	4.57289e-05	2.92814	0.00128518
GO:0042440~pigment metabolic process	18	0.84507	4.57289e-05	2.92814	0.00128518
GO:0042493~response to drug	52	2.44131	4.80985e-05	1.76231	0.00134313
GO:0000819~sister chromatid segregation	16	0.751174	4.87614e-05	3.16556	0.00135302
GO:0043488~regulation of mRNA stability	12	0.56338	4.93105e-05	3.99292	0.00135964
GO:0009141~nucleoside triphosphate metabolic process	36	1.69014	5.25485e-05	2.0117	0.00143981
GO:0051129~negative regulation of cellular component organization	38	1.78404	5.84007e-05	1.95897	0.00159011
GO:0016568~chromatin modification	62	2.9108	5.98131e-05	1.65643	0.00161849
GO:0006417~regulation of translation	37	1.73709	6.04165e-05	1.97703	0.00162478
GO:0006695~cholesterol biosynthetic process	13	0.610329	6.0943e-05	3.66017	0.00162895
GO:0051098~regulation of binding	40	1.87793	6.31405e-05	1.91382	0.00167742
GO:0006164~purine nucleotide biosynthetic process	39	1.83099	6.59059e-05	1.92901	0.00174028
GO:0009152~purine ribonucleotide biosynthetic process	33	1.5493	6.64036e-05	2.06471	0.00174292
GO:0051173~positive regulation of nitrogen compound metabolic process	123	5.77465	7.652e-05	1.39814	0.00199625
GO:0007242~intracellular signaling cascade	218	10.2347	7.8562e-05	1.27057	0.00203736
GO:0009156~ribonucleoside monophosphate biosynthetic process	12	0.56338	8.28769e-05	3.81931	0.00213651
GO:0001666~response to hypoxia	36	1.69014	8.67543e-05	1.96666	0.0022233
GO:0006096~glycolysis	18	0.84507	8.67787e-05	2.80354	0.00221101
GO:0070482~response to oxygen levels	37	1.73709	0.000114663	1.92094	0.00290362
GO:0006403~RNA localization	29	1.3615	0.00011926	2.1229	0.00300251
GO:0042113~B cell activation	24	1.12676	0.000132553	2.31169	0.00331761
GO:0043487~regulation of RNA stability	12	0.56338	0.00013419	3.66017	0.00333947
GO:0006297~nucleotide-excision repair, DNA gap filling	10	0.469484	0.000139465	4.30609	0.00345096
GO:0006333~chromatin assembly or disassembly	34	1.59624	0.00015174	1.95978	0.00373309
GO:0009144~purine nucleoside triphosphate metabolic process	33	1.5493	0.000157185	1.98009	0.00384525
GO:0030518~steroid hormone receptor signaling pathway	20	0.938967	0.000157774	2.52426	0.00383823
GO:0045935~positive regulation of nucleobase, nucleoside, nucleotide and nucleic acid metabolic process	118	5.53991	0.000164461	1.3843	0.00397854
GO:0006144~purine base metabolic process	9	0.422535	0.000165754	4.70594	0.00398775
GO:0010639~negative regulation of organelle organization	25	1.17371	0.000170066	2.23181	0.00406898
GO:0051789~response to protein stimulus	30	1.40845	0.000170159	2.05243	0.00404913
GO:0043193~positive regulation of gene-specific transcription	26	1.22066	0.000173213	2.18769	0.00409942
GO:0010628~positive regulation of gene expression	111	5.21127	0.000173954	1.39855	0.00409483
GO:0051236~establishment of RNA localization	28	1.31455	0.000174376	2.11309	0.00408285
GO:0050658~RNA transport	28	1.31455	0.000174376	2.11309	0.00408285
GO:0050657~nucleic acid transport	28	1.31455	0.000174376	2.11309	0.00408285
GO:0000079~regulation of cyclin-dependent protein kinase activity	19	0.892019	0.000181988	2.57568	0.00423809
GO:0046649~lymphocyte activation	47	2.20657	0.000187323	1.72893	0.00433903
GO:0016053~organic acid biosynthetic process	39	1.83099	0.000187415	1.84189	0.00431837
GO:0046394~carboxylic acid biosynthetic process	39	1.83099	0.000187415	1.84189	0.00431837
GO:0045892~negative regulation of transcription, DNA-dependent	74	3.47418	0.000194701	1.52165	0.00446246
GO:0051253~negative regulation of RNA metabolic process	75	3.52113	0.000195234	1.51665	0.00445139
GO:0045941~positive regulation of transcription	108	5.07042	0.000198745	1.40177	0.00450784
GO:0032583~regulation of gene-specific transcription	35	1.64319	0.000199381	1.91203	0.00449898
GO:0009161~ribonucleoside monophosphate metabolic process	12	0.56338	0.000210196	3.51377	0.00471819
GO:0006612~protein targeting to membrane	14	0.657277	0.000218541	3.1056	0.00488012
GO:0009116~nucleoside metabolic process	21	0.985915	0.000220785	2.40199	0.00490513
GO:0051656~establishment of organelle localization	22	1.03286	0.00023448	2.33402	0.0051824
GO:0006289~nucleotide-excision repair	19	0.892019	0.000236399	2.52885	0.00519854
GO:0034097~response to cytokine stimulus	24	1.12676	0.000251249	2.2239	0.00549667
GO:0007017~microtubule-based process	56	2.62911	0.000257656	1.62031	0.0056085
GO:0051783~regulation of nuclear division	19	0.892019	0.000304462	2.48369	0.00659144
GO:0007088~regulation of mitosis	19	0.892019	0.000304462	2.48369	0.00659144
GO:0043523~regulation of neuron apoptosis	26	1.22066	0.000309215	2.11477	0.00666115
GO:0002377~immunoglobulin production	13	0.610329	0.000322047	3.17215	0.00690277
GO:0016044~membrane organization	77	3.61502	0.000346103	1.47944	0.00738051
GO:0007093~mitotic cell cycle checkpoint	16	0.751174	0.000353737	2.72385	0.00750625
GO:0009064~glutamine family amino acid metabolic process	18	0.84507	0.000354605	2.53397	0.00748838
GO:0046164~alcohol catabolic process	24	1.12676	0.000375101	2.16899	0.00788165
GO:0046148~pigment biosynthetic process	15	0.704225	0.000394699	2.81552	0.00825229
GO:0006730~one-carbon metabolic process	30	1.40845	0.000395821	1.96081	0.00823641
GO:0006541~glutamine metabolic process	10	0.469484	0.000409618	3.85281	0.00848213
GO:0000077~DNA damage checkpoint	17	0.798122	0.00041001	2.59262	0.00845033
GO:0006364~rRNA processing	26	1.22066	0.000445587	2.06879	0.00913746
GO:0002440~production of molecular mediator of immune response	13	0.610329	0.000460696	3.06982	0.00940198
GO:0032943~mononuclear cell proliferation	16	0.751174	0.000469718	2.66194	0.00954088
GO:0070661~leukocyte proliferation	16	0.751174	0.000469718	2.66194	0.00954088
GO:0006007~glucose catabolic process	19	0.892019	0.000492942	2.39804	0.00996423
GO:0043009~chordate embryonic development	68	3.19249	0.000509509	1.50388	0.0102503
GO:0000122~negative regulation of transcription from RNA polymerase II promoter	57	2.67606	0.000531112	1.56865	0.0106339
GO:0034728~nucleosome organization	26	1.22066	0.000531712	2.04655	0.0105975
GO:0006270~DNA replication initiation	9	0.422535	0.000550709	4.11769	0.0109245
GO:0009991~response to extracellular stimulus	49	2.30047	0.000566021	1.63044	0.0111762
GO:0030521~androgen receptor signaling pathway	14	0.657277	0.000592573	2.8468	0.0116451
GO:0043549~regulation of kinase activity	72	3.38028	0.000593717	1.47637	0.0116155
GO:0010551~regulation of specific transcription from RNA polymerase II promoter	26	1.22066	0.000632051	2.02478	0.0123062
GO:0009792~embryonic development ending in birth or egg hatching	68	3.19249	0.000657697	1.49037	0.0127459
GO:0048002~antigen processing and presentation of peptide antigen	12	0.56338	0.000684201	3.13729	0.0131981
GO:0008284~positive regulation of cell proliferation	81	3.80282	0.000690544	1.43224	0.0132613
GO:0005996~monosaccharide metabolic process	49	2.30047	0.000698956	1.61575	0.0133634
GO:0006446~regulation of translational initiation	15	0.704225	0.000707196	2.67818	0.0134613
GO:0010557~positive regulation of macromolecule biosynthetic process	119	5.58685	0.000732337	1.33199	0.0138765
GO:0006308~DNA catabolic process	19	0.892019	0.000774489	2.31811	0.0146066
GO:0008634~negative regulation of survival gene product expression	6	0.28169	0.000779652	6.27458	0.0146403
GO:0006401~RNA catabolic process	20	0.938967	0.00079785	2.25241	0.0149158
GO:0019221~cytokine-mediated signaling pathway	21	0.985915	0.000809379	2.1961	0.0150656
GO:0045637~regulation of myeloid cell differentiation	21	0.985915	0.000809379	2.1961	0.0150656
GO:0016125~sterol metabolic process	27	1.26761	0.000848683	1.95692	0.0157251
GO:0016072~rRNA metabolic process	26	1.22066	0.000883217	1.98259	0.0162912
GO:0065004~protein-DNA complex assembly	25	1.17371	0.000914762	2.01108	0.0167978
GO:0070507~regulation of microtubule cytoskeleton organization	15	0.704225	0.000929183	2.61441	0.0169894
GO:0046651~lymphocyte proliferation	15	0.704225	0.000929183	2.61441	0.0169894
GO:0032774~RNA biosynthetic process	61	2.86385	0.000938773	1.50858	0.0170921
GO:0009309~amine biosynthetic process	23	1.07981	0.000964037	2.07862	0.0174758
GO:0043623~cellular protein complex assembly	38	1.78404	0.000965306	1.71712	0.0174266
GO:0046365~monosaccharide catabolic process	21	0.985915	0.000984569	2.16517	0.0176987
GO:0009199~ribonucleoside triphosphate metabolic process	30	1.40845	0.000986669	1.8611	0.0176637
GO:0009142~nucleoside triphosphate biosynthetic process	27	1.26761	0.000993849	1.93774	0.0177189
GO:0018210~peptidyl-threonine modification	10	0.469484	0.00100827	3.48588	0.0179012
GO:0001836~release of cytochrome c from mitochondria	10	0.469484	0.00100827	3.48588	0.0179012
GO:0015931~nucleobase, nucleoside, nucleotide and nucleic acid transport	29	1.3615	0.00104423	1.87867	0.0184593
GO:0031667~response to nutrient levels	44	2.06573	0.00105737	1.635	0.0186147
GO:0008203~cholesterol metabolic process	25	1.17371	0.00108035	1.98922	0.0189396
GO:0006351~transcription, DNA-dependent	60	2.8169	0.00111713	1.50418	0.0195004
GO:0019318~hexose metabolic process	43	2.01878	0.00114803	1.63945	0.0199553
GO:0010552~positive regulation of specific transcription from RNA polymerase II promoter	18	0.84507	0.00115462	2.31169	0.0199897
GO:0051090~regulation of transcription factor activity	27	1.26761	0.00116006	1.91893	0.0200042
GO:0051338~regulation of transferase activity	73	3.42723	0.00119616	1.43652	0.0205399
GO:0000060~protein import into nucleus, translocation	13	0.610329	0.00120773	2.79896	0.0206557
GO:0006268~DNA unwinding during replication	8	0.375587	0.00124496	4.18306	0.0212035
GO:0042325~regulation of phosphorylation	88	4.13146	0.00124892	1.38238	0.021188
GO:0006366~transcription from RNA polymerase II promoter	50	2.34742	0.00129239	1.56418	0.0218335
GO:0010563~negative regulation of phosphorus metabolic process	16	0.751174	0.00131201	2.44012	0.0220766
GO:0045936~negative regulation of phosphate metabolic process	16	0.751174	0.00131201	2.44012	0.0220766
GO:0022411~cellular component disassembly	17	0.798122	0.00138467	2.34804	0.0231968
GO:0016311~dephosphorylation	36	1.69014	0.00142874	1.71125	0.0238358
GO:0016192~vesicle-mediated transport	105	4.92958	0.00144111	1.33444	0.0239488
GO:0000018~regulation of DNA recombination	11	0.516432	0.00144916	3.09707	0.0239902
GO:0032869~cellular response to insulin stimulus	20	0.938967	0.00144965	2.15304	0.0239081
GO:0009168~purine ribonucleoside monophosphate biosynthetic process	9	0.422535	0.00145311	3.66017	0.0238749
GO:0009127~purine nucleoside monophosphate biosynthetic process	9	0.422535	0.00145311	3.66017	0.0238749
GO:0016447~somatic recombination of immunoglobulin gene segments	9	0.422535	0.00145311	3.66017	0.0238749
GO:0051101~regulation of DNA binding	30	1.40845	0.00150125	1.81496	0.0245646
GO:0043525~positive regulation of neuron apoptosis	10	0.469484	0.00150132	3.32743	0.0244746
GO:0045321~leukocyte activation	51	2.39437	0.00157116	1.54272	0.0255046
GO:0007005~mitochondrion organization	33	1.5493	0.00158284	1.75052	0.0255974
GO:0045859~regulation of protein kinase activity	68	3.19249	0.00158649	1.44285	0.0255616
GO:0045648~positive regulation of erythrocyte differentiation	7	0.328638	0.00160368	4.6584	0.0257407
GO:0006334~nucleosome assembly	23	1.07981	0.00161838	2.00438	0.0258792
GO:0032868~response to insulin stimulus	26	1.22066	0.00165367	1.90329	0.0263404
GO:0043281~regulation of caspase activity	22	1.03286	0.00167289	2.03858	0.0265464
GO:0008629~induction of apoptosis by intracellular signals	17	0.798122	0.00172238	2.30455	0.0272232
GO:0045944~positive regulation of transcription from RNA polymerase II promoter	72	3.38028	0.00174796	1.42066	0.0275232
GO:0019320~hexose catabolic process	20	0.938967	0.00174907	2.12184	0.0274421
GO:0006084~acetyl-CoA metabolic process	12	0.56338	0.00182575	2.83368	0.0285271
GO:0008637~apoptotic mitochondrial changes	12	0.56338	0.00182575	2.83368	0.0285271
GO:0051187~cofactor catabolic process	12	0.56338	0.00182575	2.83368	0.0285271
GO:0009205~purine ribonucleoside triphosphate metabolic process	29	1.3615	0.00183644	1.81444	0.0285901
GO:0007184~SMAD protein nuclear translocation	6	0.28169	0.0018448	5.49026	0.0286169
GO:0051174~regulation of phosphorus metabolic process	90	4.22535	0.00189161	1.35841	0.0292298
GO:0019220~regulation of phosphate metabolic process	90	4.22535	0.00189161	1.35841	0.0292298
GO:0002252~immune effector process	32	1.50235	0.00193081	1.74814	0.0297225
GO:0042326~negative regulation of phosphorylation	15	0.704225	0.001973	2.44012	0.0302566
GO:0007052~mitotic spindle organization	8	0.375587	0.00206069	3.90418	0.0314714
GO:0043489~RNA stabilization	8	0.375587	0.00206069	3.90418	0.0314714
GO:0048255~mRNA stabilization	8	0.375587	0.00206069	3.90418	0.0314714
GO:0048545~response to steroid hormone stimulus	42	1.97183	0.0021075	1.60133	0.0320639
GO:0046356~acetyl-CoA catabolic process	10	0.469484	0.00217067	3.18276	0.0328961
GO:0006099~tricarboxylic acid cycle	10	0.469484	0.00217067	3.18276	0.0328961
GO:0045786~negative regulation of cell cycle	22	1.03286	0.00233846	1.98824	0.0352748
GO:0009891~positive regulation of biosynthetic process	122	5.7277	0.00238495	1.28501	0.0358412
GO:0000245~spliceosome assembly	12	0.56338	0.00244352	2.74513	0.0365809
GO:0006006~glucose metabolic process	35	1.64319	0.00246172	1.67459	0.0367235
GO:0030098~lymphocyte differentiation	26	1.22066	0.00255796	1.84785	0.0380043
GO:0009123~nucleoside monophosphate metabolic process	19	0.892019	0.00256615	2.10737	0.0379954
GO:0008652~cellular amino acid biosynthetic process	16	0.751174	0.00257105	2.29658	0.0379388
GO:0006338~chromatin remodeling	17	0.798122	0.0026065	2.22225	0.0383236
GO:0031497~chromatin assembly	23	1.07981	0.00261873	1.93526	0.0383718
GO:0051028~mRNA transport	23	1.07981	0.00261873	1.93526	0.0383718
GO:0048193~Golgi vesicle transport	31	1.4554	0.00266535	1.7323	0.0389125
GO:0002521~leukocyte differentiation	31	1.4554	0.00266535	1.7323	0.0389125
GO:0052548~regulation of endopeptidase activity	22	1.03286	0.00274736	1.964	0.0399545
GO:0031328~positive regulation of cellular biosynthetic process	120	5.6338	0.0027525	1.2824	0.0398957
GO:0000387~spliceosomal snRNP biogenesis	11	0.516432	0.00276705	2.87585	0.0399708
GO:0002208~somatic diversification of immunoglobulins during immune response	7	0.328638	0.00283835	4.2702	0.0408465
GO:0002204~somatic recombination of immunoglobulin genes during immune response	7	0.328638	0.00283835	4.2702	0.0408465
GO:0045190~isotype switching	7	0.328638	0.00283835	4.2702	0.0408465
GO:0008354~germ cell migration	7	0.328638	0.00283835	4.2702	0.0408465
GO:0032989~cellular component morphogenesis	75	3.52113	0.00290099	1.38294	0.041594
GO:0002562~somatic diversification of immune receptors via germline recombination within a single locus	10	0.469484	0.00305732	3.05014	0.0436467
GO:0016444~somatic cell DNA recombination	10	0.469484	0.00305732	3.05014	0.0436467
GO:0009145~purine nucleoside triphosphate biosynthetic process	25	1.17371	0.00313602	1.84857	0.0446017
GO:0009201~ribonucleoside triphosphate biosynthetic process	25	1.17371	0.00313602	1.84857	0.0446017
GO:0006997~nucleus organization	16	0.751174	0.00316562	2.25241	0.0448685
GO:0009167~purine ribonucleoside monophosphate metabolic process	9	0.422535	0.00325003	3.29416	0.045891
GO:0009126~purine nucleoside monophosphate metabolic process	9	0.422535	0.00325003	3.29416	0.045891
GO:0046034~ATP metabolic process	26	1.22066	0.00336987	1.81266	0.0473928

## Sheet: 0.00005
GO Term	Count	%	PValue	FE	Benjamini
GO:0007049~cell cycle	194	10.7658	3.7231e-27	2.17073	1.51567e-23
GO:0022402~cell cycle process	148	8.2131	8.26299e-23	2.27447	1.68193e-19
GO:0000278~mitotic cell cycle	112	6.21532	1.21354e-22	2.62835	1.64677e-19
GO:0006974~response to DNA damage stimulus	100	5.54939	3.60954e-16	2.32786	3.38951e-13
GO:0000375~RNA splicing, via transesterification reactions	56	3.10766	1.89268e-15	3.17806	1.53666e-12
GO:0000398~nuclear mRNA splicing, via spliceosome	56	3.10766	1.89268e-15	3.17806	1.53666e-12
GO:0000377~RNA splicing, via transesterification reactions with bulged adenosine as nucleophile	56	3.10766	1.89268e-15	3.17806	1.53666e-12
GO:0033554~cellular response to stress	130	7.21421	5.9701e-15	1.99431	4.06775e-12
GO:0022403~cell cycle phase	104	5.77137	1.01953e-14	2.18122	5.94025e-12
GO:0006259~DNA metabolic process	118	6.54828	4.09675e-14	2.02487	2.08472e-11
GO:0010605~negative regulation of macromolecule metabolic process	151	8.37958	5.10543e-13	1.78627	2.30958e-10
GO:0006396~RNA processing	120	6.65927	2.1378e-12	1.90485	8.70317e-10
GO:0006397~mRNA processing	82	4.5505	3.56458e-12	2.21807	1.31922e-09
GO:0008380~RNA splicing	75	4.16204	5.8966e-12	2.29303	2.00043e-09
GO:0016071~mRNA metabolic process	89	4.93896	1.33918e-11	2.0886	4.19371e-09
GO:0042981~regulation of apoptosis	155	8.60155	4.82819e-11	1.67395	1.40397e-08
GO:0048285~organelle fission	63	3.49612	5.60515e-11	2.38875	1.52124e-08
GO:0000087~M phase of mitotic cell cycle	62	3.44062	6.17307e-11	2.40331	1.57066e-08
GO:0007067~mitosis	61	3.38513	8.2968e-11	2.40754	1.98684e-08
GO:0000280~nuclear division	61	3.38513	8.2968e-11	2.40754	1.98684e-08
GO:0043067~regulation of programmed cell death	155	8.60155	1.02906e-10	1.65746	2.32739e-08
GO:0006281~DNA repair	72	3.99556	1.23376e-10	2.20131	2.64349e-08
GO:0010941~regulation of cell death	155	8.60155	1.38426e-10	1.65135	2.81765e-08
GO:0022613~ribonucleoprotein complex biogenesis	53	2.94118	1.56453e-10	2.55664	3.03295e-08
GO:0043933~macromolecular complex subunit organization	139	7.71365	1.89908e-10	1.6999	3.51415e-08
GO:0046907~intracellular transport	131	7.2697	1.95222e-10	1.7313	3.45543e-08
GO:0065003~macromolecular complex assembly	132	7.32519	2.28971e-10	1.72353	3.88391e-08
GO:0000279~M phase	78	4.32852	5.80675e-10	2.05857	9.45571e-08
GO:0043066~negative regulation of apoptosis	82	4.5505	6.56765e-10	2.0113	1.02834e-07
GO:0051301~cell division	72	3.99556	7.54363e-10	2.11922	1.13741e-07
GO:0051726~regulation of cell cycle	78	4.32852	7.7806e-10	2.04613	1.13124e-07
GO:0010033~response to organic substance	138	7.65816	1.07126e-09	1.66192	1.50383e-07
GO:0006260~DNA replication	53	2.94118	1.3145e-09	2.42208	1.78378e-07
GO:0043069~negative regulation of programmed cell death	82	4.5505	1.33038e-09	1.98329	1.74709e-07
GO:0051276~chromosome organization	102	5.66038	1.38203e-09	1.8261	1.75819e-07
GO:0060548~negative regulation of cell death	82	4.5505	1.52552e-09	1.97778	1.88194e-07
GO:0006886~intracellular protein transport	84	4.66149	1.91808e-09	1.95018	2.29662e-07
GO:0044265~cellular macromolecule catabolic process	137	7.60266	2.90726e-09	1.64077	3.38155e-07
GO:0009057~macromolecule catabolic process	145	8.04661	3.24115e-09	1.61207	3.6652e-07
GO:0051438~regulation of ubiquitin-protein ligase activity	30	1.66482	3.40649e-09	3.33959	3.74806e-07
GO:0031145~anaphase-promoting complex-dependent proteasomal ubiquitin-dependent protein catabolic process	27	1.49834	3.58142e-09	3.60675	3.83683e-07
GO:0051443~positive regulation of ubiquitin-protein ligase activity	28	1.55383	4.62976e-09	3.47317	4.83276e-07
GO:0070727~cellular macromolecule localization	89	4.93896	5.84806e-09	1.86662	5.95186e-07
GO:0008219~cell death	135	7.49168	5.97674e-09	1.63031	5.93446e-07
GO:0051439~regulation of ubiquitin-protein ligase activity during mitotic cell cycle	28	1.55383	6.65848e-09	3.42425	6.45397e-07
GO:0034613~cellular protein localization	88	4.88346	8.76547e-09	1.85912	8.29865e-07
GO:0016265~death	135	7.49168	9.29047e-09	1.61905	8.59579e-07
GO:0051340~regulation of ligase activity	30	1.66482	9.30584e-09	3.2159	8.41868e-07
GO:0031396~regulation of protein ubiquitination	34	1.88679	9.5743e-09	2.9522	8.47326e-07
GO:0051437~positive regulation of ubiquitin-protein ligase activity during mitotic cell cycle	27	1.49834	1.10732e-08	3.44763	9.59126e-07
GO:0051351~positive regulation of ligase activity	28	1.55383	1.3431e-08	3.33044	1.13911e-06
GO:0008283~cell proliferation	91	5.04994	1.7341e-08	1.81226	1.44072e-06
GO:0043065~positive regulation of apoptosis	90	4.99445	1.81804e-08	1.81736	1.48025e-06
GO:0006457~protein folding	48	2.66371	2.29266e-08	2.35469	1.83008e-06
GO:0031398~positive regulation of protein ubiquitination	30	1.66482	2.39194e-08	3.10105	1.87261e-06
GO:0043068~positive regulation of programmed cell death	90	4.99445	2.57643e-08	1.80477	1.97899e-06
GO:0031400~negative regulation of protein modification process	37	2.05327	2.7515e-08	2.69973	2.07432e-06
GO:0006511~ubiquitin-dependent protein catabolic process	59	3.27414	3.18157e-08	2.11691	2.35494e-06
GO:0010942~positive regulation of cell death	90	4.99445	3.22948e-08	1.79647	2.34771e-06
GO:0006605~protein targeting	54	2.99667	4.59783e-08	2.18083	3.28381e-06
GO:0034621~cellular macromolecular complex subunit organization	77	4.27303	6.03012e-08	1.87279	4.23251e-06
GO:0051329~interphase of mitotic cell cycle	33	1.8313	8.05942e-08	2.78191	5.56098e-06
GO:0012501~programmed cell death	115	6.3818	8.16396e-08	1.63427	5.53923e-06
GO:0031397~negative regulation of protein ubiquitination	27	1.49834	8.38977e-08	3.16809	5.59913e-06
GO:0051436~negative regulation of ubiquitin-protein ligase activity during mitotic cell cycle	25	1.38735	8.8706e-08	3.33959	5.82453e-06
GO:0010629~negative regulation of gene expression	99	5.4939	9.08022e-08	1.70557	5.86753e-06
GO:0034622~cellular macromolecular complex assembly	70	3.88457	1.1382e-07	1.91134	7.23996e-06
GO:0051325~interphase	33	1.8313	1.69686e-07	2.70318	1.06275e-05
GO:0051352~negative regulation of ligase activity	25	1.38735	1.72729e-07	3.2399	1.06542e-05
GO:0051444~negative regulation of ubiquitin-protein ligase activity	25	1.38735	1.72729e-07	3.2399	1.06542e-05
GO:0006357~regulation of transcription from RNA polymerase II promoter	130	7.21421	2.223e-07	1.55266	1.35071e-05
GO:0010498~proteasomal protein catabolic process	32	1.7758	2.22864e-07	2.72406	1.33422e-05
GO:0043161~proteasomal ubiquitin-dependent protein catabolic process	32	1.7758	2.22864e-07	2.72406	1.33422e-05
GO:0006916~anti-apoptosis	50	2.77469	4.68342e-07	2.10751	2.76318e-05
GO:0044271~nitrogen compound biosynthetic process	69	3.82908	5.8547e-07	1.84345	3.40487e-05
GO:0006793~phosphorus metabolic process	162	8.99001	7.04545e-07	1.44567	4.03964e-05
GO:0006796~phosphate metabolic process	162	8.99001	7.04545e-07	1.44567	4.03964e-05
GO:0045934~negative regulation of nucleobase, nucleoside, nucleotide and nucleic acid metabolic process	97	5.38291	7.12072e-07	1.64501	4.02609e-05
GO:0051172~negative regulation of nitrogen compound metabolic process	98	5.4384	7.16957e-07	1.63955	3.99818e-05
GO:0010604~positive regulation of macromolecule metabolic process	146	8.10211	7.39796e-07	1.47924	4.0698e-05
GO:0006915~apoptosis	110	6.10433	7.42182e-07	1.58658	4.02848e-05
GO:0010558~negative regulation of macromolecule biosynthetic process	102	5.66038	7.5621e-07	1.61912	4.05062e-05
GO:0032269~negative regulation of cellular protein metabolic process	45	2.49723	8.04618e-07	2.17073	4.25394e-05
GO:0051248~negative regulation of protein metabolic process	46	2.55272	9.66929e-07	2.13591	5.0465e-05
GO:0010608~posttranscriptional regulation of gene expression	50	2.77469	9.97315e-07	2.05757	5.1392e-05
GO:0070271~protein complex biogenesis	95	5.27192	1.27407e-06	1.63342	6.48324e-05
GO:0006461~protein complex assembly	95	5.27192	1.27407e-06	1.63342	6.48324e-05
GO:0016481~negative regulation of transcription	88	4.88346	1.48139e-06	1.6647	7.44509e-05
GO:0031327~negative regulation of cellular biosynthetic process	102	5.66038	2.46966e-06	1.57871	0.000122602
GO:0044092~negative regulation of molecular function	68	3.77358	3.31691e-06	1.76778	0.000162676
GO:0006261~DNA-dependent DNA replication	21	1.16537	3.60318e-06	3.14382	0.000174611
GO:0042127~regulation of cell proliferation	133	7.38069	3.71988e-06	1.46738	0.000178145
GO:0051170~nuclear import	27	1.49834	3.72728e-06	2.66408	0.000176424
GO:0009890~negative regulation of biosynthetic process	103	5.71587	3.7278e-06	1.56081	0.00017442
GO:0043086~negative regulation of catalytic activity	59	3.27414	3.81053e-06	1.84943	0.000176265
GO:0006913~nucleocytoplasmic transport	39	2.16426	4.85808e-06	2.17073	0.000222192
GO:0042254~ribosome biogenesis	33	1.8313	5.15266e-06	2.34866	0.000233046
GO:0032268~regulation of cellular protein metabolic process	88	4.88346	5.7088e-06	1.61202	0.000255358
GO:0033365~protein localization in organelle	37	2.05327	6.36949e-06	2.20047	0.000281811
GO:0051169~nuclear transport	39	2.16426	6.69912e-06	2.14325	0.000293207
GO:0000082~G1/S transition of mitotic cell cycle	20	1.10988	8.2427e-06	3.10105	0.000356917
GO:0016310~phosphorylation	133	7.38069	8.73146e-06	1.44354	0.000374098
GO:0006325~chromatin organization	73	4.05105	9.91022e-06	1.67686	0.000420169
GO:0030163~protein catabolic process	108	5.99334	1.05268e-05	1.50765	0.000441706
GO:0006091~generation of precursor metabolites and energy	63	3.49612	1.16479e-05	1.74768	0.000483749
GO:0006917~induction of apoptosis	64	3.55161	1.2146e-05	1.73659	0.000499335
GO:0012502~induction of programmed cell death	64	3.55161	1.34548e-05	1.73118	0.000547599
GO:0007346~regulation of mitotic cell cycle	37	2.05327	1.66625e-05	2.11361	0.000671394
GO:0051603~proteolysis involved in cellular protein catabolic process	104	5.77137	1.67169e-05	1.50504	0.000666985
GO:0022618~ribonucleoprotein complex assembly	22	1.22087	1.90247e-05	2.76847	0.000751662
GO:0009259~ribonucleotide metabolic process	36	1.99778	1.92485e-05	2.12643	0.000753192
GO:0043632~modification-dependent macromolecule catabolic process	100	5.54939	2.023e-05	1.51271	0.000784046
GO:0019941~modification-dependent protein catabolic process	100	5.54939	2.023e-05	1.51271	0.000784046
GO:0044257~cellular protein catabolic process	104	5.77137	2.09167e-05	1.49755	0.000803005
GO:0006289~nucleotide-excision repair	19	1.05438	2.48696e-05	2.99956	0.000945772
GO:0017038~protein import	33	1.8313	2.50066e-05	2.1873	0.000942177
GO:0006606~protein import into nucleus	25	1.38735	2.5141e-05	2.52411	0.000938554
GO:0046394~carboxylic acid biosynthetic process	37	2.05327	2.62174e-05	2.0727	0.000969823
GO:0016053~organic acid biosynthetic process	37	2.05327	2.62174e-05	2.0727	0.000969823
GO:0009165~nucleotide biosynthetic process	42	2.33074	2.80547e-05	1.96066	0.00102841
GO:0006163~purine nucleotide metabolic process	42	2.33074	2.80547e-05	1.96066	0.00102841
GO:0044093~positive regulation of molecular function	101	5.60488	2.85926e-05	1.49655	0.00103876
GO:0045892~negative regulation of transcription, DNA-dependent	68	3.77358	2.97545e-05	1.65854	0.00107139
GO:0034654~nucleobase, nucleoside, nucleotide and nucleic acid biosynthetic process	43	2.38624	3.10913e-05	1.93454	0.00110969
GO:0034404~nucleobase, nucleoside and nucleotide biosynthetic process	43	2.38624	3.10913e-05	1.93454	0.00110969
GO:0006468~protein amino acid phosphorylation	112	6.21532	3.17829e-05	1.458	0.0011245
GO:0031401~positive regulation of protein modification process	42	2.33074	3.20153e-05	1.95018	0.00112296
GO:0006297~nucleotide-excision repair, DNA gap filling	10	0.554939	3.54885e-05	5.1076	0.00123408
GO:0006612~protein targeting to membrane	14	0.776915	3.66819e-05	3.68367	0.00126475
GO:0006310~DNA recombination	28	1.55383	4.02203e-05	2.31545	0.00137502
GO:0006302~double-strand break repair	20	1.10988	4.21973e-05	2.80094	0.00143055
GO:0031570~DNA integrity checkpoint	18	0.99889	4.22177e-05	3.00563	0.00141942
GO:0009064~glutamine family amino acid metabolic process	18	0.99889	4.22177e-05	3.00563	0.00141942
GO:0046112~nucleobase biosynthetic process	9	0.499445	4.78868e-05	5.58188	0.00159669
GO:0016568~chromatin modification	55	3.05216	4.83712e-05	1.74292	0.00159973
GO:0045184~establishment of protein localization	125	6.93674	4.88626e-05	1.4114	0.00160294
GO:0015031~protein transport	124	6.88124	4.94397e-05	1.41297	0.0016089
GO:0051253~negative regulation of RNA metabolic process	68	3.77358	5.11069e-05	1.63105	0.00164992
GO:0051254~positive regulation of RNA metabolic process	85	4.71698	5.42281e-05	1.5344	0.00173683
GO:0045893~positive regulation of transcription, DNA-dependent	84	4.66149	6.83776e-05	1.52907	0.00217244
GO:0042770~DNA damage response, signal transduction	23	1.27636	6.88963e-05	2.49634	0.00217195
GO:0030522~intracellular receptor-mediated signaling pathway	22	1.22087	7.51567e-05	2.54699	0.00235088
GO:0007050~cell cycle arrest	27	1.49834	7.77199e-05	2.27611	0.00241243
GO:0006364~rRNA processing	25	1.38735	8.27381e-05	2.35949	0.00254857
GO:0031399~regulation of protein modification process	57	3.16315	0.00010297	1.67772	0.00314702
GO:0006541~glutamine metabolic process	10	0.554939	0.000108742	4.56996	0.00329837
GO:0009156~ribonucleoside monophosphate biosynthetic process	11	0.610433	0.000110007	4.1527	0.00331202
GO:0009112~nucleobase metabolic process	11	0.610433	0.000110007	4.1527	0.00331202
GO:0051247~positive regulation of protein metabolic process	49	2.7192	0.000117423	1.75088	0.00350897
GO:0034504~protein localization in nucleus	25	1.38735	0.0001193	2.30929	0.00353896
GO:0009260~ribonucleotide biosynthetic process	30	1.66482	0.000135421	2.10071	0.00398722
GO:0009113~purine base biosynthetic process	7	0.388457	0.00014203	6.75339	0.00415141
GO:0008285~negative regulation of cell proliferation	66	3.6626	0.000151701	1.58746	0.00440186
GO:0000122~negative regulation of transcription from RNA polymerase II promoter	52	2.88568	0.000159665	1.69741	0.00459966
GO:0032270~positive regulation of cellular protein metabolic process	47	2.60821	0.000163414	1.75149	0.00467433
GO:0016072~rRNA metabolic process	25	1.38735	0.000169582	2.26118	0.00481653
GO:0008104~protein localization	137	7.60266	0.000172647	1.34871	0.0048694
GO:0007005~mitochondrion organization	32	1.7758	0.000177846	2.01343	0.00498118
GO:0051052~regulation of DNA metabolic process	28	1.55383	0.000181974	2.13265	0.0050617
GO:0001701~in utero embryonic development	38	2.10877	0.000189742	1.87472	0.00524141
GO:0000075~cell cycle checkpoint	24	1.33185	0.000193064	2.29	0.00529699
GO:0005996~monosaccharide metabolic process	45	2.49723	0.000204917	1.76005	0.0055837
GO:0007059~chromosome segregation	22	1.22087	0.000247276	2.35833	0.00668943
GO:0009161~ribonucleoside monophosphate metabolic process	11	0.610433	0.000253107	3.82049	0.00680146
GO:0000226~microtubule cytoskeleton organization	33	1.8313	0.000259702	1.94923	0.00693232
GO:0042113~B cell activation	21	1.16537	0.000277774	2.39923	0.00736473
GO:0043085~positive regulation of catalytic activity	87	4.82797	0.000302674	1.45272	0.00797048
GO:0009719~response to endogenous stimulus	71	3.94007	0.00030285	1.52219	0.00792385
GO:0002377~immunoglobulin production	12	0.665927	0.000308099	3.47317	0.00800919
GO:0006403~RNA localization	25	1.38735	0.000329207	2.17073	0.00850138
GO:0016126~sterol biosynthetic process	13	0.721421	0.000341296	3.22509	0.00875671
GO:0008634~negative regulation of survival gene product expression	6	0.332963	0.000345019	7.44251	0.00879639
GO:0010628~positive regulation of gene expression	95	5.27192	0.000354167	1.41976	0.00897244
GO:0042440~pigment metabolic process	15	0.832408	0.000355285	2.89431	0.008945
GO:0006695~cholesterol biosynthetic process	11	0.610433	0.000369164	3.67355	0.00923575
GO:0009150~purine ribonucleotide metabolic process	31	1.72031	0.00040845	1.95051	0.0101514
GO:0043488~regulation of mRNA stability	10	0.554939	0.000424448	3.94678	0.010483
GO:0006084~acetyl-CoA metabolic process	12	0.665927	0.00042832	3.36113	0.0105144
GO:0002440~production of molecular mediator of immune response	12	0.665927	0.00042832	3.36113	0.0105144
GO:0045941~positive regulation of transcription	92	5.10544	0.000477195	1.41636	0.0116373
GO:0050657~nucleic acid transport	24	1.33185	0.000522116	2.14835	0.0126504
GO:0050658~RNA transport	24	1.33185	0.000522116	2.14835	0.0126504
GO:0051236~establishment of RNA localization	24	1.33185	0.000522116	2.14835	0.0126504
GO:0032583~regulation of gene-specific transcription	30	1.66482	0.000546712	1.94394	0.0131642
GO:0019318~hexose metabolic process	39	2.16426	0.000554079	1.76372	0.013262
GO:0046649~lymphocyte activation	40	2.21976	0.000577623	1.74531	0.0137411
GO:0006096~glycolysis	15	0.832408	0.000583209	2.77115	0.0137925
GO:0008203~cholesterol metabolic process	23	1.27636	0.000604601	2.17073	0.0142124
GO:0046651~lymphocyte proliferation	14	0.776915	0.000605297	2.89431	0.014147
GO:0043434~response to peptide hormone stimulus	33	1.8313	0.000617943	1.86063	0.0143581
GO:0006099~tricarboxylic acid cycle	10	0.554939	0.000626588	3.77519	0.014475
GO:0046356~acetyl-CoA catabolic process	10	0.554939	0.000626588	3.77519	0.014475
GO:0030518~steroid hormone receptor signaling pathway	17	0.943396	0.000628195	2.545	0.01443
GO:0051173~positive regulation of nitrogen compound metabolic process	102	5.66038	0.000656585	1.37525	0.0149929
GO:0009309~amine biosynthetic process	21	1.16537	0.000681677	2.25113	0.0154748
GO:0009116~nucleoside metabolic process	18	0.99889	0.000692956	2.44207	0.0156418
GO:0043193~positive regulation of gene-specific transcription	22	1.22087	0.000698777	2.19568	0.0156852
GO:0002520~immune system development	51	2.83019	0.000728042	1.60445	0.0162474
GO:0000077~DNA damage checkpoint	15	0.832408	0.000737348	2.71341	0.0163638
GO:0045935~positive regulation of nucleobase, nucleoside, nucleotide and nucleic acid metabolic process	99	5.4939	0.000766491	1.37758	0.0169132
GO:0009141~nucleoside triphosphate metabolic process	29	1.60932	0.000830418	1.92217	0.0182127
GO:0043487~regulation of RNA stability	10	0.554939	0.000901009	3.61789	0.0196406
GO:0033043~regulation of organelle organization	42	2.33074	0.00091002	1.68057	0.0197295
GO:0051789~response to protein stimulus	25	1.38735	0.000935893	2.02872	0.0201776
GO:0016125~sterol metabolic process	24	1.33185	0.000951086	2.06327	0.020394
GO:0070661~leukocyte proliferation	14	0.776915	0.000988722	2.76275	0.0210819
GO:0032943~mononuclear cell proliferation	14	0.776915	0.000988722	2.76275	0.0210819
GO:0046148~pigment biosynthetic process	13	0.721421	0.00103315	2.89431	0.0219046
GO:0032870~cellular response to hormone stimulus	29	1.60932	0.00106353	1.89327	0.022425
GO:0016044~membrane organization	65	3.6071	0.00113254	1.48134	0.0237406
GO:0014070~response to organic cyclic substance	27	1.49834	0.00115347	1.93751	0.0240506
GO:0009725~response to hormone stimulus	63	3.49612	0.00117583	1.49053	0.0243865
GO:0032774~RNA biosynthetic process	53	2.94118	0.00118725	1.55471	0.0244958
GO:0006366~transcription from RNA polymerase II promoter	44	2.44173	0.00123776	1.63269	0.0253967
GO:0007051~spindle organization	14	0.776915	0.00124606	2.70136	0.0254367
GO:0006338~chromatin remodeling	16	0.887902	0.00127947	2.48084	0.0259801
GO:0034097~response to cytokine stimulus	20	1.10988	0.00128953	2.19821	0.026052
GO:0006164~purine nucleotide biosynthetic process	31	1.72031	0.00136502	1.81872	0.0274209
GO:0009060~aerobic respiration	12	0.665927	0.00136747	2.977	0.0273349
GO:0008652~cellular amino acid biosynthetic process	15	0.832408	0.00142016	2.5538	0.0282352
GO:0006351~transcription, DNA-dependent	52	2.88568	0.00149944	1.54627	0.0296443
GO:0009152~purine ribonucleotide biosynthetic process	26	1.44284	0.00154411	1.92954	0.0303672
GO:0001836~release of cytochrome c from mitochondria	9	0.499445	0.00154604	3.72125	0.0302585
GO:0034660~ncRNA metabolic process	43	2.38624	0.00158838	1.62333	0.0309264
GO:0006417~regulation of translation	29	1.60932	0.00170455	1.83799	0.0329948
GO:0009109~coenzyme catabolic process	10	0.554939	0.00173996	3.33959	0.03351
GO:0000018~regulation of DNA recombination	10	0.554939	0.00173996	3.33959	0.03351
GO:0046164~alcohol catabolic process	20	1.10988	0.00176681	2.14393	0.0338588
GO:0030521~androgen receptor signaling pathway	12	0.665927	0.00176726	2.89431	0.0337087
GO:0006220~pyrimidine nucleotide metabolic process	12	0.665927	0.00176726	2.89431	0.0337087
GO:0051187~cofactor catabolic process	11	0.610433	0.00179932	3.08104	0.0341503
GO:0008637~apoptotic mitochondrial changes	11	0.610433	0.00179932	3.08104	0.0341503
GO:0007242~intracellular signaling cascade	178	9.87791	0.00182303	1.23054	0.0344325
GO:0006007~glucose catabolic process	16	0.887902	0.00187811	2.39529	0.0352916
GO:0010551~regulation of specific transcription from RNA polymerase II promoter	22	1.22087	0.001999	2.03217	0.0373504
GO:0045637~regulation of myeloid cell differentiation	18	0.99889	0.00203003	2.23275	0.0377466
GO:0015931~nucleobase, nucleoside, nucleotide and nucleic acid transport	25	1.38735	0.00206645	1.921	0.0382369
GO:0006188~IMP biosynthetic process	5	0.277469	0.00216427	7.23577	0.0398315
GO:0046040~IMP metabolic process	5	0.277469	0.00216427	7.23577	0.0398315
GO:0006189~'de novo' IMP biosynthetic process	5	0.277469	0.00216427	7.23577	0.0398315
GO:0010564~regulation of cell cycle process	25	1.38735	0.00233838	1.90415	0.0427769
GO:0051098~regulation of binding	31	1.72031	0.00233978	1.75929	0.0426107
GO:0006006~glucose metabolic process	31	1.72031	0.00233978	1.75929	0.0426107
GO:0006401~RNA catabolic process	17	0.943396	0.00234258	2.27092	0.042471
GO:0000245~spliceosome assembly	11	0.610433	0.00235107	2.98476	0.0424331
GO:0008284~positive regulation of cell proliferation	68	3.77358	0.0023676	1.42618	0.042537
GO:0046365~monosaccharide catabolic process	18	0.99889	0.00238869	2.20131	0.0427199
GO:0002252~immune effector process	28	1.55383	0.00252588	1.81434	0.0449234
GO:0001666~response to hypoxia	28	1.55383	0.00252588	1.81434	0.0449234
GO:0008629~induction of apoptosis by intracellular signals	15	0.832408	0.00256436	2.41192	0.0453947
GO:0000079~regulation of cyclin-dependent protein kinase activity	15	0.832408	0.00256436	2.41192	0.0453947
GO:0030097~hemopoiesis	43	2.38624	0.00262213	1.58206	0.0461942
GO:0070482~response to oxygen levels	29	1.60932	0.0026535	1.78585	0.0465334
GO:0016447~somatic recombination of immunoglobulin gene segments	8	0.443951	0.00265952	3.85908	0.046437
GO:0009168~purine ribonucleoside monophosphate biosynthetic process	8	0.443951	0.00265952	3.85908	0.046437
GO:0009127~purine nucleoside monophosphate biosynthetic process	8	0.443951	0.00265952	3.85908	0.046437
GO:0006308~DNA catabolic process	16	0.887902	0.00269351	2.31545	0.0468166
GO:0043254~regulation of protein complex assembly	21	1.16537	0.0026998	2.02602	0.0467243
GO:0009144~purine nucleoside triphosphate metabolic process	26	1.44284	0.00282342	1.85046	0.0486075
GO:0030098~lymphocyte differentiation	23	1.27636	0.00288406	1.93891	0.049418

## Sheet: 0.000005
GO Term	Count	%	PValue	FE	Benjamini
GO:0007049~cell cycle	146	10.5874	1.66844e-19	2.14244	5.88125e-16
GO:0000278~mitotic cell cycle	84	6.09137	4.71485e-16	2.5852	7.82707e-13
GO:0022402~cell cycle process	107	7.75925	2.07911e-14	2.15652	2.43944e-11
GO:0006974~response to DNA damage stimulus	80	5.80131	7.49484e-14	2.4423	6.6041e-11
GO:0000377~RNA splicing, via transesterification reactions with bulged adenosine as nucleophile	46	3.33575	1.41371e-13	3.4236	9.96386e-11
GO:0000398~nuclear mRNA splicing, via spliceosome	46	3.33575	1.41371e-13	3.4236	9.96386e-11
GO:0000375~RNA splicing, via transesterification reactions	46	3.33575	1.41371e-13	3.4236	9.96386e-11
GO:0033554~cellular response to stress	105	7.61421	1.4935e-13	2.11247	8.77284e-11
GO:0006397~mRNA processing	70	5.07614	1.43699e-12	2.48319	7.23613e-10
GO:0008380~RNA splicing	64	4.64104	3.26347e-12	2.56613	1.43798e-09
GO:0016071~mRNA metabolic process	76	5.51124	3.31005e-12	2.33899	1.29642e-09
GO:0006396~RNA processing	99	7.17912	3.73076e-12	2.06094	1.3151e-09
GO:0022613~ribonucleoprotein complex biogenesis	48	3.48078	4.80729e-12	3.03659	1.54051e-09
GO:0006259~DNA metabolic process	92	6.6715	1.8634e-11	2.0704	5.47377e-09
GO:0022403~cell cycle phase	79	5.72879	5.45922e-11	2.17292	1.48029e-08
GO:0006281~DNA repair	59	4.27846	7.40191e-10	2.36565	1.86369e-07
GO:0065003~macromolecular complex assembly	103	7.46918	1.13294e-08	1.76373	2.66241e-06
GO:0043933~macromolecular complex subunit organization	108	7.83176	1.30276e-08	1.73214	2.87013e-06
GO:0006260~DNA replication	43	3.1182	1.53368e-08	2.5771	3.18013e-06
GO:0000087~M phase of mitotic cell cycle	47	3.40827	3.58241e-08	2.38928	7.01552e-06
GO:0007067~mitosis	46	3.33575	5.7005e-08	2.38096	1.05759e-05
GO:0000280~nuclear division	46	3.33575	5.7005e-08	2.38096	1.05759e-05
GO:0051301~cell division	56	4.06091	5.723e-08	2.16164	1.00867e-05
GO:0048285~organelle fission	47	3.40827	7.20771e-08	2.33711	1.20986e-05
GO:0044265~cellular macromolecule catabolic process	106	7.68673	1.41373e-07	1.66489	2.26516e-05
GO:0009057~macromolecule catabolic process	112	8.12183	1.64299e-07	1.63299	2.51803e-05
GO:0046907~intracellular transport	98	7.1066	1.75614e-07	1.69855	2.5793e-05
GO:0000279~M phase	59	4.27846	1.8794e-07	2.04208	2.64991e-05
GO:0022618~ribonucleoprotein complex assembly	22	1.59536	2.40731e-07	3.6307	3.26371e-05
GO:0044271~nitrogen compound biosynthetic process	58	4.20595	2.86202e-07	2.03218	3.73646e-05
GO:0006886~intracellular protein transport	64	4.64104	3.04571e-07	1.94861	3.83425e-05
GO:0051276~chromosome organization	77	5.58376	3.83745e-07	1.80787	4.66438e-05
GO:0043066~negative regulation of apoptosis	61	4.4235	4.68585e-07	1.9622	5.50573e-05
GO:0006289~nucleotide-excision repair	19	1.37781	5.20096e-07	3.93376	5.91382e-05
GO:0070727~cellular macromolecule localization	68	4.93111	5.84526e-07	1.87036	6.43872e-05
GO:0034621~cellular macromolecular complex subunit organization	61	4.4235	6.30313e-07	1.94571	6.73266e-05
GO:0042981~regulation of apoptosis	112	8.12183	7.23603e-07	1.58628	7.50178e-05
GO:0043069~negative regulation of programmed cell death	61	4.4235	7.64169e-07	1.93487	7.69598e-05
GO:0060548~negative regulation of cell death	61	4.4235	8.44504e-07	1.9295	8.26876e-05
GO:0034613~cellular protein localization	67	4.85859	9.41394e-07	1.85631	8.96829e-05
GO:0043067~regulation of programmed cell death	112	8.12183	1.18369e-06	1.57065	0.000109796
GO:0006261~DNA-dependent DNA replication	19	1.37781	1.25954e-06	3.73029	0.000113837
GO:0010941~regulation of cell death	112	8.12183	1.4109e-06	1.56487	0.000124328
GO:0034622~cellular macromolecular complex assembly	55	3.9884	1.62605e-06	1.96949	0.000139791
GO:0051726~regulation of cell cycle	56	4.06091	2.64089e-06	1.92654	0.000221622
GO:0006457~protein folding	36	2.61059	3.75832e-06	2.31604	0.000308048
GO:0006297~nucleotide-excision repair, DNA gap filling	10	0.725163	3.80005e-06	6.69836	0.00030439
GO:0034404~nucleobase, nucleoside and nucleotide biosynthetic process	38	2.75562	4.29276e-06	2.24204	0.00033621
GO:0034654~nucleobase, nucleoside, nucleotide and nucleic acid biosynthetic process	38	2.75562	4.29276e-06	2.24204	0.00033621
GO:0009165~nucleotide biosynthetic process	37	2.6831	4.59365e-06	2.2652	0.000351952
GO:0010605~negative regulation of macromolecule metabolic process	101	7.32415	4.89053e-06	1.5669	0.000366724
GO:0042254~ribosome biogenesis	28	2.03046	5.4508e-06	2.61346	0.000400214
GO:0046112~nucleobase biosynthetic process	9	0.652647	6.37134e-06	7.32035	0.000458243
GO:0006605~protein targeting	40	2.90065	9.4873e-06	2.11855	0.000668634
GO:0009112~nucleobase metabolic process	11	0.797679	1.02796e-05	5.44605	0.000710255
GO:0010033~response to organic substance	98	7.1066	1.13053e-05	1.54778	0.000766079
GO:0006163~purine nucleotide metabolic process	36	2.61059	1.18326e-05	2.20398	0.000786675
GO:0006913~nucleocytoplasmic transport	32	2.32052	1.19509e-05	2.33584	0.000779829
GO:0016568~chromatin modification	47	3.40827	1.31146e-05	1.95328	0.000840176
GO:0051169~nuclear transport	32	2.32052	1.56005e-05	2.30627	0.000981521
GO:0008219~cell death	97	7.03408	1.72886e-05	1.53624	0.0010686
GO:0016265~death	97	7.03408	2.21896e-05	1.52563	0.0013477
GO:0009260~ribonucleotide biosynthetic process	27	1.95794	2.23484e-05	2.47947	0.00133435
GO:0051443~positive regulation of ubiquitin-protein ligase activity	19	1.37781	2.35306e-05	3.09081	0.00138149
GO:0006796~phosphate metabolic process	123	8.91951	2.54009e-05	1.43949	0.00146678
GO:0006793~phosphorus metabolic process	123	8.91951	2.54009e-05	1.43949	0.00146678
GO:0009259~ribonucleotide metabolic process	30	2.17549	2.6079e-05	2.32392	0.00148164
GO:0031398~positive regulation of protein ubiquitination	21	1.52284	2.87314e-05	2.8468	0.00160632
GO:0009113~purine base biosynthetic process	7	0.507614	3.00164e-05	8.85672	0.0016519
GO:0006511~ubiquitin-dependent protein catabolic process	42	3.04569	3.06567e-05	1.97629	0.00166118
GO:0051438~regulation of ubiquitin-protein ligase activity	20	1.45033	3.21663e-05	2.9198	0.00171652
GO:0043065~positive regulation of apoptosis	64	4.64104	3.31663e-05	1.69484	0.00174345
GO:0006325~chromatin organization	58	4.20595	3.44025e-05	1.74724	0.00178181
GO:0043068~positive regulation of programmed cell death	64	4.64104	4.11465e-05	1.6831	0.00209988
GO:0051351~positive regulation of ligase activity	19	1.37781	4.33094e-05	2.96379	0.00217861
GO:0031396~regulation of protein ubiquitination	23	1.66788	4.34012e-05	2.61906	0.0021525
GO:0010942~positive regulation of cell death	64	4.64104	4.73964e-05	1.67536	0.00231781
GO:0008283~cell proliferation	64	4.64104	5.07176e-05	1.67152	0.0024461
GO:0051340~regulation of ligase activity	20	1.45033	5.63124e-05	2.81166	0.00267893
GO:0051437~positive regulation of ubiquitin-protein ligase activity during mitotic cell cycle	18	1.30529	5.81246e-05	3.01426	0.00272821
GO:0051170~nuclear import	21	1.52284	5.86264e-05	2.7174	0.00271557
GO:0012501~programmed cell death	83	6.01885	5.94976e-05	1.54687	0.00272013
GO:0030163~protein catabolic process	84	6.09137	6.50885e-05	1.53782	0.00293727
GO:0000082~G1/S transition of mitotic cell cycle	16	1.16026	6.67097e-05	3.25349	0.00297227
GO:0051329~interphase of mitotic cell cycle	23	1.66788	6.97218e-05	2.54277	0.00306751
GO:0006461~protein complex assembly	71	5.14866	7.58376e-05	1.60097	0.00329503
GO:0070271~protein complex biogenesis	71	5.14866	7.58376e-05	1.60097	0.00329503
GO:0009156~ribonucleoside monophosphate biosynthetic process	10	0.725163	7.86128e-05	4.95096	0.00337382
GO:0042440~pigment metabolic process	14	1.01523	8.67842e-05	3.54269	0.00367909
GO:0051603~proteolysis involved in cellular protein catabolic process	81	5.87382	9.23053e-05	1.53727	0.00386621
GO:0016310~phosphorylation	102	7.39666	9.86225e-05	1.45187	0.00408178
GO:0051439~regulation of ubiquitin-protein ligase activity during mitotic cell cycle	18	1.30529	0.000104093	2.8869	0.00425772
GO:0006916~anti-apoptosis	36	2.61059	0.000107424	1.99	0.0043433
GO:0006541~glutamine metabolic process	9	0.652647	0.000107499	5.39394	0.00429705
GO:0031570~DNA integrity checkpoint	15	1.08774	0.000109189	3.28477	0.0043155
GO:0044257~cellular protein catabolic process	81	5.87382	0.000109288	1.52962	0.00427153
GO:0051325~interphase	23	1.66788	0.000109427	2.47081	0.00423005
GO:0031145~anaphase-promoting complex-dependent proteasomal ubiquitin-dependent protein catabolic process	17	1.23278	0.000116229	2.97819	0.00444368
GO:0006357~regulation of transcription from RNA polymerase II promoter	94	6.81653	0.000118508	1.47235	0.00448204
GO:0033365~protein localization in organelle	28	2.03046	0.000154191	2.18385	0.00576594
GO:0017038~protein import	26	1.88542	0.000159821	2.26006	0.00591312
GO:0009161~ribonucleoside monophosphate metabolic process	10	0.725163	0.000167275	4.55488	0.00612382
GO:0043632~modification-dependent macromolecule catabolic process	77	5.58376	0.0001674	1.52755	0.0060654
GO:0019941~modification-dependent protein catabolic process	77	5.58376	0.0001674	1.52755	0.0060654
GO:0009152~purine ribonucleotide biosynthetic process	24	1.74039	0.000182524	2.33584	0.00654436
GO:0006164~purine nucleotide biosynthetic process	28	2.03046	0.000194777	2.15434	0.00691192
GO:0042127~regulation of cell proliferation	99	7.17912	0.000210979	1.43244	0.00741019
GO:0010629~negative regulation of gene expression	69	5.00363	0.000214288	1.55896	0.00745177
GO:0000245~spliceosome assembly	11	0.797679	0.000278611	3.91435	0.00958358
GO:0006915~apoptosis	79	5.72879	0.000280672	1.49433	0.00956086
GO:0051172~negative regulation of nitrogen compound metabolic process	70	5.07614	0.000297908	1.53585	0.010048
GO:0045934~negative regulation of nucleobase, nucleoside, nucleotide and nucleic acid metabolic process	69	5.00363	0.000332777	1.5346	0.0111115
GO:0009116~nucleoside metabolic process	16	1.16026	0.000336039	2.8468	0.0111145
GO:0006364~rRNA processing	20	1.45033	0.000336427	2.47548	0.0110239
GO:0009150~purine ribonucleotide metabolic process	26	1.88542	0.000369575	2.14542	0.0119923
GO:0006403~RNA localization	21	1.52284	0.000370854	2.39131	0.0119238
GO:0046148~pigment biosynthetic process	12	0.870196	0.000379489	3.50376	0.0120895
GO:0016481~negative regulation of transcription	63	4.56853	0.000389883	1.56295	0.0123075
GO:0015031~protein transport	95	6.88905	0.000392247	1.41966	0.0122718
GO:0051436~negative regulation of ubiquitin-protein ligase activity during mitotic cell cycle	16	1.16026	0.000401982	2.803	0.0124639
GO:0006606~protein import into nucleus	19	1.37781	0.000402531	2.51578	0.012372
GO:0006468~protein amino acid phosphorylation	85	6.16389	0.000417074	1.45114	0.0127055
GO:0000387~spliceosomal snRNP biogenesis	10	0.725163	0.000444344	4.06686	0.0134149
GO:0010498~proteasomal protein catabolic process	21	1.52284	0.000485972	2.34442	0.0145383
GO:0043161~proteasomal ubiquitin-dependent protein catabolic process	21	1.52284	0.000485972	2.34442	0.0145383
GO:0009168~purine ribonucleoside monophosphate biosynthetic process	8	0.580131	0.000526435	5.06098	0.0156072
GO:0009127~purine nucleoside monophosphate biosynthetic process	8	0.580131	0.000526435	5.06098	0.0156072
GO:0045184~establishment of protein localization	95	6.88905	0.000534568	1.40674	0.0157143
GO:0032268~regulation of cellular protein metabolic process	64	4.64104	0.00053905	1.53751	0.0157141
GO:0051444~negative regulation of ubiquitin-protein ligase activity	16	1.16026	0.000567618	2.71933	0.0164046
GO:0051352~negative regulation of ligase activity	16	1.16026	0.000567618	2.71933	0.0164046
GO:0006917~induction of apoptosis	47	3.40827	0.000568605	1.6725	0.0162993
GO:0031397~negative regulation of protein ubiquitination	17	1.23278	0.00056879	2.61598	0.0161731
GO:0016072~rRNA metabolic process	20	1.45033	0.00058994	2.37233	0.0166355
GO:0012502~induction of programmed cell death	47	3.40827	0.00060581	1.66729	0.0169438
GO:0031400~negative regulation of protein modification process	23	1.66788	0.000609675	2.20089	0.0169169
GO:0006091~generation of precursor metabolites and energy	46	3.33575	0.000643388	1.67352	0.017705
GO:0051236~establishment of RNA localization	20	1.45033	0.000674524	2.34788	0.0184105
GO:0050658~RNA transport	20	1.45033	0.000674524	2.34788	0.0184105
GO:0050657~nucleic acid transport	20	1.45033	0.000674524	2.34788	0.0184105
GO:0000077~DNA damage checkpoint	13	0.942712	0.000698539	3.08403	0.0189135
GO:0006310~DNA recombination	21	1.52284	0.000716424	2.27744	0.0192455
GO:0006144~purine base metabolic process	7	0.507614	0.000729695	5.6936	0.0194504
GO:0006188~IMP biosynthetic process	5	0.362582	0.000765668	9.48934	0.0202469
GO:0006189~'de novo' IMP biosynthetic process	5	0.362582	0.000765668	9.48934	0.0202469
GO:0046040~IMP metabolic process	5	0.362582	0.000765668	9.48934	0.0202469
GO:0010608~posttranscriptional regulation of gene expression	34	2.46555	0.000777841	1.83491	0.0204125
GO:0006302~double-strand break repair	15	1.08774	0.000783427	2.75497	0.0204058
GO:0008285~negative regulation of cell proliferation	51	3.69833	0.000788026	1.60872	0.0203739
GO:0006220~pyrimidine nucleotide metabolic process	11	0.797679	0.000794173	3.47942	0.0203819
GO:0000075~cell cycle checkpoint	19	1.37781	0.00081955	2.37755	0.0208746
GO:0005996~monosaccharide metabolic process	35	2.53807	0.000952538	1.79528	0.0240488
GO:0016053~organic acid biosynthetic process	27	1.95794	0.00095857	1.98358	0.0240274
GO:0046394~carboxylic acid biosynthetic process	27	1.95794	0.00095857	1.98358	0.0240274
GO:0006084~acetyl-CoA metabolic process	10	0.725163	0.00101984	3.67329	0.0253641
GO:0009167~purine ribonucleoside monophosphate metabolic process	8	0.580131	0.00109678	4.55488	0.0270618
GO:0009126~purine nucleoside monophosphate metabolic process	8	0.580131	0.00109678	4.55488	0.0270618
GO:0034504~protein localization in nucleus	19	1.37781	0.00121572	2.30167	0.0297458
GO:0010551~regulation of specific transcription from RNA polymerase II promoter	19	1.37781	0.00121572	2.30167	0.0297458
GO:0043244~regulation of protein complex disassembly	13	0.942712	0.00124535	2.90262	0.0302506
GO:0033043~regulation of organelle organization	34	2.46555	0.00126866	1.78417	0.0305976
GO:0010558~negative regulation of macromolecule biosynthetic process	70	5.07614	0.00127095	1.45723	0.0304439
GO:0006695~cholesterol biosynthetic process	9	0.652647	0.0012745	3.94172	0.0303217
GO:0032583~regulation of gene-specific transcription	24	1.74039	0.0013391	2.0395	0.0316219
GO:0008104~protein localization	104	7.5417	0.00138783	1.34271	0.0325366
GO:0009064~glutamine family amino acid metabolic process	13	0.942712	0.00149198	2.8468	0.0347066
GO:0016044~membrane organization	52	3.77085	0.0015091	1.55416	0.0348683
GO:0040023~establishment of nucleus localization	5	0.362582	0.00166231	8.13372	0.0380934
GO:0006612~protein targeting to membrane	10	0.725163	0.00166287	3.45067	0.03786
GO:0034660~ncRNA metabolic process	35	2.53807	0.00176532	1.73284	0.03989
GO:0015931~nucleobase, nucleoside, nucleotide and nucleic acid transport	21	1.52284	0.00183773	2.11621	0.0412296
GO:0043254~regulation of protein complex assembly	18	1.30529	0.00191705	2.27744	0.0427008
GO:0030522~intracellular receptor-mediated signaling pathway	16	1.16026	0.00192847	2.42927	0.0426805
GO:0016192~vesicle-mediated transport	72	5.22117	0.00201743	1.4234	0.0443289
GO:0044093~positive regulation of molecular function	73	5.29369	0.00205926	1.41854	0.0449481
GO:0009141~nucleoside triphosphate metabolic process	23	1.66788	0.00224284	1.99928	0.0485605
GO:0051789~response to protein stimulus	20	1.45033	0.0022708	2.12845	0.0488519
