# Supplementary material for: CorrelaGenes: a new tool for the interpretation of the human transcriptome
Source: BMC Bioinformatics. 2014 Jan 10;15(Suppl 1):S6. doi: 10.1186/1471-2105-15-S1-S6 (PMC4016313; doi:10.1186/1471-2105-15-S1-S6)
Supplement: Additional file 7 — DAVID Functional Annotation Chart related to the output lists used in Figures 6, 7. [file 1471-2105-15-S1-S6-S7.zip › Additional file 7/GO Chart - Gene lists from Fig6B 28052013.xlsx]

## Sheet: Description
FIGURE 6 Panel B
This file reports the DAVID Functional Annotation Chart (database: GO-Biological Process-FAT) related to the output lists obtained by the CorrelaGenes tool with following parameters:
Target Gene	PRPF19
Target Sign	0
Target Gene LFC >=	1
Gene LFC >=	1
LFC p value <=	0.05
Genes filtered by co-pres >=	40
Genes filtered by lift >=	2
Genes filtered by X2 p value <=	in each sheets is indicated the p value threshold
In the following reports we have highlighted the most significant term related to the Biological Process listed below:
Cell Cycle
Apoptosis
DNA Repair
RNA Splicing

## Sheet: 0.05
GO Term	Count	%	PValue	FE	Benjamini
GO:0000377~RNA splicing, via transesterification reactions with bulged adenosine as nucleophile	61	3.61374	9.4201e-21	3.76117	3.63333e-17
GO:0000398~nuclear mRNA splicing, via spliceosome	61	3.61374	9.4201e-21	3.76117	3.63333e-17
GO:0000375~RNA splicing, via transesterification reactions	61	3.61374	9.4201e-21	3.76117	3.63333e-17
GO:0046907~intracellular transport	147	8.70853	3.03605e-19	2.11075	5.85503e-16
GO:0006396~RNA processing	129	7.64218	6.58857e-19	2.22478	8.4707e-16
GO:0008380~RNA splicing	83	4.91706	4.11605e-18	2.75705	3.9689e-15
GO:0016071~mRNA metabolic process	97	5.74645	1.54729e-17	2.47317	1.19358e-14
GO:0006397~mRNA processing	88	5.21327	2.94757e-17	2.5862	1.89479e-14
GO:0006886~intracellular protein transport	93	5.50948	3.92085e-15	2.34583	2.14107e-12
GO:0070727~cellular macromolecule localization	98	5.80569	1.87007e-14	2.23311	8.99247e-12
GO:0034613~cellular protein localization	97	5.74645	3.13353e-14	2.22646	1.34174e-11
GO:0007049~cell cycle	148	8.76777	5.8668e-13	1.79922	2.26268e-10
GO:0006605~protein targeting	61	3.61374	8.8296e-13	2.67655	3.09598e-10
GO:0022613~ribonucleoprotein complex biogenesis	54	3.19905	1.9375e-12	2.83013	6.22729e-10
GO:0000278~mitotic cell cycle	86	5.09479	2.55717e-12	2.19271	7.58695e-10
GO:0043933~macromolecular complex subunit organization	134	7.93839	1.88063e-11	1.78045	5.18113e-09
GO:0015031~protein transport	140	8.29384	4.55614e-11	1.73324	1.17153e-08
GO:0022402~cell cycle process	112	6.63507	5.12881e-11	1.87005	1.23636e-08
GO:0045184~establishment of protein localization	140	8.29384	8.83023e-11	1.71746	2.00342e-08
GO:0065003~macromolecular complex assembly	125	7.40521	1.31126e-10	1.77326	2.80974e-08
GO:0006913~nucleocytoplasmic transport	45	2.66588	6.75081e-10	2.72127	1.37041e-07
GO:0031400~negative regulation of protein modification process	38	2.25118	7.85241e-10	3.01246	1.51434e-07
GO:0051169~nuclear transport	45	2.66588	1.05137e-09	2.68683	1.93101e-07
GO:0009057~macromolecule catabolic process	137	8.11611	1.88209e-09	1.65483	3.29965e-07
GO:0044265~cellular macromolecule catabolic process	129	7.64218	2.42083e-09	1.67856	4.05963e-07
GO:0006511~ubiquitin-dependent protein catabolic process	58	3.43602	4.12696e-09	2.26098	6.63237e-07
GO:0008104~protein localization	149	8.82701	4.66186e-09	1.59368	7.19232e-07
GO:0033554~cellular response to stress	106	6.27962	4.89323e-09	1.76675	7.25892e-07
GO:0006974~response to DNA damage stimulus	78	4.62085	5.38393e-09	1.97274	7.69104e-07
GO:0032269~negative regulation of cellular protein metabolic process	47	2.78436	8.9142e-09	2.46326	1.22793e-06
GO:0034621~cellular macromolecular complex subunit organization	75	4.44313	8.94085e-09	1.98188	1.18913e-06
GO:0010605~negative regulation of macromolecule metabolic process	128	7.58294	1.00284e-08	1.64512	1.28932e-06
GO:0051248~negative regulation of protein metabolic process	48	2.8436	1.09047e-08	2.4215	1.35676e-06
GO:0033365~protein localization in organelle	40	2.36967	3.26028e-08	2.58459	3.92965e-06
GO:0017038~protein import	37	2.19194	4.97242e-08	2.66449	5.81169e-06
GO:0051170~nuclear import	29	1.71801	5.11502e-08	3.10885	5.80252e-06
GO:0070271~protein complex biogenesis	94	5.56872	5.39959e-08	1.75599	5.95033e-06
GO:0006461~protein complex assembly	94	5.56872	5.39959e-08	1.75599	5.95033e-06
GO:0034622~cellular macromolecular complex assembly	67	3.96919	5.42315e-08	1.98761	5.81029e-06
GO:0042254~ribosome biogenesis	34	2.01422	2.668e-07	2.62908	2.78117e-05
GO:0006403~RNA localization	30	1.77725	2.82052e-07	2.83013	2.86279e-05
GO:0031397~negative regulation of protein ubiquitination	25	1.48104	3.05435e-07	3.18708	3.02063e-05
GO:0032268~regulation of cellular protein metabolic process	87	5.15403	3.44652e-07	1.73151	3.32325e-05
GO:0006606~protein import into nucleus	27	1.59953	4.72093e-07	2.96176	4.44103e-05
GO:0051236~establishment of RNA localization	29	1.71801	5.0052e-07	2.8204	4.59633e-05
GO:0050657~nucleic acid transport	29	1.71801	5.0052e-07	2.8204	4.59633e-05
GO:0050658~RNA transport	29	1.71801	5.0052e-07	2.8204	4.59633e-05
GO:0043065~positive regulation of apoptosis	80	4.73934	6.17337e-07	1.75512	5.53721e-05
GO:0043068~positive regulation of programmed cell death	80	4.73934	8.24629e-07	1.74296	7.22837e-05
GO:0051438~regulation of ubiquitin-protein ligase activity	25	1.48104	9.06372e-07	3.02364	7.76832e-05
GO:0031396~regulation of protein ubiquitination	29	1.71801	9.90108e-07	2.73579	8.3015e-05
GO:0010942~positive regulation of cell death	80	4.73934	1.00199e-06	1.73494	8.22237e-05
GO:0022403~cell cycle phase	77	4.56161	1.0422e-06	1.75459	8.37419e-05
GO:0022618~ribonucleoprotein complex assembly	23	1.36256	1.3096e-06	3.14458	0.000103079
GO:0006796~phosphate metabolic process	150	8.88626	1.44411e-06	1.45433	0.000111393
GO:0006793~phosphorus metabolic process	150	8.88626	1.44411e-06	1.45433	0.000111393
GO:0002474~antigen processing and presentation of peptide antigen via MHC class I	11	0.651659	1.66641e-06	6.10419	0.000126019
GO:0051443~positive regulation of ubiquitin-protein ligase activity	23	1.36256	1.7207e-06	3.09966	0.000127621
GO:0051436~negative regulation of ubiquitin-protein ligase activity during mitotic cell cycle	22	1.30332	1.78407e-06	3.19296	0.000129825
GO:0031145~anaphase-promoting complex-dependent proteasomal ubiquitin-dependent protein catabolic process	22	1.30332	1.78407e-06	3.19296	0.000129825
GO:0051340~regulation of ligase activity	25	1.48104	1.93116e-06	2.91165	0.000137926
GO:0030163~protein catabolic process	104	6.16114	2.20741e-06	1.57735	0.000154788
GO:0051439~regulation of ubiquitin-protein ligase activity during mitotic cell cycle	23	1.36256	2.24641e-06	3.056	0.00015471
GO:0000082~G1/S transition of mitotic cell cycle	20	1.18483	2.40696e-06	3.3692	0.000162858
GO:0006457~protein folding	41	2.42891	2.55897e-06	2.18522	0.000170157
GO:0034504~protein localization in nucleus	27	1.59953	3.07321e-06	2.70969	0.000200885
GO:0042981~regulation of apoptosis	127	7.5237	3.08565e-06	1.49016	0.000198337
GO:0051352~negative regulation of ligase activity	22	1.30332	3.09504e-06	3.09765	0.000195679
GO:0051444~negative regulation of ubiquitin-protein ligase activity	22	1.30332	3.09504e-06	3.09765	0.000195679
GO:0006357~regulation of transcription from RNA polymerase II promoter	117	6.93128	3.25595e-06	1.51822	0.000202531
GO:0010608~posttranscriptional regulation of gene expression	46	2.72512	3.29951e-06	2.05665	0.000201983
GO:0051351~positive regulation of ligase activity	23	1.36256	3.75911e-06	2.97228	0.00022652
GO:0051603~proteolysis involved in cellular protein catabolic process	100	5.92417	3.99832e-06	1.57229	0.000237227
GO:0051437~positive regulation of ubiquitin-protein ligase activity during mitotic cell cycle	22	1.30332	4.03554e-06	3.0521	0.000235807
GO:0015931~nucleobase, nucleoside, nucleotide and nucleic acid transport	30	1.77725	4.41171e-06	2.50454	0.000253938
GO:0010498~proteasomal protein catabolic process	28	1.65877	4.98574e-06	2.58966	0.000282755
GO:0043161~proteasomal ubiquitin-dependent protein catabolic process	28	1.65877	4.98574e-06	2.58966	0.000282755
GO:0043067~regulation of programmed cell death	127	7.5237	5.14286e-06	1.47548	0.000287438
GO:0044257~cellular protein catabolic process	100	5.92417	5.15697e-06	1.56447	0.000284109
GO:0006259~DNA metabolic process	87	5.15403	5.49053e-06	1.62201	0.000298224
GO:0010941~regulation of cell death	127	7.5237	6.05079e-06	1.47004	0.000324086
GO:0006281~DNA repair	56	3.31754	6.44657e-06	1.86018	0.000340552
GO:0019941~modification-dependent protein catabolic process	95	5.62796	9.83222e-06	1.56134	0.000512343
GO:0043632~modification-dependent macromolecule catabolic process	95	5.62796	9.83222e-06	1.56134	0.000512343
GO:0051276~chromosome organization	83	4.91706	1.10471e-05	1.61444	0.000567958
GO:0031398~positive regulation of protein ubiquitination	24	1.4218	1.34937e-05	2.69536	0.000684576
GO:0006612~protein targeting to membrane	14	0.829384	1.49731e-05	4.0022	0.000749741
GO:0034660~ncRNA metabolic process	47	2.78436	1.53753e-05	1.92777	0.000760004
GO:0033043~regulation of organelle organization	45	2.66588	1.63714e-05	1.95631	0.000798984
GO:0016310~phosphorylation	123	7.28673	1.68322e-05	1.45044	0.000811198
GO:0051329~interphase of mitotic cell cycle	27	1.59953	1.86426e-05	2.47293	0.000887323
GO:0006364~rRNA processing	25	1.48104	2.14723e-05	2.56352	0.00100948
GO:0051028~mRNA transport	24	1.4218	2.51179e-05	2.60241	0.00116656
GO:0051325~interphase	27	1.59953	3.19943e-05	2.40294	0.00146802
GO:0042440~pigment metabolic process	16	0.947867	3.49524e-05	3.35422	0.00158479
GO:0008219~cell death	111	6.57583	3.84988e-05	1.45639	0.00172517
GO:0006412~translation	60	3.5545	4.04957e-05	1.71005	0.00179374
GO:0031399~regulation of protein modification process	55	3.25829	4.06783e-05	1.75884	0.00178136
GO:0016568~chromatin modification	52	3.08057	4.19787e-05	1.79035	0.00181762
GO:0010033~response to organic substance	111	6.57583	4.37124e-05	1.45235	0.00187161
GO:0016072~rRNA metabolic process	25	1.48104	4.57016e-05	2.45671	0.00193521
GO:0016265~death	111	6.57583	5.0393e-05	1.44633	0.00211049
GO:0044092~negative regulation of molecular function	60	3.5545	5.28908e-05	1.69469	0.0021912
GO:0009259~ribonucleotide metabolic process	33	1.95498	5.46662e-05	2.11778	0.00224061
GO:0006917~induction of apoptosis	58	3.43602	5.54656e-05	1.70987	0.00224943
GO:0043086~negative regulation of catalytic activity	52	3.08057	5.63965e-05	1.77096	0.00226334
GO:0012502~induction of programmed cell death	58	3.43602	6.06219e-05	1.70454	0.00240767
GO:0048002~antigen processing and presentation of peptide antigen	12	0.7109	7.04786e-05	4.04304	0.00277009
GO:0006468~protein amino acid phosphorylation	103	6.1019	7.52132e-05	1.45679	0.0029261
GO:0051726~regulation of cell cycle	59	3.49526	7.69156e-05	1.68154	0.00296235
GO:0006417~regulation of translation	31	1.83649	8.23231e-05	2.13464	0.00313896
GO:0009113~purine base biosynthetic process	7	0.414692	8.85152e-05	7.33736	0.00334164
GO:0006325~chromatin organization	65	3.85071	9.58845e-05	1.62221	0.00358428
GO:0012501~programmed cell death	95	5.62796	0.000112016	1.46679	0.00414589
GO:0043066~negative regulation of apoptosis	61	3.61374	0.000153283	1.62559	0.00561521
GO:0051172~negative regulation of nitrogen compound metabolic process	82	4.85782	0.000209873	1.4905	0.00760831
GO:0010629~negative regulation of gene expression	80	4.73934	0.000218111	1.49742	0.00783222
GO:0006351~transcription, DNA-dependent	52	3.08057	0.00022219	1.67998	0.00790454
GO:0043069~negative regulation of programmed cell death	61	3.61374	0.000224598	1.60295	0.00791684
GO:0060548~negative regulation of cell death	61	3.61374	0.000241637	1.5985	0.0084379
GO:0006163~purine nucleotide metabolic process	37	2.19194	0.000246494	1.87661	0.00852957
GO:0046112~nucleobase biosynthetic process	8	0.473934	0.000258268	5.39072	0.00885582
GO:0048285~organelle fission	43	2.54739	0.000268664	1.7714	0.00912954
GO:0006915~apoptosis	92	5.45024	0.000272969	1.4417	0.00919419
GO:0000245~spliceosome assembly	12	0.7109	0.000284005	3.53766	0.0094814
GO:0044271~nitrogen compound biosynthetic process	56	3.31754	0.00029289	1.62551	0.00969274
GO:0032774~RNA biosynthetic process	52	3.08057	0.000311461	1.65728	0.0102166
GO:0000087~M phase of mitotic cell cycle	42	2.48815	0.000330103	1.76883	0.0107337
GO:0009112~nucleobase metabolic process	10	0.592417	0.000336104	4.10163	0.0108364
GO:0009156~ribonucleoside monophosphate biosynthetic process	10	0.592417	0.000336104	4.10163	0.0108364
GO:0010604~positive regulation of macromolecule metabolic process	123	7.28673	0.000342017	1.35397	0.0109347
GO:0045934~negative regulation of nucleobase, nucleoside, nucleotide and nucleic acid metabolic process	80	4.73934	0.000360026	1.47402	0.0114126
GO:0043623~cellular protein complex assembly	33	1.95498	0.000365388	1.92169	0.0114873
GO:0016044~membrane organization	63	3.73223	0.000373276	1.55991	0.011639
GO:0000387~spliceosomal snRNP biogenesis	11	0.651659	0.000376564	3.70612	0.0116468
GO:0016481~negative regulation of transcription	73	4.32464	0.000399527	1.50036	0.0122546
GO:0051493~regulation of cytoskeleton organization	29	1.71801	0.000414397	2.01161	0.0126076
GO:0006366~transcription from RNA polymerase II promoter	43	2.54739	0.000430689	1.73355	0.0129977
GO:0010558~negative regulation of macromolecule biosynthetic process	84	4.9763	0.000443043	1.44869	0.0132643
GO:0007067~mitosis	41	2.42891	0.000446203	1.75811	0.0132554
GO:0000280~nuclear division	41	2.42891	0.000446203	1.75811	0.0132554
GO:0046148~pigment biosynthetic process	13	0.770142	0.000487626	3.14458	0.0143668
GO:0009260~ribonucleotide biosynthetic process	27	1.59953	0.000489056	2.05412	0.0142995
GO:0009890~negative regulation of biosynthetic process	87	5.15403	0.000502904	1.43235	0.0145909
GO:0009141~nucleoside triphosphate metabolic process	28	1.65877	0.000511704	2.01637	0.0147336
GO:0009150~purine ribonucleotide metabolic process	29	1.71801	0.000530505	1.98246	0.0151578
GO:0034470~ncRNA processing	36	2.1327	0.000572609	1.81612	0.0162312
GO:0031327~negative regulation of cellular biosynthetic process	85	5.03555	0.000625113	1.42936	0.0175776
GO:0006091~generation of precursor metabolites and energy	53	3.13981	0.000663997	1.59741	0.0185261
GO:0008283~cell proliferation	69	4.08768	0.00067223	1.49296	0.0186191
GO:0016126~sterol biosynthetic process	12	0.7109	0.000681331	3.23443	0.0187344
GO:0009161~ribonucleoside monophosphate metabolic process	10	0.592417	0.000690826	3.7735	0.0188587
GO:0043038~amino acid activation	14	0.829384	0.00071515	2.87114	0.0193794
GO:0043039~tRNA aminoacylation	14	0.829384	0.00071515	2.87114	0.0193794
GO:0006418~tRNA aminoacylation for protein translation	14	0.829384	0.00071515	2.87114	0.0193794
GO:0010639~negative regulation of organelle organization	20	1.18483	0.000764695	2.30092	0.0205642
GO:0051129~negative regulation of cellular component organization	29	1.71801	0.000851043	1.92661	0.0227025
GO:0044087~regulation of cellular component biogenesis	29	1.71801	0.000851043	1.92661	0.0227025
GO:0016192~vesicle-mediated transport	86	5.09479	0.000922518	1.40851	0.0244177
GO:0006695~cholesterol biosynthetic process	10	0.592417	0.000958201	3.62837	0.025178
GO:0043254~regulation of protein complex assembly	21	1.24408	0.000987409	2.20121	0.0257605
GO:0000059~protein import into nucleus, docking	8	0.473934	0.00109901	4.43941	0.0284395
GO:0031401~positive regulation of protein modification process	35	2.07346	0.00115414	1.76568	0.0296469
GO:0048193~Golgi vesicle transport	27	1.59953	0.00115932	1.94436	0.029581
GO:0007005~mitochondrion organization	28	1.65877	0.00117913	1.91409	0.0298816
GO:0043525~positive regulation of neuron apoptosis	9	0.533175	0.00127232	3.85926	0.0319966
GO:0043488~regulation of mRNA stability	9	0.533175	0.00127232	3.85926	0.0319966
GO:0051098~regulation of binding	30	1.77725	0.00133184	1.84976	0.0332524
GO:0007242~intracellular signaling cascade	166	9.83412	0.00152384	1.24682	0.0377144
GO:0006188~IMP biosynthetic process	5	0.296209	0.00157744	7.86146	0.0387675
GO:0006189~'de novo' IMP biosynthetic process	5	0.296209	0.00157744	7.86146	0.0387675
GO:0046040~IMP metabolic process	5	0.296209	0.00157744	7.86146	0.0387675
GO:0051301~cell division	49	2.90284	0.0016441	1.56696	0.0401183
GO:0006916~anti-apoptosis	37	2.19194	0.00174086	1.69441	0.0421644
GO:0051247~positive regulation of protein metabolic process	42	2.48815	0.00174453	1.63052	0.0419882
GO:0030522~intracellular receptor-mediated signaling pathway	18	1.06635	0.0018323	2.2641	0.0437826
GO:0006144~purine base metabolic process	7	0.414692	0.00198003	4.71688	0.0469415
GO:0030865~cortical cytoskeleton organization	7	0.414692	0.00198003	4.71688	0.0469415
GO:0009144~purine nucleoside triphosphate metabolic process	25	1.48104	0.00199387	1.93315	0.0469737
GO:0034404~nucleobase, nucleoside and nucleotide biosynthetic process	35	2.07346	0.00200579	1.71078	0.0469615
GO:0034654~nucleobase, nucleoside, nucleotide and nucleic acid biosynthetic process	35	2.07346	0.00200579	1.71078	0.0469615
GO:0000279~M phase	53	3.13981	0.00204919	1.51972	0.0476651

## Sheet: 0.005
GO Term	Count	%	PValue	FE	Benjamini
GO:0000377~RNA splicing, via transesterification reactions with bulged adenosine as nucleophile	61	3.66807	4.98819e-21	3.80898	1.91746e-17
GO:0000398~nuclear mRNA splicing, via spliceosome	61	3.66807	4.98819e-21	3.80898	1.91746e-17
GO:0000375~RNA splicing, via transesterification reactions	61	3.66807	4.98819e-21	3.80898	1.91746e-17
GO:0006396~RNA processing	128	7.69693	6.31192e-19	2.23559	1.21315e-15
GO:0008380~RNA splicing	83	4.99098	1.91674e-18	2.79209	2.45598e-15
GO:0046907~intracellular transport	143	8.59892	4.09327e-18	2.07941	3.93364e-15
GO:0016071~mRNA metabolic process	97	5.83283	6.65479e-18	2.50461	5.1162e-15
GO:0006397~mRNA processing	88	5.29164	1.34717e-17	2.61908	8.63086e-15
GO:0006886~intracellular protein transport	90	5.41191	4.28393e-14	2.29901	2.35333e-11
GO:0070727~cellular macromolecule localization	95	5.71257	1.67357e-13	2.19227	8.03927e-11
GO:0034613~cellular protein localization	94	5.65244	2.80739e-13	2.18502	1.19922e-10
GO:0022613~ribonucleoprotein complex biogenesis	54	3.24714	1.17764e-12	2.8661	4.52675e-10
GO:0007049~cell cycle	145	8.71918	2.00259e-12	1.78516	6.99825e-10
GO:0006605~protein targeting	58	3.48767	1.90784e-11	2.57727	6.11145e-09
GO:0000278~mitotic cell cycle	83	4.99098	2.32835e-11	2.14312	6.88475e-09
GO:0043933~macromolecular complex subunit organization	130	7.8172	1.3394e-10	1.74926	3.67761e-08
GO:0015031~protein transport	137	8.23812	1.45852e-10	1.71765	3.7377e-08
GO:0022402~cell cycle process	109	6.55442	2.40809e-10	1.8431	5.78544e-08
GO:0045184~establishment of protein localization	137	8.23812	2.78959e-10	1.70202	6.30776e-08
GO:0065003~macromolecular complex assembly	122	7.33614	4.83964e-10	1.7527	1.03353e-07
GO:0031400~negative regulation of protein modification process	38	2.28503	5.50032e-10	3.05075	1.1128e-07
GO:0009057~macromolecule catabolic process	137	8.23812	8.11409e-10	1.67587	1.55953e-07
GO:0044265~cellular macromolecule catabolic process	129	7.75707	1.08816e-09	1.69989	1.99186e-07
GO:0006913~nucleocytoplasmic transport	44	2.64582	1.55597e-09	2.69463	2.7187e-07
GO:0051169~nuclear transport	44	2.64582	2.38812e-09	2.66052	3.99128e-07
GO:0033554~cellular response to stress	106	6.37402	2.45606e-09	1.7892	3.93379e-07
GO:0006511~ubiquitin-dependent protein catabolic process	58	3.48767	2.58973e-09	2.28972	3.98197e-07
GO:0006974~response to DNA damage stimulus	78	4.69032	3.07075e-09	1.99782	4.53998e-07
GO:0032269~negative regulation of cellular protein metabolic process	47	2.82622	5.99136e-09	2.49457	8.52992e-07
GO:0051248~negative regulation of protein metabolic process	48	2.88635	7.29798e-09	2.45228	1.00191e-06
GO:0010605~negative regulation of macromolecule metabolic process	127	7.6368	8.70479e-09	1.65302	1.15383e-06
GO:0008104~protein localization	146	8.77931	1.13618e-08	1.58145	1.45582e-06
GO:0034621~cellular macromolecular complex subunit organization	73	4.38966	2.76395e-08	1.95355	3.4273e-06
GO:0034622~cellular macromolecular complex assembly	66	3.96873	7.77417e-08	1.98284	9.33868e-06
GO:0051170~nuclear import	28	1.6837	1.57827e-07	3.0398	1.83843e-05
GO:0042254~ribosome biogenesis	34	2.0445	1.98629e-07	2.6625	2.24565e-05
GO:0033365~protein localization in organelle	38	2.28503	2.27655e-07	2.48657	2.50027e-05
GO:0006461~protein complex assembly	91	5.47204	2.37492e-07	1.72155	2.53586e-05
GO:0070271~protein complex biogenesis	91	5.47204	2.37492e-07	1.72155	2.53586e-05
GO:0031397~negative regulation of protein ubiquitination	25	1.50331	2.41346e-07	3.22759	2.50736e-05
GO:0017038~protein import	35	2.10463	3.80742e-07	2.55251	3.85143e-05
GO:0032268~regulation of cellular protein metabolic process	86	5.17138	3.92413e-07	1.73337	3.86771e-05
GO:0051438~regulation of ubiquitin-protein ligase activity	25	1.50331	7.20171e-07	3.06207	6.92061e-05
GO:0043065~positive regulation of apoptosis	79	4.75045	7.44411e-07	1.75521	6.97907e-05
GO:0031396~regulation of protein ubiquitination	29	1.74384	7.66873e-07	2.77056	7.01847e-05
GO:0006403~RNA localization	29	1.74384	7.66873e-07	2.77056	7.01847e-05
GO:0043068~positive regulation of programmed cell death	79	4.75045	9.91527e-07	1.74305	8.8634e-05
GO:0022618~ribonucleoprotein complex assembly	23	1.38304	1.05688e-06	3.18456	9.23287e-05
GO:0010942~positive regulation of cell death	79	4.75045	1.1898e-06	1.73503	0.00010163
GO:0030163~protein catabolic process	104	6.25376	1.22456e-06	1.5974	0.000102325
GO:0051236~establishment of RNA localization	28	1.6837	1.36511e-06	2.75776	0.000111643
GO:0050657~nucleic acid transport	28	1.6837	1.36511e-06	2.75776	0.000111643
GO:0050658~RNA transport	28	1.6837	1.36511e-06	2.75776	0.000111643
GO:0006606~protein import into nucleus	26	1.56344	1.38876e-06	2.88832	0.00011121
GO:0051443~positive regulation of ubiquitin-protein ligase activity	23	1.38304	1.39056e-06	3.13906	0.000109082
GO:0051436~negative regulation of ubiquitin-protein ligase activity during mitotic cell cycle	22	1.32291	1.45204e-06	3.23355	0.000111627
GO:0031145~anaphase-promoting complex-dependent proteasomal ubiquitin-dependent protein catabolic process	22	1.32291	1.45204e-06	3.23355	0.000111627
GO:0002474~antigen processing and presentation of peptide antigen via MHC class I	11	0.661455	1.48168e-06	6.18179	0.000111672
GO:0051340~regulation of ligase activity	25	1.50331	1.54081e-06	2.94866	0.000113895
GO:0051439~regulation of ubiquitin-protein ligase activity during mitotic cell cycle	23	1.38304	1.81791e-06	3.09485	0.000131841
GO:0000082~G1/S transition of mitotic cell cycle	20	1.20265	1.98978e-06	3.41203	0.000141633
GO:0051603~proteolysis involved in cellular protein catabolic process	100	6.01323	2.36729e-06	1.59228	0.000165439
GO:0051444~negative regulation of ubiquitin-protein ligase activity	22	1.32291	2.52596e-06	3.13703	0.000173375
GO:0051352~negative regulation of ligase activity	22	1.32291	2.52596e-06	3.13703	0.000173375
GO:0042981~regulation of apoptosis	126	7.57667	2.67217e-06	1.49722	0.000180191
GO:0006793~phosphorus metabolic process	147	8.83945	2.84743e-06	1.44336	0.000188698
GO:0006796~phosphate metabolic process	147	8.83945	2.84743e-06	1.44336	0.000188698
GO:0044257~cellular protein catabolic process	100	6.01323	2.94033e-06	1.58436	0.000191552
GO:0051351~positive regulation of ligase activity	23	1.38304	3.05045e-06	3.01006	0.000195413
GO:0051437~positive regulation of ubiquitin-protein ligase activity during mitotic cell cycle	22	1.32291	3.29805e-06	3.09089	0.00020781
GO:0006259~DNA metabolic process	87	5.23151	3.3188e-06	1.64263	0.000205744
GO:0043161~proteasomal ubiquitin-dependent protein catabolic process	28	1.6837	3.92697e-06	2.62258	0.000239579
GO:0010498~proteasomal protein catabolic process	28	1.6837	3.92697e-06	2.62258	0.000239579
GO:0006281~DNA repair	56	3.36741	4.42091e-06	1.88382	0.000265496
GO:0043067~regulation of programmed cell death	126	7.57667	4.44282e-06	1.48247	0.000262708
GO:0006457~protein folding	40	2.40529	4.79753e-06	2.15902	0.000279381
GO:0022403~cell cycle phase	74	4.44979	4.87803e-06	1.70766	0.00027983
GO:0010941~regulation of cell death	126	7.57667	5.36455e-06	1.47701	0.00030321
GO:0010608~posttranscriptional regulation of gene expression	45	2.70595	5.62791e-06	2.03751	0.000313484
GO:0043632~modification-dependent macromolecule catabolic process	95	5.71257	5.86239e-06	1.58118	0.000321878
GO:0019941~modification-dependent protein catabolic process	95	5.71257	5.86239e-06	1.58118	0.000321878
GO:0034504~protein localization in nucleus	26	1.56344	8.09667e-06	2.64251	0.000438266
GO:0006357~regulation of transcription from RNA polymerase II promoter	114	6.85508	8.40038e-06	1.4981	0.000448388
GO:0015931~nucleobase, nucleoside, nucleotide and nucleic acid transport	29	1.74384	1.03719e-05	2.45183	0.00054601
GO:0031398~positive regulation of protein ubiquitination	24	1.44317	1.09626e-05	2.72962	0.000569303
GO:0051276~chromosome organization	82	4.93085	1.25005e-05	1.61526	0.000640492
GO:0006612~protein targeting to membrane	14	0.841852	1.30434e-05	4.05307	0.00065951
GO:0051329~interphase of mitotic cell cycle	27	1.62357	1.49103e-05	2.50436	0.000744084
GO:0006364~rRNA processing	25	1.50331	1.73933e-05	2.59611	0.000856816
GO:0034660~ncRNA metabolic process	46	2.76609	2.45374e-05	1.91073	0.00119325
GO:0051325~interphase	27	1.62357	2.56947e-05	2.43348	0.00123388
GO:0033043~regulation of organelle organization	44	2.64582	2.68288e-05	1.93715	0.00127241
GO:0031399~regulation of protein modification process	55	3.30728	2.87376e-05	1.78119	0.00134627
GO:0042440~pigment metabolic process	16	0.962117	3.00944e-05	3.39686	0.00139282
GO:0008219~cell death	110	6.61455	3.65525e-05	1.46162	0.00167134
GO:0044092~negative regulation of molecular function	60	3.60794	3.68983e-05	1.71623	0.00166731
GO:0016072~rRNA metabolic process	25	1.50331	3.72228e-05	2.48794	0.00166242
GO:0016310~phosphorylation	120	7.21587	3.80375e-05	1.43305	0.00167927
GO:0010033~response to organic substance	110	6.61455	4.04964e-05	1.45756	0.00176743
GO:0043086~negative regulation of catalytic activity	52	3.12688	4.05199e-05	1.79347	0.0017486
GO:0016265~death	110	6.61455	4.84859e-05	1.45152	0.00206879
GO:0016568~chromatin modification	51	3.06675	6.09097e-05	1.77824	0.0025697
GO:0048002~antigen processing and presentation of peptide antigen	12	0.721587	6.27025e-05	4.09443	0.00261653
GO:0051028~mRNA transport	23	1.38304	6.43222e-05	2.52568	0.0026552
GO:0006468~protein amino acid phosphorylation	102	6.13349	7.26498e-05	1.46098	0.00296661
GO:0006917~induction of apoptosis	57	3.42754	7.51196e-05	1.70175	0.00303508
GO:0012502~induction of programmed cell death	57	3.42754	8.19776e-05	1.69645	0.00327727
GO:0009113~purine base biosynthetic process	7	0.420926	8.2347e-05	7.43063	0.00325813
GO:0051726~regulation of cell cycle	58	3.48767	0.000102333	1.67406	0.00400613
GO:0043066~negative regulation of apoptosis	61	3.66807	0.00010684	1.64625	0.00414003
GO:0012501~programmed cell death	94	5.65244	0.0001182	1.4698	0.00453358
GO:0006325~chromatin organization	64	3.84847	0.000120257	1.61755	0.00456673
GO:0043069~negative regulation of programmed cell death	61	3.66807	0.000160061	1.62333	0.00601442
GO:0006417~regulation of translation	30	1.80397	0.000161296	2.09205	0.00600204
GO:0006351~transcription, DNA-dependent	52	3.12688	0.000163026	1.70134	0.00600805
GO:0060548~negative regulation of cell death	61	3.66807	0.000173266	1.61882	0.00632366
GO:0006412~translation	57	3.42754	0.00018921	1.64519	0.00683869
GO:0051172~negative regulation of nitrogen compound metabolic process	81	4.87072	0.000226546	1.49104	0.00810659
GO:0032774~RNA biosynthetic process	52	3.12688	0.000229802	1.67835	0.00814682
GO:0046112~nucleobase biosynthetic process	8	0.481058	0.000238461	5.45924	0.00837533
GO:0010629~negative regulation of gene expression	79	4.75045	0.000244982	1.4975	0.00852552
GO:0009259~ribonucleotide metabolic process	31	1.8641	0.00024738	2.01472	0.00853137
GO:0000245~spliceosome assembly	12	0.721587	0.00025399	3.58263	0.00868051
GO:0006915~apoptosis	91	5.47204	0.000280068	1.44416	0.00948336
GO:0009112~nucleobase metabolic process	10	0.601323	0.00030538	4.15377	0.0102459
GO:0009156~ribonucleoside monophosphate biosynthetic process	10	0.601323	0.00030538	4.15377	0.0102459
GO:0010604~positive regulation of macromolecule metabolic process	122	7.33614	0.000305856	1.36003	0.010173
GO:0006366~transcription from RNA polymerase II promoter	43	2.58569	0.000330432	1.75559	0.0108919
GO:0051493~regulation of cytoskeleton organization	29	1.74384	0.000337245	2.03718	0.0110208
GO:0000387~spliceosomal snRNP biogenesis	11	0.661455	0.000339654	3.75323	0.0110055
GO:0044271~nitrogen compound biosynthetic process	55	3.30728	0.000387866	1.61678	0.0124533
GO:0045934~negative regulation of nucleobase, nucleoside, nucleotide and nucleic acid metabolic process	79	4.75045	0.000398952	1.4741	0.012701
GO:0046148~pigment biosynthetic process	13	0.78172	0.000434087	3.18456	0.0136986
GO:0034470~ncRNA processing	36	2.16476	0.000453651	1.83921	0.0141953
GO:0016481~negative regulation of transcription	72	4.32952	0.00046016	1.49862	0.0142813
GO:0010558~negative regulation of macromolecule biosynthetic process	83	4.99098	0.000474709	1.44964	0.0146117
GO:0009890~negative regulation of biosynthetic process	86	5.17138	0.000528839	1.43388	0.0161356
GO:0016126~sterol biosynthetic process	12	0.721587	0.00061169	3.27554	0.018494
GO:0009161~ribonucleoside monophosphate metabolic process	10	0.601323	0.000629276	3.82147	0.0188724
GO:0043623~cellular protein complex assembly	32	1.92423	0.000635587	1.88715	0.0189124
GO:0031327~negative regulation of cellular biosynthetic process	84	5.05111	0.000654919	1.4305	0.0193327
GO:0044087~regulation of cellular component biogenesis	29	1.74384	0.000698224	1.9511	0.0204414
GO:0016044~membrane organization	61	3.66807	0.000781385	1.52959	0.0226765
GO:0008283~cell proliferation	68	4.089	0.000789214	1.49002	0.0227296
GO:0006163~purine nucleotide metabolic process	35	2.10463	0.000840922	1.79773	0.0240215
GO:0043254~regulation of protein complex assembly	21	1.26278	0.00084281	2.22919	0.0238973
GO:0006695~cholesterol biosynthetic process	10	0.601323	0.000873935	3.67449	0.024588
GO:0006091~generation of precursor metabolites and energy	52	3.12688	0.000874086	1.58719	0.0244136
GO:0031401~positive regulation of protein modification process	35	2.10463	0.000926982	1.78812	0.025686
GO:0009260~ribonucleotide biosynthetic process	26	1.56344	0.000944043	2.00319	0.0259657
GO:0016192~vesicle-mediated transport	85	5.11124	0.000962915	1.40983	0.0262902
GO:0048193~Golgi vesicle transport	27	1.62357	0.000963118	1.96908	0.0261103
GO:0000059~protein import into nucleus, docking	8	0.481058	0.00101852	4.49585	0.027399
GO:0051098~regulation of binding	30	1.80397	0.00109393	1.87327	0.0291946
GO:0043488~regulation of mRNA stability	9	0.541191	0.00117044	3.90832	0.0309907
GO:0043525~positive regulation of neuron apoptosis	9	0.541191	0.00117044	3.90832	0.0309907
GO:0051301~cell division	49	2.94648	0.00126267	1.58688	0.0331652
GO:0051247~positive regulation of protein metabolic process	42	2.52556	0.00137374	1.65125	0.0357873
GO:0006916~anti-apoptosis	37	2.22489	0.00139595	1.71595	0.0361111
GO:0048285~organelle fission	40	2.40529	0.00148794	1.66876	0.0381898
GO:0006189~'de novo' IMP biosynthetic process	5	0.300661	0.00150306	7.96139	0.038315
GO:0046040~IMP metabolic process	5	0.300661	0.00150306	7.96139	0.038315
GO:0006188~IMP biosynthetic process	5	0.300661	0.00150306	7.96139	0.038315
GO:0051129~negative regulation of cellular component organization	28	1.6837	0.00152054	1.88382	0.038497
GO:0030522~intracellular receptor-mediated signaling pathway	18	1.08238	0.00159711	2.29288	0.0401336
GO:0010639~negative regulation of organelle organization	19	1.14251	0.00173888	2.21366	0.0433381
GO:0000087~M phase of mitotic cell cycle	39	2.34516	0.001825	1.66336	0.0451448
GO:0006144~purine base metabolic process	7	0.420926	0.00185336	4.77684	0.045538
GO:0030865~cortical cytoskeleton organization	7	0.420926	0.00185336	4.77684	0.045538

## Sheet: 0.0005
GO Term	Count	%	PValue	FE	Benjamini
GO:0000377~RNA splicing, via transesterification reactions with bulged adenosine as nucleophile	60	3.79747	2.55195e-21	3.93262	9.63362e-18
GO:0000398~nuclear mRNA splicing, via spliceosome	60	3.79747	2.55195e-21	3.93262	9.63362e-18
GO:0000375~RNA splicing, via transesterification reactions	60	3.79747	2.55195e-21	3.93262	9.63362e-18
GO:0006396~RNA processing	124	7.8481	6.93023e-19	2.2733	1.30808e-15
GO:0008380~RNA splicing	81	5.12658	1.40062e-18	2.86015	1.76245e-15
GO:0006397~mRNA processing	86	5.44304	7.6746e-18	2.68667	7.2429e-15
GO:0016071~mRNA metabolic process	93	5.88608	2.72569e-17	2.52059	2.0579e-14
GO:0046907~intracellular transport	132	8.35443	2.41134e-15	2.01479	1.53677e-12
GO:0006886~intracellular protein transport	86	5.44304	1.65844e-13	2.30594	8.94499e-11
GO:0022613~ribonucleoprotein complex biogenesis	54	3.41772	1.69928e-13	3.00845	8.02071e-11
GO:0007049~cell cycle	142	8.98734	4.37059e-13	1.83505	1.83337e-10
GO:0070727~cellular macromolecule localization	90	5.6962	1.26623e-12	2.18004	4.77994e-10
GO:0034613~cellular protein localization	89	5.63291	2.14978e-12	2.17155	7.37785e-10
GO:0000278~mitotic cell cycle	81	5.12658	1.33064e-11	2.19536	4.18596e-09
GO:0022402~cell cycle process	107	6.77215	6.40036e-11	1.89914	1.85857e-08
GO:0044265~cellular macromolecule catabolic process	128	8.10127	9.17616e-11	1.77049	2.47429e-08
GO:0009057~macromolecule catabolic process	135	8.5443	1.15893e-10	1.73342	2.91663e-08
GO:0006605~protein targeting	54	3.41772	2.96271e-10	2.5187	6.99014e-08
GO:0006511~ubiquitin-dependent protein catabolic process	58	3.67089	4.17972e-10	2.40345	9.28143e-08
GO:0031400~negative regulation of protein modification process	37	2.34177	5.7465e-10	3.118	1.20517e-07
GO:0043933~macromolecular complex subunit organization	123	7.78481	7.58992e-10	1.73727	1.508e-07
GO:0033554~cellular response to stress	103	6.51899	1.5422e-09	1.82491	2.91091e-07
GO:0065003~macromolecular complex assembly	116	7.34177	1.66828e-09	1.74927	2.99894e-07
GO:0006974~response to DNA damage stimulus	76	4.81013	1.95542e-09	2.04327	3.35533e-07
GO:0032269~negative regulation of cellular protein metabolic process	46	2.91139	4.05728e-09	2.56275	6.65923e-07
GO:0006913~nucleocytoplasmic transport	42	2.65823	4.12861e-09	2.69989	6.49396e-07
GO:0051248~negative regulation of protein metabolic process	47	2.97468	4.75219e-09	2.52045	7.1758e-07
GO:0010605~negative regulation of macromolecule metabolic process	123	7.78481	6.04097e-09	1.68047	8.77102e-07
GO:0051169~nuclear transport	42	2.65823	6.18723e-09	2.66572	8.65067e-07
GO:0015031~protein transport	126	7.97468	8.79385e-09	1.6582	1.1856e-06
GO:0045184~establishment of protein localization	126	7.97468	1.5506e-08	1.64311	2.01845e-06
GO:0042254~ribosome biogenesis	34	2.1519	6.297e-08	2.79474	7.9237e-06
GO:0031397~negative regulation of protein ubiquitination	25	1.58228	9.68675e-08	3.38789	1.17959e-05
GO:0034621~cellular macromolecular complex subunit organization	69	4.36709	1.03542e-07	1.93822	1.22146e-05
GO:0030163~protein catabolic process	104	6.58228	1.19795e-07	1.67674	1.37037e-05
GO:0051170~nuclear import	27	1.70886	2.35181e-07	3.07682	2.61117e-05
GO:0051603~proteolysis involved in cellular protein catabolic process	100	6.32911	2.54768e-07	1.67136	2.74782e-05
GO:0031396~regulation of protein ubiquitination	29	1.83544	2.83923e-07	2.90817	2.97721e-05
GO:0051438~regulation of ubiquitin-protein ligase activity	25	1.58228	2.95068e-07	3.21416	3.01045e-05
GO:0044257~cellular protein catabolic process	100	6.32911	3.24197e-07	1.66305	3.22059e-05
GO:0034622~cellular macromolecular complex assembly	62	3.92405	3.63097e-07	1.95518	3.51454e-05
GO:0022618~ribonucleoprotein complex assembly	23	1.4557	4.60278e-07	3.34272	4.34378e-05
GO:0008104~protein localization	134	8.48101	4.63565e-07	1.52355	4.2681e-05
GO:0051443~positive regulation of ubiquitin-protein ligase activity	23	1.4557	6.08707e-07	3.29497	5.47097e-05
GO:0051340~regulation of ligase activity	25	1.58228	6.4111e-07	3.09511	5.6282e-05
GO:0031145~anaphase-promoting complex-dependent proteasomal ubiquitin-dependent protein catabolic process	22	1.39241	6.53647e-07	3.39415	5.60784e-05
GO:0051436~negative regulation of ubiquitin-protein ligase activity during mitotic cell cycle	22	1.39241	6.53647e-07	3.39415	5.60784e-05
GO:0043632~modification-dependent macromolecule catabolic process	95	6.01266	7.26138e-07	1.65971	6.0913e-05
GO:0019941~modification-dependent protein catabolic process	95	6.01266	7.26138e-07	1.65971	6.0913e-05
GO:0032268~regulation of cellular protein metabolic process	82	5.18987	7.73601e-07	1.73483	6.34837e-05
GO:0051439~regulation of ubiquitin-protein ligase activity during mitotic cell cycle	23	1.4557	7.99856e-07	3.24856	6.42417e-05
GO:0051352~negative regulation of ligase activity	22	1.39241	1.14874e-06	3.29283	9.03399e-05
GO:0051444~negative regulation of ubiquitin-protein ligase activity	22	1.39241	1.14874e-06	3.29283	9.03399e-05
GO:0017038~protein import	33	2.08861	1.21102e-06	2.52618	9.32933e-05
GO:0051351~positive regulation of ligase activity	23	1.4557	1.35594e-06	3.15956	0.000102368
GO:0051437~positive regulation of ubiquitin-protein ligase activity during mitotic cell cycle	22	1.39241	1.50753e-06	3.24441	0.000111581
GO:0006461~protein complex assembly	85	5.37975	1.51248e-06	1.68791	0.000109794
GO:0070271~protein complex biogenesis	85	5.37975	1.51248e-06	1.68791	0.000109794
GO:0010498~proteasomal protein catabolic process	28	1.77215	1.54996e-06	2.75283	0.000110392
GO:0043161~proteasomal ubiquitin-dependent protein catabolic process	28	1.77215	1.54996e-06	2.75283	0.000110392
GO:0033365~protein localization in organelle	35	2.21519	1.83861e-06	2.40401	0.000128524
GO:0006606~protein import into nucleus	25	1.58228	2.11398e-06	2.91517	0.000145086
GO:0006259~DNA metabolic process	84	5.31646	3.12993e-06	1.66476	0.000210969
GO:0022403~cell cycle phase	72	4.55696	3.28085e-06	1.74403	0.000217261
GO:0043065~positive regulation of apoptosis	74	4.68354	3.49003e-06	1.72578	0.000227127
GO:0043068~positive regulation of programmed cell death	74	4.68354	4.52801e-06	1.71382	0.000289674
GO:0031398~positive regulation of protein ubiquitination	24	1.51899	4.88616e-06	2.86519	0.000307374
GO:0006281~DNA repair	54	3.41772	4.919e-06	1.90676	0.000304368
GO:0010942~positive regulation of cell death	74	4.68354	5.35743e-06	1.70594	0.000326146
GO:0051276~chromosome organization	80	5.06329	6.97684e-06	1.65413	0.000417971
GO:0006612~protein targeting to membrane	14	0.886076	7.65498e-06	4.25437	0.000451424
GO:0006364~rRNA processing	25	1.58228	7.65578e-06	2.72505	0.000444527
GO:0042981~regulation of apoptosis	119	7.53165	8.31624e-06	1.48427	0.000475553
GO:0010608~posttranscriptional regulation of gene expression	43	2.72152	9.1996e-06	2.04366	0.000518204
GO:0002474~antigen processing and presentation of peptide antigen via MHC class I	10	0.632911	1.09186e-05	5.89892	0.00060596
GO:0006403~RNA localization	26	1.64557	1.12281e-05	2.60732	0.000614105
GO:0034504~protein localization in nucleus	25	1.58228	1.13953e-05	2.66707	0.000614349
GO:0043067~regulation of programmed cell death	119	7.53165	1.31969e-05	1.46965	0.000701423
GO:0010941~regulation of cell death	119	7.53165	1.57268e-05	1.46424	0.00082423
GO:0034660~ncRNA metabolic process	45	2.8481	1.62549e-05	1.96203	0.000840233
GO:0016072~rRNA metabolic process	25	1.58228	1.67204e-05	2.6115	0.000852608
GO:0042440~pigment metabolic process	16	1.01266	1.68585e-05	3.56557	0.00084819
GO:0000082~G1/S transition of mitotic cell cycle	18	1.13924	1.90955e-05	3.22334	0.000948051
GO:0051236~establishment of RNA localization	25	1.58228	2.01497e-05	2.58458	0.000987379
GO:0050658~RNA transport	25	1.58228	2.01497e-05	2.58458	0.000987379
GO:0050657~nucleic acid transport	25	1.58228	2.01497e-05	2.58458	0.000987379
GO:0006796~phosphate metabolic process	137	8.67089	2.06176e-05	1.41198	0.00099735
GO:0006793~phosphorus metabolic process	137	8.67089	2.06176e-05	1.41198	0.00099735
GO:0006457~protein folding	37	2.34177	2.41461e-05	2.09628	0.00115316
GO:0031399~regulation of protein modification process	53	3.35443	3.11857e-05	1.80167	0.00147052
GO:0044092~negative regulation of molecular function	58	3.67089	3.4704e-05	1.74142	0.0016161
GO:0043086~negative regulation of catalytic activity	50	3.16456	4.76192e-05	1.81014	0.00218988
GO:0006357~regulation of transcription from RNA polymerase II promoter	106	6.70886	5.11709e-05	1.46215	0.0023247
GO:0043066~negative regulation of apoptosis	60	3.79747	5.14813e-05	1.69969	0.00231098
GO:0008219~cell death	105	6.64557	5.36734e-05	1.46448	0.00238095
GO:0051329~interphase of mitotic cell cycle	25	1.58228	5.77078e-05	2.43402	0.00252997
GO:0009113~purine base biosynthetic process	7	0.443038	6.23813e-05	7.79969	0.0027032
GO:0016265~death	105	6.64557	6.92062e-05	1.45436	0.00296449
GO:0016568~chromatin modification	49	3.10127	7.27521e-05	1.79336	0.00308119
GO:0043069~negative regulation of programmed cell death	60	3.79747	7.7645e-05	1.67602	0.0032516
GO:0060548~negative regulation of cell death	60	3.79747	8.37223e-05	1.67136	0.00346722
GO:0033043~regulation of organelle organization	41	2.59494	9.16815e-05	1.89472	0.00375504
GO:0051325~interphase	25	1.58228	9.38336e-05	2.36513	0.00380177
GO:0006325~chromatin organization	62	3.92405	0.000100262	1.64483	0.00401859
GO:0015931~nucleobase, nucleoside, nucleotide and nucleic acid transport	26	1.64557	0.000100789	2.30737	0.00399721
GO:0006917~induction of apoptosis	54	3.41772	0.000143567	1.69225	0.00562995
GO:0012502~induction of programmed cell death	54	3.41772	0.000154584	1.68698	0.00599842
GO:0000245~spliceosome assembly	12	0.759494	0.000164869	3.76056	0.0063312
GO:0046112~nucleobase biosynthetic process	8	0.506329	0.000175367	5.73038	0.00666526
GO:0051726~regulation of cell cycle	55	3.48101	0.000185766	1.66631	0.00698877
GO:0009156~ribonucleoside monophosphate biosynthetic process	10	0.632911	0.0002109	4.36007	0.0078525
GO:0009112~nucleobase metabolic process	10	0.632911	0.0002109	4.36007	0.0078525
GO:0044271~nitrogen compound biosynthetic process	54	3.41772	0.000214184	1.66622	0.00789641
GO:0012501~programmed cell death	89	5.63291	0.000223417	1.46073	0.00815581
GO:0000387~spliceosomal snRNP biogenesis	11	0.696203	0.000227939	3.93964	0.00824053
GO:0048002~antigen processing and presentation of peptide antigen	11	0.696203	0.000227939	3.93964	0.00824053
GO:0010629~negative regulation of gene expression	76	4.81013	0.000244025	1.51218	0.00873595
GO:0046148~pigment biosynthetic process	13	0.822785	0.000276557	3.34272	0.00980209
GO:0006468~protein amino acid phosphorylation	95	6.01266	0.000307943	1.4283	0.0108072
GO:0010604~positive regulation of macromolecule metabolic process	117	7.40506	0.000316009	1.36907	0.0109866
GO:0010033~response to organic substance	101	6.39241	0.000352644	1.40478	0.012141
GO:0008283~cell proliferation	67	4.24051	0.000353923	1.54103	0.0120746
GO:0016310~phosphorylation	110	6.96203	0.000381598	1.37887	0.0128964
GO:0034470~ncRNA processing	35	2.21519	0.000389145	1.87693	0.0130332
GO:0031401~positive regulation of protein modification process	35	2.21519	0.000389145	1.87693	0.0130332
GO:0006417~regulation of translation	28	1.77215	0.000409771	2.04955	0.0135988
GO:0009161~ribonucleoside monophosphate metabolic process	10	0.632911	0.000438717	4.01127	0.0144258
GO:0051301~cell division	49	3.10127	0.000438763	1.6657	0.0143028
GO:0051247~positive regulation of protein metabolic process	42	2.65823	0.00052987	1.73326	0.0171003
GO:0016481~negative regulation of transcription	69	4.36709	0.000531799	1.5075	0.0170166
GO:0006915~apoptosis	86	5.44304	0.000553712	1.4326	0.0175629
GO:0009259~ribonucleotide metabolic process	29	1.83544	0.000574701	1.97835	0.018071
GO:0006916~anti-apoptosis	37	2.34177	0.000580665	1.80118	0.0181061
GO:0051172~negative regulation of nitrogen compound metabolic process	76	4.81013	0.000593313	1.46848	0.0183455
GO:0048285~organelle fission	40	2.53165	0.000593891	1.75165	0.0182141
GO:0006351~transcription, DNA-dependent	48	3.03797	0.000638892	1.64847	0.0194234
GO:0045934~negative regulation of nucleobase, nucleoside, nucleotide and nucleic acid metabolic process	75	4.74684	0.000646879	1.46897	0.0195069
GO:0010558~negative regulation of macromolecule biosynthetic process	79	5	0.000697288	1.44831	0.0208451
GO:0000087~M phase of mitotic cell cycle	39	2.46835	0.000748494	1.74598	0.0221838
GO:0051028~mRNA transport	20	1.26582	0.000781989	2.30533	0.022985
GO:0032270~positive regulation of cellular protein metabolic process	40	2.53165	0.000838039	1.72157	0.0244228
GO:0043488~regulation of mRNA stability	9	0.56962	0.00084775	4.10243	0.0245133
GO:0032774~RNA biosynthetic process	48	3.03797	0.000862801	1.62619	0.0247537
GO:0006366~transcription from RNA polymerase II promoter	40	2.53165	0.000911443	1.71422	0.0259346
GO:0006091~generation of precursor metabolites and energy	50	3.16456	0.000924045	1.60194	0.0260921
GO:0010639~negative regulation of organelle organization	19	1.20253	0.000998467	2.3236	0.0279559
GO:0007067~mitosis	38	2.40506	0.00102753	1.73214	0.0285468
GO:0000280~nuclear division	38	2.40506	0.00102753	1.73214	0.0285468
GO:0009260~ribonucleotide biosynthetic process	25	1.58228	0.00109203	2.02181	0.030091
GO:0009890~negative regulation of biosynthetic process	81	5.12658	0.0011209	1.41759	0.0306511
GO:0016311~dephosphorylation	29	1.83544	0.00122101	1.88842	0.0331048
GO:0046040~IMP metabolic process	5	0.316456	0.00124839	8.35681	0.033594
GO:0006189~'de novo' IMP biosynthetic process	5	0.316456	0.00124839	8.35681	0.033594
GO:0006188~IMP biosynthetic process	5	0.316456	0.00124839	8.35681	0.033594
GO:0006418~tRNA aminoacylation for protein translation	13	0.822785	0.001428	2.83405	0.0380662
GO:0043038~amino acid activation	13	0.822785	0.001428	2.83405	0.0380662
GO:0043039~tRNA aminoacylation	13	0.822785	0.001428	2.83405	0.0380662
GO:0006144~purine base metabolic process	7	0.443038	0.00143629	5.01408	0.0380149
GO:0031327~negative regulation of cellular biosynthetic process	79	5	0.0014461	1.41217	0.0380035
GO:0006163~purine nucleotide metabolic process	33	2.08861	0.00148893	1.77919	0.0388377
GO:0051129~negative regulation of cellular component organization	27	1.70886	0.00161549	1.90676	0.0417833
GO:0043487~regulation of RNA stability	9	0.56962	0.00162721	3.76056	0.041794
GO:0006412~translation	51	3.22785	0.0018323	1.54513	0.0466248
GO:0051493~regulation of cytoskeleton organization	26	1.64557	0.00185769	1.91715	0.0469401
GO:0016192~vesicle-mediated transport	80	5.06329	0.00198339	1.3928	0.0497066

## Sheet: 0.00005
GO Term	Count	%	PValue	FE	Benjamini
GO:0000375~RNA splicing, via transesterification reactions	53	3.7037	4.25463e-18	3.84427	1.52486e-14
GO:0000398~nuclear mRNA splicing, via spliceosome	53	3.7037	4.25463e-18	3.84427	1.52486e-14
GO:0000377~RNA splicing, via transesterification reactions with bulged adenosine as nucleophile	53	3.7037	4.25463e-18	3.84427	1.52486e-14
GO:0006396~RNA processing	111	7.75681	2.6846e-16	2.25199	3.97904e-13
GO:0006397~mRNA processing	76	5.31097	5.68124e-15	2.62747	6.76437e-12
GO:0016071~mRNA metabolic process	83	5.80014	7.19026e-15	2.48947	6.46594e-12
GO:0008380~RNA splicing	70	4.89168	8.92038e-15	2.73533	6.36646e-12
GO:0022613~ribonucleoprotein complex biogenesis	51	3.56394	2.01095e-13	3.14433	1.20101e-10
GO:0007049~cell cycle	132	9.22432	4.78317e-13	1.88774	2.44881e-10
GO:0046907~intracellular transport	117	8.1761	5.6051e-13	1.97629	2.51127e-10
GO:0006886~intracellular protein transport	78	5.45073	2.73891e-12	2.31448	1.0907e-09
GO:0000278~mitotic cell cycle	76	5.31097	1.17767e-11	2.27951	4.22077e-09
GO:0070727~cellular macromolecule localization	81	5.66038	3.00292e-11	2.17127	9.78406e-09
GO:0034613~cellular protein localization	80	5.5905	5.30529e-11	2.16012	1.58451e-08
GO:0022402~cell cycle process	99	6.91824	1.12317e-10	1.94454	3.09649e-08
GO:0044265~cellular macromolecule catabolic process	115	8.03634	1.52918e-09	1.76031	3.91469e-07
GO:0009057~macromolecule catabolic process	121	8.45563	2.28195e-09	1.71935	5.45234e-07
GO:0006605~protein targeting	49	3.42418	2.38927e-09	2.52923	5.35197e-07
GO:0043933~macromolecular complex subunit organization	111	7.75681	7.00298e-09	1.73498	1.47639e-06
GO:0065003~macromolecular complex assembly	105	7.33753	1.14709e-08	1.75226	2.28398e-06
GO:0033554~cellular response to stress	92	6.42907	2.60446e-08	1.80385	4.91282e-06
GO:0006974~response to DNA damage stimulus	67	4.68204	6.27257e-08	1.99341	1.12404e-05
GO:0042254~ribosome biogenesis	32	2.2362	7.41555e-08	2.91085	1.26558e-05
GO:0006511~ubiquitin-dependent protein catabolic process	49	3.42418	1.24682e-07	2.24704	2.03117e-05
GO:0010605~negative regulation of macromolecule metabolic process	109	7.61705	1.55408e-07	1.64801	2.42163e-05
GO:0015031~protein transport	112	7.82669	1.70859e-07	1.63115	2.55146e-05
GO:0045184~establishment of protein localization	112	7.82669	2.79611e-07	1.6163	4.00842e-05
GO:0031400~negative regulation of protein modification process	30	2.09644	5.05041e-07	2.79772	6.96155e-05
GO:0022403~cell cycle phase	69	4.8218	7.13032e-07	1.8496	9.4644e-05
GO:0030163~protein catabolic process	93	6.49895	1.06387e-06	1.65929	0.000136166
GO:0022618~ribonucleoprotein complex assembly	21	1.46751	1.65722e-06	3.37754	0.000204788
GO:0006612~protein targeting to membrane	14	0.978337	2.47051e-06	4.70808	0.000295101
GO:0051603~proteolysis involved in cellular protein catabolic process	89	6.21943	2.62434e-06	1.64615	0.000303361
GO:0006913~nucleocytoplasmic transport	34	2.37596	2.65372e-06	2.41871	0.000297173
GO:0034621~cellular macromolecular complex subunit organization	60	4.19287	3.17615e-06	1.86515	0.000344891
GO:0044257~cellular protein catabolic process	89	6.21943	3.22874e-06	1.63796	0.00034029
GO:0051438~regulation of ubiquitin-protein ligase activity	22	1.53739	3.4183e-06	3.1301	0.000349973
GO:0051169~nuclear transport	34	2.37596	3.55768e-06	2.3881	0.000354124
GO:0006364~rRNA processing	24	1.67715	4.71939e-06	2.89503	0.000457039
GO:0019941~modification-dependent protein catabolic process	85	5.9399	4.88922e-06	1.64338	0.000461026
GO:0043632~modification-dependent macromolecule catabolic process	85	5.9399	4.88922e-06	1.64338	0.000461026
GO:0031397~negative regulation of protein ubiquitination	21	1.46751	5.45406e-06	3.14932	0.00050109
GO:0031396~regulation of protein ubiquitination	25	1.74703	6.34331e-06	2.77441	0.000568201
GO:0051340~regulation of ligase activity	22	1.53739	6.55581e-06	3.01417	0.000572912
GO:0051170~nuclear import	23	1.60727	7.55539e-06	2.90051	0.000644521
GO:0034622~cellular macromolecular complex assembly	54	3.77358	7.78622e-06	1.8845	0.000648764
GO:0051443~positive regulation of ubiquitin-protein ligase activity	20	1.39762	8.70416e-06	3.17075	0.000708745
GO:0051248~negative regulation of protein metabolic process	37	2.5856	9.29615e-06	2.19579	0.000740116
GO:0070271~protein complex biogenesis	76	5.31097	9.30817e-06	1.67014	0.000724968
GO:0006461~protein complex assembly	76	5.31097	9.30817e-06	1.67014	0.000724968
GO:0008104~protein localization	118	8.24598	9.37154e-06	1.48472	0.000714378
GO:0032269~negative regulation of cellular protein metabolic process	36	2.51572	9.81336e-06	2.21952	0.000732466
GO:0016072~rRNA metabolic process	24	1.67715	1.01426e-05	2.77441	0.000741585
GO:0051439~regulation of ubiquitin-protein ligase activity during mitotic cell cycle	20	1.39762	1.08936e-05	3.12609	0.000780553
GO:0051436~negative regulation of ubiquitin-protein ligase activity during mitotic cell cycle	19	1.32774	1.10219e-05	3.24392	0.00077426
GO:0031145~anaphase-promoting complex-dependent proteasomal ubiquitin-dependent protein catabolic process	19	1.32774	1.10219e-05	3.24392	0.00077426
GO:0017038~protein import	29	2.02655	1.212e-05	2.45673	0.000835003
GO:0033365~protein localization in organelle	31	2.16632	1.36554e-05	2.35634	0.000922995
GO:0006281~DNA repair	49	3.42418	1.41105e-05	1.91473	0.000936088
GO:0006357~regulation of transcription from RNA polymerase II promoter	100	6.98812	1.6299e-05	1.5265	0.00106154
GO:0051351~positive regulation of ligase activity	20	1.39762	1.68102e-05	3.04044	0.00107528
GO:0006457~protein folding	35	2.44584	1.71265e-05	2.19444	0.0010763
GO:0051352~negative regulation of ligase activity	19	1.32774	1.74189e-05	3.14709	0.0010758
GO:0051444~negative regulation of ubiquitin-protein ligase activity	19	1.32774	1.74189e-05	3.14709	0.0010758
GO:0051437~positive regulation of ubiquitin-protein ligase activity during mitotic cell cycle	19	1.32774	2.17205e-05	3.10081	0.00131857
GO:0006793~phosphorus metabolic process	126	8.80503	2.21431e-05	1.4371	0.00132182
GO:0006796~phosphate metabolic process	126	8.80503	2.21431e-05	1.4371	0.00132182
GO:0010498~proteasomal protein catabolic process	24	1.67715	2.90498e-05	2.6112	0.00170536
GO:0043161~proteasomal ubiquitin-dependent protein catabolic process	24	1.67715	2.90498e-05	2.6112	0.00170536
GO:0006259~DNA metabolic process	74	5.17121	3.27614e-05	1.62297	0.00189206
GO:0034660~ncRNA metabolic process	41	2.86513	3.69829e-05	1.97827	0.00210174
GO:0043065~positive regulation of apoptosis	65	4.54228	3.94176e-05	1.67755	0.002205
GO:0032268~regulation of cellular protein metabolic process	70	4.89168	4.06895e-05	1.63889	0.00224109
GO:0031398~positive regulation of protein ubiquitination	21	1.46751	4.15782e-05	2.77441	0.00225532
GO:0051276~chromosome organization	71	4.96157	4.73839e-05	1.6246	0.00253153
GO:0043068~positive regulation of programmed cell death	65	4.54228	4.86523e-05	1.66592	0.00256104
GO:0010629~negative regulation of gene expression	73	5.10133	5.22611e-05	1.60739	0.00271094
GO:0010942~positive regulation of cell death	65	4.54228	5.51131e-05	1.65827	0.00281789
GO:0006606~protein import into nucleus	21	1.46751	5.95309e-05	2.70988	0.00300063
GO:0010608~posttranscriptional regulation of gene expression	38	2.65549	5.96396e-05	1.99862	0.00296441
GO:0008283~cell proliferation	65	4.54228	6.00448e-05	1.65446	0.0029437
GO:0000082~G1/S transition of mitotic cell cycle	16	1.1181	8.95583e-05	3.17075	0.00432833
GO:0009156~ribonucleoside monophosphate biosynthetic process	10	0.698812	9.6193e-05	4.82505	0.00458641
GO:0042440~pigment metabolic process	14	0.978337	0.00011299	3.45259	0.00531451
GO:0044271~nitrogen compound biosynthetic process	51	3.56394	0.000117829	1.74147	0.00546973
GO:0044092~negative regulation of molecular function	52	3.63382	0.000123411	1.72777	0.0056549
GO:0042981~regulation of apoptosis	104	7.26765	0.000131725	1.43551	0.00595856
GO:0043086~negative regulation of catalytic activity	45	3.14465	0.000141891	1.80286	0.00633699
GO:0016481~negative regulation of transcription	66	4.61216	0.00015374	1.59574	0.00677995
GO:0051301~cell division	47	3.28442	0.000158305	1.7681	0.00689576
GO:0048285~organelle fission	39	2.72537	0.000159109	1.88999	0.00684744
GO:0051726~regulation of cell cycle	51	3.56394	0.000186202	1.70991	0.00791389
GO:0006403~RNA localization	22	1.53739	0.000187233	2.44148	0.00786427
GO:0043067~regulation of programmed cell death	104	7.26765	0.000190565	1.42137	0.00791099
GO:0009161~ribonucleoside monophosphate metabolic process	10	0.698812	0.000203795	4.43905	0.00836111
GO:0000087~M phase of mitotic cell cycle	38	2.65549	0.000212145	1.88263	0.00860378
GO:0010941~regulation of cell death	104	7.26765	0.000214837	1.41614	0.00861503
GO:0034504~protein localization in nucleus	21	1.46751	0.000219429	2.47926	0.00870102
GO:0016568~chromatin modification	44	3.07477	0.000220871	1.7821	0.00866214
GO:0009259~ribonucleotide metabolic process	28	1.95667	0.000263709	2.11383	0.0102219
GO:0016310~phosphorylation	102	7.12788	0.000267162	1.41495	0.0102443
GO:0010604~positive regulation of macromolecule metabolic process	108	7.54717	0.000268118	1.39853	0.010172
GO:0051329~interphase of mitotic cell cycle	22	1.53739	0.000288076	2.37037	0.0108107
GO:0034470~ncRNA processing	33	2.30608	0.000289836	1.9584	0.0107637
GO:0031399~regulation of protein modification process	46	3.21454	0.000307357	1.73048	0.0112939
GO:0000280~nuclear division	37	2.5856	0.000309397	1.86642	0.011253
GO:0007067~mitosis	37	2.5856	0.000309397	1.86642	0.011253
GO:0050658~RNA transport	21	1.46751	0.000340966	2.40258	0.0122699
GO:0050657~nucleic acid transport	21	1.46751	0.000340966	2.40258	0.0122699
GO:0051236~establishment of RNA localization	21	1.46751	0.000340966	2.40258	0.0122699
GO:0000245~spliceosome assembly	11	0.768693	0.000343652	3.81481	0.0122431
GO:0051172~negative regulation of nitrogen compound metabolic process	71	4.96157	0.000376266	1.51817	0.0132656
GO:0006468~protein amino acid phosphorylation	87	6.07966	0.000383562	1.44752	0.0133894
GO:0010558~negative regulation of macromolecule biosynthetic process	74	5.17121	0.000387073	1.50132	0.0133809
GO:0045934~negative regulation of nucleobase, nucleoside, nucleotide and nucleic acid metabolic process	70	4.89168	0.000423862	1.51725	0.0145038
GO:0043488~regulation of mRNA stability	9	0.628931	0.000427271	4.53994	0.0144814
GO:0051325~interphase	22	1.53739	0.000433635	2.30328	0.014558
GO:0046148~pigment biosynthetic process	12	0.838574	0.000473832	3.41465	0.0157496
GO:0043066~negative regulation of apoptosis	52	3.63382	0.000508778	1.63016	0.0167464
GO:0000387~spliceosomal snRNP biogenesis	10	0.698812	0.000537856	3.96344	0.0175343
GO:0009113~purine base biosynthetic process	6	0.419287	0.000542883	7.39841	0.0175373
GO:0006917~induction of apoptosis	48	3.3543	0.000544257	1.66464	0.0174243
GO:0000279~M phase	49	3.42418	0.000555823	1.65284	0.0176339
GO:0012502~induction of programmed cell death	48	3.3543	0.000586219	1.65946	0.0184266
GO:0009112~nucleobase metabolic process	9	0.628931	0.000603846	4.34255	0.0188106
GO:0009260~ribonucleotide biosynthetic process	24	1.67715	0.000633126	2.14793	0.0195442
GO:0043069~negative regulation of programmed cell death	52	3.63382	0.000709493	1.60745	0.02169
GO:0008219~cell death	91	6.35919	0.000747966	1.40457	0.0226599
GO:0060548~negative regulation of cell death	52	3.63382	0.000762746	1.60299	0.0229091
GO:0006325~chromatin organization	54	3.77358	0.000768646	1.58537	0.0228926
GO:0031327~negative regulation of cellular biosynthetic process	74	5.17121	0.000809521	1.46386	0.0238973
GO:0010033~response to organic substance	91	6.35919	0.000814373	1.40067	0.0238426
GO:0043487~regulation of RNA stability	9	0.628931	0.000834931	4.16161	0.0242394
GO:0046112~nucleobase biosynthetic process	7	0.489168	0.00083786	5.54881	0.0241281
GO:0006189~'de novo' IMP biosynthetic process	5	0.349406	0.000845618	9.24802	0.0241549
GO:0006188~IMP biosynthetic process	5	0.349406	0.000845618	9.24802	0.0241549
GO:0046040~IMP metabolic process	5	0.349406	0.000845618	9.24802	0.0241549
GO:0009890~negative regulation of biosynthetic process	75	5.24109	0.000909545	1.45257	0.0257529
GO:0016265~death	91	6.35919	0.000925833	1.39487	0.0260029
GO:0043254~regulation of protein complex assembly	19	1.32774	0.000965782	2.34283	0.0268996
GO:0033043~regulation of organelle organization	35	2.44584	0.000991664	1.78994	0.027398
GO:0006366~transcription from RNA polymerase II promoter	37	2.5856	0.00100474	1.75475	0.0275424
GO:0015931~nucleobase, nucleoside, nucleotide and nucleic acid transport	22	1.53739	0.00104204	2.1606	0.028334
GO:0051247~positive regulation of protein metabolic process	38	2.65549	0.00104575	1.73543	0.0282196
GO:0006091~generation of precursor metabolites and energy	46	3.21454	0.00111071	1.63096	0.0297236
GO:0006163~purine nucleotide metabolic process	31	2.16632	0.00119937	1.8496	0.031822
GO:0007005~mitochondrion organization	25	1.74703	0.00125743	2.01044	0.0330927
GO:0048255~mRNA stabilization	7	0.489168	0.00129067	5.17889	0.0337058
GO:0043489~RNA stabilization	7	0.489168	0.00129067	5.17889	0.0337058
GO:0031401~positive regulation of protein modification process	31	2.16632	0.0013087	1.83971	0.0339221
GO:0006695~cholesterol biosynthetic process	9	0.628931	0.00150748	3.84148	0.0386976
GO:0006351~transcription, DNA-dependent	43	3.00489	0.00157819	1.63424	0.0401897
GO:0045892~negative regulation of transcription, DNA-dependent	50	3.49406	0.00176831	1.55865	0.0446092
GO:0009394~2'-deoxyribonucleotide metabolic process	8	0.55905	0.00176998	4.22767	0.0443385
GO:0032270~positive regulation of cellular protein metabolic process	36	2.51572	0.00178564	1.71465	0.0444124
GO:0009064~glutamine family amino acid metabolic process	13	0.908456	0.00186108	2.77441	0.0459282

## Sheet: 0.000005
GO Term	Count	%	PValue	FE	Benjamini
GO:0000375~RNA splicing, via transesterification reactions	44	3.78657	4.53228e-15	3.94165	1.46435e-11
GO:0000398~nuclear mRNA splicing, via spliceosome	44	3.78657	4.53228e-15	3.94165	1.46435e-11
GO:0000377~RNA splicing, via transesterification reactions with bulged adenosine as nucleophile	44	3.78657	4.53228e-15	3.94165	1.46435e-11
GO:0006396~RNA processing	93	8.00344	1.64336e-14	2.3303	2.64297e-11
GO:0006397~mRNA processing	66	5.67986	2.37659e-14	2.81809	2.54773e-11
GO:0016071~mRNA metabolic process	72	6.19621	2.57334e-14	2.66715	2.07152e-11
GO:0022613~ribonucleoprotein complex biogenesis	46	3.95869	1.11674e-13	3.50269	7.18603e-11
GO:0008380~RNA splicing	60	5.16351	1.20023e-13	2.89567	6.43481e-11
GO:0007049~cell cycle	113	9.72461	9.56786e-13	1.99587	4.39713e-10
GO:0000278~mitotic cell cycle	65	5.5938	5.84133e-11	2.40784	2.34894e-08
GO:0046907~intracellular transport	92	7.91738	1.36991e-09	1.91928	4.89667e-07
GO:0022402~cell cycle process	82	7.0568	2.3484e-09	1.98922	7.55481e-07
GO:0043933~macromolecular complex subunit organization	96	8.26162	3.66571e-09	1.85323	1.07205e-06
GO:0065003~macromolecular complex assembly	91	7.83133	5.4301e-09	1.87558	1.45572e-06
GO:0006886~intracellular protein transport	60	5.16351	1.20656e-08	2.19885	2.98577e-06
GO:0044265~cellular macromolecule catabolic process	95	8.17556	2.12542e-08	1.79598	4.88389e-06
GO:0033554~cellular response to stress	79	6.79862	2.76132e-08	1.91305	5.9221e-06
GO:0009057~macromolecule catabolic process	100	8.60585	2.7619e-08	1.75495	5.55313e-06
GO:0070727~cellular macromolecule localization	63	5.42169	3.79335e-08	2.08572	7.17833e-06
GO:0022618~ribonucleoprotein complex assembly	21	1.80723	5.50778e-08	4.17145	9.84358e-06
GO:0006974~response to DNA damage stimulus	58	4.99139	6.64473e-08	2.13126	1.12505e-05
GO:0034613~cellular protein localization	62	5.33563	6.81955e-08	2.0676	1.09692e-05
GO:0022403~cell cycle phase	60	5.16351	4.62687e-07	1.9864	7.08768e-05
GO:0034621~cellular macromolecular complex subunit organization	54	4.64716	4.95337e-07	2.0732	7.24291e-05
GO:0042254~ribosome biogenesis	27	2.32358	5.46415e-07	3.03333	7.6424e-05
GO:0006605~protein targeting	37	3.18417	2.11241e-06	2.35874	0.000283111
GO:0006259~DNA metabolic process	67	5.76592	2.40671e-06	1.81485	0.000309648
GO:0034622~cellular macromolecular complex assembly	48	4.13081	2.4915e-06	2.06886	0.000308228
GO:0006913~nucleocytoplasmic transport	29	2.4957	7.34018e-06	2.54794	0.00087419
GO:0006281~DNA repair	43	3.70052	8.23956e-06	2.07523	0.000946223
GO:0030163~protein catabolic process	76	6.54045	9.27781e-06	1.67471	0.00102867
GO:0051169~nuclear transport	29	2.4957	9.43022e-06	2.51569	0.00101073
GO:0006511~ubiquitin-dependent protein catabolic process	38	3.27022	1.33534e-05	2.15221	0.00138478
GO:0015031~protein transport	88	7.57315	1.52824e-05	1.58287	0.00153519
GO:0051603~proteolysis involved in cellular protein catabolic process	73	6.28227	1.64828e-05	1.66759	0.00160555
GO:0051276~chromosome organization	62	5.33563	1.78971e-05	1.75213	0.00169197
GO:0044257~cellular protein catabolic process	73	6.28227	1.99791e-05	1.65929	0.0018347
GO:0045184~establishment of protein localization	88	7.57315	2.17437e-05	1.56846	0.00194117
GO:0006461~protein complex assembly	63	5.42169	3.27555e-05	1.70988	0.00284395
GO:0070271~protein complex biogenesis	63	5.42169	3.27555e-05	1.70988	0.00284395
GO:0010605~negative regulation of macromolecule metabolic process	84	7.22892	3.48163e-05	1.56855	0.00294319
GO:0016568~chromatin modification	40	3.44234	4.18463e-05	2.0009	0.00344591
GO:0019941~modification-dependent protein catabolic process	69	5.93804	4.28837e-05	1.64761	0.00344305
GO:0043632~modification-dependent macromolecule catabolic process	69	5.93804	4.28837e-05	1.64761	0.00344305
GO:0051170~nuclear import	19	1.63511	5.29945e-05	2.95929	0.0041496
GO:0043065~positive regulation of apoptosis	55	4.73322	5.71821e-05	1.75312	0.00437042
GO:0000245~spliceosome assembly	11	0.946644	5.92826e-05	4.7115	0.00442547
GO:0042440~pigment metabolic process	13	1.11876	6.35968e-05	3.95956	0.00463914
GO:0042981~regulation of apoptosis	89	7.65921	6.6685e-05	1.51723	0.00475605
GO:0017038~protein import	24	2.0654	6.70474e-05	2.51106	0.00467812
GO:0043068~positive regulation of programmed cell death	55	4.73322	6.89724e-05	1.74097	0.00470998
GO:0010942~positive regulation of cell death	55	4.73322	7.78304e-05	1.73297	0.00520288
GO:0006457~protein folding	29	2.4957	7.94581e-05	2.24565	0.00520329
GO:0043067~regulation of programmed cell death	89	7.65921	9.20908e-05	1.50228	0.00590788
GO:0006364~rRNA processing	19	1.63511	9.75409e-05	2.83062	0.00613413
GO:0044271~nitrogen compound biosynthetic process	44	3.78657	9.89336e-05	1.85561	0.00610217
GO:0010941~regulation of cell death	89	7.65921	0.000107096	1.49675	0.0064798
GO:0000387~spliceosomal snRNP biogenesis	10	0.860585	0.000108866	4.89506	0.00646494
GO:0006357~regulation of transcription from RNA polymerase II promoter	81	6.97074	0.000119194	1.5271	0.00694793
GO:0051443~positive regulation of ubiquitin-protein ligase activity	16	1.37694	0.000126168	3.13284	0.00722213
GO:0051438~regulation of ubiquitin-protein ligase activity	17	1.46299	0.000131306	2.98724	0.00738381
GO:0033365~protein localization in organelle	25	2.15146	0.000137412	2.34695	0.00759316
GO:0009156~ribonucleoside monophosphate biosynthetic process	9	0.774527	0.000141197	5.36329	0.00766981
GO:0009112~nucleobase metabolic process	9	0.774527	0.000141197	5.36329	0.00766981
GO:0006793~phosphorus metabolic process	102	8.77797	0.000152102	1.43682	0.00812265
GO:0006796~phosphate metabolic process	102	8.77797	0.000152102	1.43682	0.00812265
GO:0008104~protein localization	94	8.0895	0.000161316	1.46075	0.00847203
GO:0016072~rRNA metabolic process	19	1.63511	0.000172231	2.71268	0.00889752
GO:0000087~M phase of mitotic cell cycle	33	2.83993	0.000185856	2.01921	0.00944643
GO:0009113~purine base biosynthetic process	6	0.516351	0.000200204	9.13745	0.0100139
GO:0051301~cell division	40	3.44234	0.000205476	1.85847	0.010119
GO:0051351~positive regulation of ligase activity	16	1.37694	0.000207024	3.00409	0.0100411
GO:0051340~regulation of ligase activity	17	1.46299	0.00020865	2.87661	0.00996931
GO:0006325~chromatin organization	48	4.13081	0.000214211	1.74047	0.0100839
GO:0009260~ribonucleotide biosynthetic process	22	1.89329	0.000230841	2.43174	0.0107061
GO:0033043~regulation of organelle organization	32	2.75387	0.000232773	2.02119	0.0106418
GO:0000279~M phase	43	3.70052	0.000261233	1.79139	0.0117682
GO:0046112~nucleobase biosynthetic process	7	0.60241	0.000266403	6.85309	0.0118341
GO:0009161~ribonucleoside monophosphate metabolic process	9	0.774527	0.000273202	4.93422	0.011969
GO:0048285~organelle fission	33	2.83993	0.000279405	1.97513	0.0120748
GO:0031396~regulation of protein ubiquitination	19	1.63511	0.000292856	2.60417	0.0124848
GO:0007067~mitosis	32	2.75387	0.000297944	1.99363	0.0125343
GO:0000280~nuclear division	32	2.75387	0.000297944	1.99363	0.0125343
GO:0034660~ncRNA metabolic process	33	2.83993	0.000302499	1.96654	0.0125605
GO:0031398~positive regulation of protein ubiquitination	17	1.46299	0.000322794	2.77387	0.0132271
GO:0051437~positive regulation of ubiquitin-protein ligase activity during mitotic cell cycle	15	1.29088	0.000326845	3.02342	0.0132236
GO:0043066~negative regulation of apoptosis	45	3.87263	0.000341668	1.74231	0.0136477
GO:0046148~pigment biosynthetic process	11	0.946644	0.000365897	3.86585	0.0144295
GO:0046040~IMP metabolic process	5	0.430293	0.000373506	11.4218	0.0145491
GO:0006188~IMP biosynthetic process	5	0.430293	0.000373506	11.4218	0.0145491
GO:0006189~'de novo' IMP biosynthetic process	5	0.430293	0.000373506	11.4218	0.0145491
GO:0009259~ribonucleotide metabolic process	24	2.0654	0.000393473	2.23774	0.0151379
GO:0006606~protein import into nucleus	17	1.46299	0.000425854	2.70936	0.0161803
GO:0051329~interphase of mitotic cell cycle	19	1.63511	0.000426264	2.52832	0.0160068
GO:0006612~protein targeting to membrane	10	0.860585	0.000436575	4.15339	0.0162018
GO:0043069~negative regulation of programmed cell death	45	3.87263	0.000461981	1.71804	0.0169415
GO:0060548~negative regulation of cell death	45	3.87263	0.00048998	1.71327	0.0177569
GO:0006289~nucleotide-excision repair	13	1.11876	0.000493126	3.23964	0.017671
GO:0051439~regulation of ubiquitin-protein ligase activity during mitotic cell cycle	15	1.29088	0.000520389	2.89567	0.0184338
GO:0006917~induction of apoptosis	41	3.5284	0.000556086	1.7561	0.0194719
GO:0000082~G1/S transition of mitotic cell cycle	13	1.11876	0.000586674	3.18179	0.0203114
GO:0010629~negative regulation of gene expression	58	4.99139	0.00058718	1.5773	0.0201123
GO:0012502~induction of programmed cell death	41	3.5284	0.000591948	1.75063	0.0200605
GO:0008219~cell death	77	6.62651	0.000593846	1.46784	0.0199145
GO:0016310~phosphorylation	84	7.22892	0.000599612	1.43915	0.0198986
GO:0051325~interphase	19	1.63511	0.000609309	2.45677	0.0200109
GO:0031145~anaphase-promoting complex-dependent proteasomal ubiquitin-dependent protein catabolic process	14	1.20482	0.000707958	2.9521	0.0229799
GO:0051436~negative regulation of ubiquitin-protein ligase activity during mitotic cell cycle	14	1.20482	0.000707958	2.9521	0.0229799
GO:0043254~regulation of protein complex assembly	17	1.46299	0.000718819	2.58895	0.0230955
GO:0016265~death	77	6.62651	0.000729475	1.4577	0.0232024
GO:0016192~vesicle-mediated transport	64	5.50775	0.000736149	1.52291	0.0231831
GO:0034654~nucleobase, nucleoside, nucleotide and nucleic acid biosynthetic process	28	2.40964	0.000796627	1.98846	0.0248217
GO:0034404~nucleobase, nucleoside and nucleotide biosynthetic process	28	2.40964	0.000796627	1.98846	0.0248217
GO:0031397~negative regulation of protein ubiquitination	15	1.29088	0.000803742	2.77828	0.0248007
GO:0051493~regulation of cytoskeleton organization	22	1.89329	0.000825169	2.21718	0.025212
GO:0006403~RNA localization	18	1.54905	0.000843397	2.46711	0.0255197
GO:0043244~regulation of protein complex disassembly	12	1.0327	0.000928634	3.22498	0.0278024
GO:0031400~negative regulation of protein modification process	20	1.72117	0.000950543	2.30356	0.0281872
GO:0051352~negative regulation of ligase activity	14	1.20482	0.00095533	2.86398	0.0280686
GO:0051444~negative regulation of ubiquitin-protein ligase activity	14	1.20482	0.00095533	2.86398	0.0280686
GO:0016481~negative regulation of transcription	53	4.5611	0.000962028	1.58263	0.028007
GO:0006163~purine nucleotide metabolic process	27	2.32358	0.000998977	1.98961	0.0288071
GO:0009165~nucleotide biosynthetic process	27	2.32358	0.000998977	1.98961	0.0288071
GO:0010498~proteasomal protein catabolic process	18	1.54905	0.00106075	2.41874	0.0302907
GO:0043161~proteasomal ubiquitin-dependent protein catabolic process	18	1.54905	0.00106075	2.41874	0.0302907
GO:0032271~regulation of protein polymerization	14	1.20482	0.00110388	2.82186	0.0312266
GO:0032268~regulation of cellular protein metabolic process	54	4.64716	0.00116447	1.56146	0.0326264
GO:0051172~negative regulation of nitrogen compound metabolic process	58	4.99139	0.00116657	1.53171	0.0324023
GO:0034504~protein localization in nucleus	17	1.46299	0.00116859	2.47878	0.0321799
GO:0006468~protein amino acid phosphorylation	71	6.11015	0.00117205	1.45898	0.0320001
GO:0012501~programmed cell death	66	5.67986	0.00125705	1.48054	0.033994
GO:0009127~purine nucleoside monophosphate biosynthetic process	7	0.60241	0.00127869	5.33018	0.0342814
GO:0009168~purine ribonucleoside monophosphate biosynthetic process	7	0.60241	0.00127869	5.33018	0.0342814
GO:0006260~DNA replication	27	2.32358	0.00136821	1.94772	0.0363363
GO:0045934~negative regulation of nucleobase, nucleoside, nucleotide and nucleic acid metabolic process	57	4.90534	0.00142181	1.52588	0.0374252
GO:0050657~nucleic acid transport	17	1.46299	0.00164495	2.40211	0.0428259
GO:0050658~RNA transport	17	1.46299	0.00164495	2.40211	0.0428259
GO:0051236~establishment of RNA localization	17	1.46299	0.00164495	2.40211	0.0428259
GO:0051494~negative regulation of cytoskeleton organization	12	1.0327	0.00178581	2.99044	0.0460385
