# Supplementary material for: CorrelaGenes: a new tool for the interpretation of the human transcriptome
Source: BMC Bioinformatics. 2014 Jan 10;15(Suppl 1):S6. doi: 10.1186/1471-2105-15-S1-S6 (PMC4016313; doi:10.1186/1471-2105-15-S1-S6)
Supplement: Additional file 7 — DAVID Functional Annotation Chart related to the output lists used in Figures 6, 7. [file 1471-2105-15-S1-S6-S7.zip › Additional file 7/GO Chart - Gene lists from Fig7 PRPF19 DOWN-Genes DOWN 28052013.xlsx]

## Sheet: Description
FIGURE 7: PRPF19-DOWN and Genes DOWN
This file reports the DAVID Functional Annotation Chart (database: GO-Biological Process-FAT) related to the output lists obtained by the CorrelaGenes tool with following parameters:
Target Gene	PRPF19
Target Sign	-1
Target Gene LFC >=	1
Gene LFC >=	1
LFC p value <=	0.05
Genes filtered by co-pres >=	40
Genes filtered by lift >=	2
Genes filtered by X2 p value <=	in each sheets is indicated the p value threshold
From the output list only genes showing down-regulation (sign -) were selected
In the following reports we have highlighted the most significant term related to the Biological Process listed below:
Cell Cycle
Apoptosis
DNA Repair
RNA Splicing

## Sheet: 0.05
GO Term	Count	%	PValue	FE	Benjamini
GO:0000278~mitotic cell cycle	124	7.11009	1.88337e-30	2.97292	7.59376e-27
GO:0007049~cell cycle	196	11.2385	2.83701e-29	2.24057	5.71941e-26
GO:0022402~cell cycle process	157	9.00229	3.69608e-28	2.46499	4.96753e-25
GO:0022403~cell cycle phase	114	6.5367	3.42761e-20	2.44269	3.45503e-17
GO:0006259~DNA metabolic process	129	7.39679	1.15761e-19	2.26153	9.33495e-17
GO:0000377~RNA splicing, via transesterification reactions with bulged adenosine as nucleophile	60	3.44037	1.04769e-18	3.47875	7.0405e-16
GO:0000375~RNA splicing, via transesterification reactions	60	3.44037	1.04769e-18	3.47875	7.0405e-16
GO:0000398~nuclear mRNA splicing, via spliceosome	60	3.44037	1.04769e-18	3.47875	7.0405e-16
GO:0046907~intracellular transport	151	8.65826	2.15523e-18	2.0388	1.24141e-15
GO:0031400~negative regulation of protein modification process	50	2.86697	3.85272e-17	3.72724	1.94177e-14
GO:0006396~RNA processing	128	7.33945	3.63069e-16	2.0758	1.49214e-13
GO:0006974~response to DNA damage stimulus	98	5.61927	7.39836e-16	2.33067	3.13305e-13
GO:0048285~organelle fission	71	4.0711	1.53322e-15	2.75034	5.69766e-13
GO:0006260~DNA replication	63	3.61239	2.15461e-15	2.94138	6.54254e-13
GO:0008380~RNA splicing	81	4.6445	2.48149e-15	2.53006	7.03437e-13
GO:0007067~mitosis	69	3.95642	2.05932e-15	2.78221	7.08766e-13
GO:0000280~nuclear division	69	3.95642	2.05932e-15	2.78221	7.08766e-13
GO:0000087~M phase of mitotic cell cycle	69	3.95642	5.62464e-15	2.73253	1.522e-12
GO:0006886~intracellular protein transport	96	5.50459	7.8181e-15	2.277	1.95843e-12
GO:0006397~mRNA processing	86	4.93119	1.66921e-14	2.37661	3.94973e-12
GO:0043933~macromolecular complex subunit organization	149	8.54358	2.39078e-14	1.86162	5.34683e-12
GO:0000279~M phase	87	4.98853	2.61826e-14	2.34578	5.56022e-12
GO:0016071~mRNA metabolic process	94	5.38991	2.99735e-14	2.25367	6.04317e-12
GO:0032269~negative regulation of cellular protein metabolic process	59	3.38303	3.2124e-14	2.90766	6.16041e-12
GO:0070727~cellular macromolecule localization	101	5.79128	4.80178e-14	2.16414	8.8104e-12
GO:0051248~negative regulation of protein metabolic process	60	3.44037	5.49969e-14	2.84625	9.63407e-12
GO:0034613~cellular protein localization	100	5.73394	7.76662e-14	2.15835	1.30562e-11
GO:0034621~cellular macromolecular complex subunit organization	90	5.16055	1.8205e-13	2.23634	2.93653e-11
GO:0033554~cellular response to stress	124	7.11009	2.10965e-13	1.94343	3.27123e-11
GO:0031145~anaphase-promoting complex-dependent proteasomal ubiquitin-dependent protein catabolic process	32	1.83486	2.21282e-13	4.36717	3.30426e-11
GO:0065003~macromolecular complex assembly	139	7.97018	2.79933e-13	1.8542	4.03038e-11
GO:0031397~negative regulation of protein ubiquitination	34	1.94954	4.09002e-13	4.07578	5.6866e-11
GO:0051436~negative regulation of ubiquitin-protein ligase activity during mitotic cell cycle	31	1.77752	1.58515e-12	4.2307	2.13048e-10
GO:0051301~cell division	77	4.41514	1.9076e-12	2.31543	2.48109e-10
GO:0006281~DNA repair	75	4.30046	2.05515e-12	2.34265	2.58947e-10
GO:0051726~regulation of cell cycle	83	4.75917	2.37714e-12	2.2244	2.90438e-10
GO:0051444~negative regulation of ubiquitin-protein ligase activity	31	1.77752	4.19793e-12	4.10441	4.83607e-10
GO:0051352~negative regulation of ligase activity	31	1.77752	4.19793e-12	4.10441	4.83607e-10
GO:0051439~regulation of ubiquitin-protein ligase activity during mitotic cell cycle	32	1.83486	4.1889e-12	3.99812	4.96751e-10
GO:0022613~ribonucleoprotein complex biogenesis	55	3.15367	6.0633e-12	2.71053	6.79085e-10
GO:0051438~regulation of ubiquitin-protein ligase activity	33	1.8922	1.44661e-11	3.75304	1.57641e-09
GO:0031396~regulation of protein ubiquitination	38	2.1789	1.49654e-11	3.37091	1.5879e-09
GO:0010498~proteasomal protein catabolic process	38	2.1789	2.95468e-11	3.30482	3.05469e-09
GO:0043161~proteasomal ubiquitin-dependent protein catabolic process	38	2.1789	2.95468e-11	3.30482	3.05469e-09
GO:0034622~cellular macromolecular complex assembly	78	4.47248	3.73903e-11	2.17586	3.76894e-09
GO:0051340~regulation of ligase activity	33	1.8922	4.77219e-11	3.61404	4.69303e-09
GO:0051443~positive regulation of ubiquitin-protein ligase activity	30	1.72018	9.81473e-11	3.80178	9.42214e-09
GO:0010605~negative regulation of macromolecule metabolic process	141	8.08486	1.2055e-10	1.70407	1.13037e-08
GO:0045184~establishment of protein localization	145	8.31422	2.47559e-10	1.67265	2.16991e-08
GO:0051437~positive regulation of ubiquitin-protein ligase activity during mitotic cell cycle	29	1.66284	2.45015e-10	3.78314	2.19533e-08
GO:0015031~protein transport	144	8.25688	2.43726e-10	1.67638	2.23341e-08
GO:0051351~positive regulation of ligase activity	30	1.72018	3.28591e-10	3.64554	2.81889e-08
GO:0006457~protein folding	51	2.92431	3.93335e-10	2.556	3.30402e-08
GO:0044271~nitrogen compound biosynthetic process	76	4.3578	7.24841e-10	2.07441	5.84512e-08
GO:0031398~positive regulation of protein ubiquitination	32	1.83486	7.17323e-10	3.37936	5.90255e-08
GO:0051276~chromosome organization	101	5.79128	9.14224e-10	1.84733	7.22774e-08
GO:0006605~protein targeting	57	3.26835	1.03078e-09	2.3518	7.99255e-08
GO:0000075~cell cycle checkpoint	33	1.8922	1.57709e-09	3.21689	1.19977e-07
GO:0008104~protein localization	158	9.05963	1.70359e-09	1.5891	1.27201e-07
GO:0051325~interphase	36	2.06422	1.90673e-09	3.01273	1.39781e-07
GO:0051329~interphase of mitotic cell cycle	35	2.00688	3.2659e-09	3.01436	2.35145e-07
GO:0034654~nucleobase, nucleoside, nucleotide and nucleic acid biosynthetic process	52	2.98165	3.36171e-09	2.39007	2.37797e-07
GO:0034404~nucleobase, nucleoside and nucleotide biosynthetic process	52	2.98165	3.36171e-09	2.39007	2.37797e-07
GO:0031399~regulation of protein modification process	69	3.95642	4.77052e-09	2.07487	3.31633e-07
GO:0009165~nucleotide biosynthetic process	50	2.86697	7.59598e-09	2.38463	5.19102e-07
GO:0070271~protein complex biogenesis	101	5.79128	8.57781e-09	1.77416	5.76429e-07
GO:0006461~protein complex assembly	101	5.79128	8.57781e-09	1.77416	5.76429e-07
GO:0031570~DNA integrity checkpoint	23	1.31881	1.12374e-08	3.92363	7.42774e-07
GO:0006511~ubiquitin-dependent protein catabolic process	59	3.38303	1.47151e-08	2.16272	9.56956e-07
GO:0009057~macromolecule catabolic process	140	8.02752	1.59484e-08	1.59016	1.0207e-06
GO:0007346~regulation of mitotic cell cycle	43	2.4656	2.00103e-08	2.50951	1.26065e-06
GO:0032268~regulation of cellular protein metabolic process	95	5.44725	2.29037e-08	1.77791	1.42073e-06
GO:0044265~cellular macromolecule catabolic process	131	7.51147	3.03465e-08	1.60287	1.85389e-06
GO:0006091~generation of precursor metabolites and energy	69	3.95642	5.84586e-08	1.95555	3.51798e-06
GO:0000226~microtubule cytoskeleton organization	41	2.35092	6.86378e-08	2.47417	4.06981e-06
GO:0009259~ribonucleotide metabolic process	41	2.35092	6.86378e-08	2.47417	4.06981e-06
GO:0042770~DNA damage response, signal transduction	28	1.6055	7.93465e-08	3.10479	4.63659e-06
GO:0006913~nucleocytoplasmic transport	42	2.40826	1.34619e-07	2.3883	7.75402e-06
GO:0051169~nuclear transport	42	2.40826	1.96209e-07	2.35807	1.11424e-05
GO:0046112~nucleobase biosynthetic process	11	0.630734	2.09057e-07	6.96993	1.15467e-05
GO:0009113~purine base biosynthetic process	9	0.516055	2.06805e-07	8.87082	1.1581e-05
GO:0051656~establishment of organelle localization	25	1.43349	2.18034e-07	3.21407	1.18798e-05
GO:0022618~ribonucleoprotein complex assembly	25	1.43349	2.18034e-07	3.21407	1.18798e-05
GO:0006310~DNA recombination	32	1.83486	2.83371e-07	2.70349	1.52339e-05
GO:0000077~DNA damage checkpoint	20	1.14679	3.96801e-07	3.69617	2.10511e-05
GO:0007059~chromosome segregation	27	1.54817	4.23923e-07	2.95694	2.21979e-05
GO:0008283~cell proliferation	85	4.87385	4.64676e-07	1.7294	2.40199e-05
GO:0007010~cytoskeleton organization	85	4.87385	4.64676e-07	1.7294	2.40199e-05
GO:0033365~protein localization in organelle	39	2.23624	5.00917e-07	2.3696	2.55655e-05
GO:0009260~ribonucleotide biosynthetic process	35	2.00688	5.34345e-07	2.50386	2.69307e-05
GO:0042440~pigment metabolic process	19	1.08945	6.66302e-07	3.74546	3.31665e-05
GO:0007051~spindle organization	19	1.08945	6.66302e-07	3.74546	3.31665e-05
GO:0017038~protein import	36	2.06422	7.17539e-07	2.43778	3.52813e-05
GO:0042981~regulation of apoptosis	136	7.79817	8.43954e-07	1.50054	4.0997e-05
GO:0009150~purine ribonucleotide metabolic process	37	2.12156	9.35656e-07	2.37841	4.49105e-05
GO:0006403~RNA localization	30	1.72018	1.02646e-06	2.66125	4.86892e-05
GO:0006163~purine nucleotide metabolic process	45	2.58028	1.16702e-06	2.14617	5.47128e-05
GO:0033043~regulation of organelle organization	50	2.86697	1.27089e-06	2.04397	5.88975e-05
GO:0031401~positive regulation of protein modification process	45	2.58028	1.3628e-06	2.13469	6.24391e-05
GO:0043067~regulation of programmed cell death	136	7.79817	1.45324e-06	1.48575	6.58346e-05
GO:0050657~nucleic acid transport	29	1.66284	1.73717e-06	2.6521	7.78223e-05
GO:0051236~establishment of RNA localization	29	1.66284	1.73717e-06	2.6521	7.78223e-05
GO:0050658~RNA transport	29	1.66284	1.73717e-06	2.6521	7.78223e-05
GO:0010941~regulation of cell death	136	7.79817	1.79159e-06	1.48028	7.93782e-05
GO:0006261~DNA-dependent DNA replication	21	1.20413	2.58188e-06	3.21185	0.000113147
GO:0042254~ribosome biogenesis	33	1.8922	3.26546e-06	2.39948	0.000141564
GO:0000082~G1/S transition of mitotic cell cycle	20	1.14679	6.01813e-06	3.16815	0.00025539
GO:0009141~nucleoside triphosphate metabolic process	34	1.94954	5.96401e-06	2.30235	0.000255786
GO:0016044~membrane organization	73	4.18578	6.23606e-06	1.69966	0.000261881
GO:0006302~double-strand break repair	21	1.20413	8.25864e-06	3.00463	0.00034323
GO:0007093~mitotic cell cycle checkpoint	17	0.974771	8.44602e-06	3.50707	0.000343926
GO:0051170~nuclear import	26	1.49083	8.39297e-06	2.62092	0.000345253
GO:0043086~negative regulation of catalytic activity	57	3.26835	8.80272e-06	1.8254	0.000354864
GO:0046148~pigment biosynthetic process	16	0.917431	1.00798e-05	3.63931	0.000402314
GO:0009152~purine ribonucleotide biosynthetic process	31	1.77752	1.06958e-05	2.35039	0.000422713
GO:0044092~negative regulation of molecular function	65	3.72706	1.28701e-05	1.72636	0.000503684
GO:0009156~ribonucleoside monophosphate biosynthetic process	12	0.688073	1.33248e-05	4.62825	0.000516462
GO:0009112~nucleobase metabolic process	12	0.688073	1.33248e-05	4.62825	0.000516462
GO:0006164~purine nucleotide biosynthetic process	36	2.06422	1.41718e-05	2.15777	0.000544054
GO:0010033~response to organic substance	119	6.82339	1.46683e-05	1.46412	0.000552587
GO:0015931~nucleobase, nucleoside, nucleotide and nucleic acid transport	30	1.72018	1.46477e-05	2.35508	0.000557016
GO:0000070~mitotic sister chromatid segregation	15	0.860092	1.71531e-05	3.69617	0.000640184
GO:0006606~protein import into nucleus	25	1.43349	1.75844e-05	2.57873	0.000644345
GO:0010564~regulation of cell cycle process	30	1.72018	1.75632e-05	2.33443	0.000649472
GO:0006289~nucleotide-excision repair	19	1.08945	1.85471e-05	3.06446	0.000673492
GO:0051640~organelle localization	26	1.49083	1.95807e-05	2.50697	0.000704663
GO:0000387~spliceosomal snRNP biogenesis	13	0.745413	2.15827e-05	4.11859	0.000769815
GO:0043065~positive regulation of apoptosis	78	4.47248	2.1935e-05	1.60913	0.000775516
GO:0007017~microtubule-based process	52	2.98165	2.37196e-05	1.82325	0.00082413
GO:0043066~negative regulation of apoptosis	67	3.84174	2.35993e-05	1.67894	0.000827079
GO:0000819~sister chromatid segregation	15	0.860092	2.475e-05	3.59628	0.000852571
GO:0009144~purine nucleoside triphosphate metabolic process	31	1.77752	2.5737e-05	2.25406	0.000879045
GO:0043068~positive regulation of programmed cell death	78	4.47248	2.88694e-05	1.59798	0.000977701
GO:0006297~nucleotide-excision repair, DNA gap filling	10	0.573394	2.98235e-05	5.21813	0.00100158
GO:0002474~antigen processing and presentation of peptide antigen via MHC class I	10	0.573394	2.98235e-05	5.21813	0.00100158
GO:0006096~glycolysis	17	0.974771	3.08858e-05	3.20859	0.00102867
GO:0010942~positive regulation of cell death	78	4.47248	3.39739e-05	1.59063	0.00111308
GO:0051247~positive regulation of protein metabolic process	50	2.86697	3.37235e-05	1.82527	0.00111393
GO:0009161~ribonucleoside monophosphate metabolic process	12	0.688073	3.54574e-05	4.25799	0.00115229
GO:0010608~posttranscriptional regulation of gene expression	45	2.58028	3.60753e-05	1.89188	0.00116299
GO:0043069~negative regulation of programmed cell death	67	3.84174	3.70475e-05	1.65556	0.00118484
GO:0006144~purine base metabolic process	9	0.516055	4.09123e-05	5.70267	0.00128793
GO:0060548~negative regulation of cell death	67	3.84174	4.06376e-05	1.65096	0.00128936
GO:0006007~glucose catabolic process	19	1.08945	4.16312e-05	2.90596	0.0013004
GO:0048193~Golgi vesicle transport	32	1.83486	4.23837e-05	2.16692	0.00131371
GO:0016192~vesicle-mediated transport	97	5.56193	4.57968e-05	1.49387	0.0014086
GO:0032270~positive regulation of cellular protein metabolic process	48	2.75229	4.79508e-05	1.82746	0.00146364
GO:0016126~sterol biosynthetic process	14	0.802752	6.04916e-05	3.54833	0.00183223
GO:0046164~alcohol catabolic process	23	1.31881	6.11532e-05	2.51887	0.00183844
GO:0006401~RNA catabolic process	20	1.14679	6.46513e-05	2.72948	0.00192912
GO:0051028~mRNA transport	24	1.37615	6.64888e-05	2.44712	0.00196932
GO:0034660~ncRNA metabolic process	47	2.69495	7.13572e-05	1.81273	0.00209796
GO:0051187~cofactor catabolic process	13	0.745413	7.24939e-05	3.72002	0.00211592
GO:0006084~acetyl-CoA metabolic process	13	0.745413	7.24939e-05	3.72002	0.00211592
GO:0046365~monosaccharide catabolic process	21	1.20413	7.47217e-05	2.62376	0.0021652
GO:0007052~mitotic spindle organization	9	0.516055	7.90035e-05	5.32249	0.0022728
GO:0034504~protein localization in nucleus	25	1.43349	8.51421e-05	2.35926	0.00243184
GO:0006099~tricarboxylic acid cycle	11	0.630734	9.15991e-05	4.24257	0.00259764
GO:0046356~acetyl-CoA catabolic process	11	0.630734	9.15991e-05	4.24257	0.00259764
GO:0009199~ribonucleoside triphosphate metabolic process	29	1.66284	9.28909e-05	2.18012	0.00261583
GO:0043623~cellular protein complex assembly	36	2.06422	0.000104638	1.97129	0.00290559
GO:0000245~spliceosome assembly	13	0.745413	0.000104176	3.60377	0.00291282
GO:0051789~response to protein stimulus	27	1.54817	0.000107502	2.23843	0.00296459
GO:0006412~translation	61	3.49771	0.000123875	1.6348	0.00339215
GO:0008219~cell death	114	6.5367	0.000127836	1.4065	0.00345353
GO:0051052~regulation of DNA metabolic process	28	1.6055	0.000127247	2.1788	0.00346085
GO:0030163~protein catabolic process	101	5.79128	0.000132997	1.44044	0.00356881
GO:0006839~mitochondrial transport	20	1.14679	0.000156248	2.57125	0.00416377
GO:0019320~hexose catabolic process	20	1.14679	0.000156248	2.57125	0.00416377
GO:0022411~cellular component disassembly	17	0.974771	0.000158322	2.84536	0.00419123
GO:0010563~negative regulation of phosphorus metabolic process	16	0.917431	0.000164316	2.95694	0.00432119
GO:0045936~negative regulation of phosphate metabolic process	16	0.917431	0.000164316	2.95694	0.00432119
GO:0016310~phosphorylation	124	7.11009	0.00016744	1.37498	0.00434648
GO:0006364~rRNA processing	24	1.37615	0.000167099	2.31413	0.00436577
GO:0009116~nucleoside metabolic process	19	1.08945	0.000172379	2.63352	0.00438965
GO:0012501~programmed cell death	99	5.67661	0.000171496	1.43733	0.00439498
GO:0016265~death	114	6.5367	0.000170472	1.39679	0.00439674
GO:0009205~purine ribonucleoside triphosphate metabolic process	28	1.6055	0.000201703	2.12293	0.00510234
GO:0051603~proteolysis involved in cellular protein catabolic process	97	5.56193	0.000211745	1.43412	0.00532233
GO:0002520~immune system development	52	2.98165	0.000241111	1.67131	0.00602079
GO:0051186~cofactor metabolic process	40	2.29358	0.000245409	1.81966	0.00609008
GO:0044257~cellular protein catabolic process	97	5.56193	0.000261835	1.42698	0.00645672
GO:0009060~aerobic respiration	13	0.745413	0.000279089	3.29488	0.00683898
GO:0007005~mitochondrion organization	31	1.77752	0.000282713	1.99272	0.00688565
GO:0009109~coenzyme catabolic process	11	0.630734	0.000309601	3.75304	0.00749289
GO:0006695~cholesterol biosynthetic process	11	0.630734	0.000309601	3.75304	0.00749289
GO:0006325~chromatin organization	66	3.7844	0.000315396	1.54887	0.00758711
GO:0009142~nucleoside triphosphate biosynthetic process	25	1.43349	0.000327753	2.17422	0.0077903
GO:0016072~rRNA metabolic process	24	1.37615	0.000327508	2.2177	0.00783065
GO:0044093~positive regulation of molecular function	94	5.38991	0.00035763	1.42296	0.00844777
GO:0043038~amino acid activation	15	0.860092	0.000366476	2.89266	0.00860545
GO:0006418~tRNA aminoacylation for protein translation	15	0.860092	0.000366476	2.89266	0.00860545
GO:0043039~tRNA aminoacylation	15	0.860092	0.000366476	2.89266	0.00860545
GO:0030865~cortical cytoskeleton organization	8	0.458716	0.000380243	5.06904	0.00872419
GO:0006915~apoptosis	96	5.50459	0.000378211	1.41462	0.00872742
GO:0016052~carbohydrate catabolic process	26	1.49083	0.000377459	2.11598	0.00876025
GO:0044275~cellular carbohydrate catabolic process	22	1.26147	0.000375799	2.29598	0.00877238
GO:0009168~purine ribonucleoside monophosphate biosynthetic process	9	0.516055	0.000393534	4.43541	0.00897676
GO:0009127~purine nucleoside monophosphate biosynthetic process	9	0.516055	0.000393534	4.43541	0.00897676
GO:0016447~somatic recombination of immunoglobulin gene segments	9	0.516055	0.000393534	4.43541	0.00897676
GO:0006793~phosphorus metabolic process	144	8.25688	0.000398665	1.31284	0.00904214
GO:0006796~phosphate metabolic process	144	8.25688	0.000398665	1.31284	0.00904214
GO:0019941~modification-dependent protein catabolic process	92	5.27523	0.000425288	1.4218	0.00958927
GO:0043632~modification-dependent macromolecule catabolic process	92	5.27523	0.000425288	1.4218	0.00958927
GO:0009262~deoxyribonucleotide metabolic process	11	0.630734	0.000442455	3.61404	0.00991904
GO:0046394~carboxylic acid biosynthetic process	33	1.8922	0.000478772	1.88863	0.0106697
GO:0016053~organic acid biosynthetic process	33	1.8922	0.000478772	1.88863	0.0106697
GO:0051493~regulation of cytoskeleton organization	30	1.72018	0.000496801	1.9568	0.0110086
GO:0001701~in utero embryonic development	36	2.06422	0.00055617	1.81449	0.0122491
GO:0043085~positive regulation of catalytic activity	84	4.81651	0.000609475	1.43298	0.0133427
GO:0010639~negative regulation of organelle organization	21	1.20413	0.000613045	2.2718	0.0133479
GO:0048002~antigen processing and presentation of peptide antigen	11	0.630734	0.000619388	3.48496	0.0134127
GO:0006986~response to unfolded protein	19	1.08945	0.000691105	2.37388	0.0148748
GO:0010638~positive regulation of organelle organization	21	1.20413	0.000723671	2.24442	0.0154879
GO:0006308~DNA catabolic process	17	0.974771	0.000744796	2.5134	0.0158525
GO:0002562~somatic diversification of immune receptors via germline recombination within a single locus	10	0.573394	0.000769847	3.69617	0.0162955
GO:0016444~somatic cell DNA recombination	10	0.573394	0.000769847	3.69617	0.0162955
GO:0006333~chromatin assembly or disassembly	28	1.6055	0.00080146	1.95577	0.0168707
GO:0006732~coenzyme metabolic process	32	1.83486	0.000810651	1.85533	0.016974
GO:0001666~response to hypoxia	29	1.66284	0.000861727	1.9198	0.0179412
GO:0009126~purine nucleoside monophosphate metabolic process	9	0.516055	0.000921401	3.99187	0.0190738
GO:0009167~purine ribonucleoside monophosphate metabolic process	9	0.516055	0.000921401	3.99187	0.0190738
GO:0007242~intracellular signaling cascade	177	10.1491	0.000954154	1.25011	0.0196446
GO:0006270~DNA replication initiation	8	0.458716	0.00103382	4.43541	0.0208429
GO:0007088~regulation of mitosis	16	0.917431	0.00102629	2.53452	0.0209016
GO:0051783~regulation of nuclear division	16	0.917431	0.00102629	2.53452	0.0209016
GO:0051129~negative regulation of cellular component organization	30	1.72018	0.00103164	1.87412	0.0209039
GO:0007568~aging	25	1.43349	0.00104429	2.0161	0.0209473
GO:0002204~somatic recombination of immunoglobulin genes during immune response	7	0.401376	0.00102396	5.17464	0.0209603
GO:0002208~somatic diversification of immunoglobulins during immune response	7	0.401376	0.00102396	5.17464	0.0209603
GO:0045190~isotype switching	7	0.401376	0.00102396	5.17464	0.0209603
GO:0002377~immunoglobulin production	11	0.630734	0.00114892	3.25263	0.0229091
GO:0046034~ATP metabolic process	24	1.37615	0.00124295	2.02762	0.0246401
GO:0045787~positive regulation of cell cycle	16	0.917431	0.00125019	2.49005	0.0246606
GO:0009145~purine nucleoside triphosphate biosynthetic process	23	1.31881	0.001288	2.0609	0.0252739
GO:0009201~ribonucleoside triphosphate biosynthetic process	23	1.31881	0.001288	2.0609	0.0252739
GO:0045454~cell redox homeostasis	17	0.974771	0.00131732	2.39371	0.0257172
GO:0006730~one-carbon metabolic process	25	1.43349	0.0013597	1.98009	0.0264063
GO:0045786~negative regulation of cell cycle	20	1.14679	0.00137239	2.19033	0.0265219
GO:0051172~negative regulation of nitrogen compound metabolic process	82	4.70183	0.00138778	1.40156	0.0266878
GO:0009064~glutamine family amino acid metabolic process	15	0.860092	0.00141557	2.55889	0.0270862
GO:0006916~anti-apoptosis	39	2.23624	0.00146209	1.67943	0.0278324
GO:0002440~production of molecular mediator of immune response	11	0.630734	0.00152692	3.14771	0.0289131
GO:0006000~fructose metabolic process	8	0.458716	0.00158775	4.1745	0.029908
GO:0000059~protein import into nucleus, docking	8	0.458716	0.00158775	4.1745	0.029908
GO:0002381~immunoglobulin production during immune response	7	0.401376	0.00172114	4.7766	0.0322314
GO:0030866~cortical actin cytoskeleton organization	7	0.401376	0.00172114	4.7766	0.0322314
GO:0070507~regulation of microtubule cytoskeleton organization	13	0.745413	0.00175223	2.74573	0.0326531
GO:0043488~regulation of mRNA stability	9	0.516055	0.00190364	3.62897	0.0352641
GO:0016445~somatic diversification of immunoglobulins	9	0.516055	0.00190364	3.62897	0.0352641
GO:0042493~response to drug	40	2.29358	0.00191789	1.64274	0.0353613
GO:0070482~response to oxygen levels	29	1.66284	0.00193862	1.82449	0.0355744
GO:0007006~mitochondrial membrane organization	11	0.630734	0.00199981	3.04934	0.0363474
GO:0001933~negative regulation of protein amino acid phosphorylation	11	0.630734	0.00199981	3.04934	0.0363474
GO:0006188~IMP biosynthetic process	5	0.286697	0.00199488	7.39235	0.0364233
GO:0006189~'de novo' IMP biosynthetic process	5	0.286697	0.00199488	7.39235	0.0364233
GO:0046040~IMP metabolic process	5	0.286697	0.00199488	7.39235	0.0364233
GO:0002200~somatic diversification of immune receptors	10	0.573394	0.00201921	3.28549	0.0365292
GO:0008629~induction of apoptosis by intracellular signals	15	0.860092	0.00209496	2.46412	0.0377059
GO:0010212~response to ionizing radiation	16	0.917431	0.00218134	2.36555	0.0390574
GO:0009123~nucleoside monophosphate metabolic process	17	0.974771	0.00222272	2.28491	0.0396086
GO:0010604~positive regulation of macromolecule metabolic process	124	7.11009	0.0024011	1.28353	0.0425347
GO:0006323~DNA packaging	25	1.43349	0.00252571	1.89547	0.0444998
GO:0042127~regulation of cell proliferation	115	6.59404	0.00256927	1.29624	0.045054
GO:0008630~DNA damage response, signal transduction resulting in induction of apoptosis	11	0.630734	0.00258394	2.95694	0.0451099
GO:0006612~protein targeting to membrane	11	0.630734	0.00258394	2.95694	0.0451099
GO:0009206~purine ribonucleoside triphosphate biosynthetic process	22	1.26147	0.00263452	1.99141	0.0455794
GO:0055114~oxidation reduction	96	5.50459	0.00262878	1.33271	0.045678
GO:0016054~organic acid catabolic process	24	1.37615	0.00268274	1.91802	0.0461972
GO:0046395~carboxylic acid catabolic process	24	1.37615	0.00268274	1.91802	0.0461972
GO:0000726~non-recombinational repair	7	0.401376	0.00272681	4.43541	0.0467398
GO:0006303~double-strand break repair via nonhomologous end joining	6	0.344037	0.00278954	5.32249	0.0475887
GO:0009124~nucleoside monophosphate biosynthetic process	14	0.802752	0.00290407	2.48383	0.049288
GO:0051053~negative regulation of DNA metabolic process	12	0.688073	0.00301349	2.72948	0.050886
GO:0034728~nucleosome organization	21	1.20413	0.00314837	2.00309	0.0528846
GO:0005996~monosaccharide metabolic process	40	2.29358	0.00316985	1.59835	0.0530158
GO:0034470~ncRNA processing	35	2.00688	0.00321477	1.66031	0.0535262
GO:0045934~negative regulation of nucleobase, nucleoside, nucleotide and nucleic acid metabolic process	79	4.52982	0.00323546	1.36874	0.0536407
GO:0006468~protein amino acid phosphorylation	99	5.67661	0.00325369	1.31666	0.0537147
GO:0042326~negative regulation of phosphorylation	13	0.745413	0.0033142	2.56268	0.054465
GO:0006541~glutamine metabolic process	8	0.458716	0.00335963	3.73508	0.0549683
GO:0051402~neuron apoptosis	8	0.458716	0.00335963	3.73508	0.0549683
GO:0009309~amine biosynthetic process	19	1.08945	0.0034172	2.08081	0.0556597
GO:0008652~cellular amino acid biosynthetic process	14	0.802752	0.00350349	2.43513	0.0567978
GO:0043487~regulation of RNA stability	9	0.516055	0.00356615	3.32656	0.0575548
GO:0048534~hemopoietic or lymphoid organ development	45	2.58028	0.00373744	1.53533	0.0599999
GO:0042113~B cell activation	18	1.03211	0.0040714	2.10098	0.0649361
GO:0006917~induction of apoptosis	53	3.03899	0.00411661	1.46923	0.0651206
GO:0043489~RNA stabilization	7	0.401376	0.00411546	4.13972	0.0653588
GO:0048255~mRNA stabilization	7	0.401376	0.00411546	4.13972	0.0653588
GO:0006997~nucleus organization	14	0.802752	0.00419946	2.3883	0.0661307
GO:0006733~oxidoreduction coenzyme metabolic process	14	0.802752	0.00419946	2.3883	0.0661307
GO:0000085~G2 phase of mitotic cell cycle	5	0.286697	0.00423963	6.3363	0.0664841
GO:0051319~G2 phase	5	0.286697	0.00423963	6.3363	0.0664841
GO:0006892~post-Golgi vesicle-mediated transport	15	0.860092	0.00426551	2.29418	0.0666185
GO:0006754~ATP biosynthetic process	20	1.14679	0.00429169	1.99344	0.0667564
GO:0044087~regulation of cellular component biogenesis	28	1.6055	0.00434612	1.74918	0.0673166
GO:0012502~induction of programmed cell death	53	3.03899	0.00438975	1.46465	0.067711
GO:0009890~negative regulation of biosynthetic process	86	4.93119	0.00457712	1.3314	0.0702356
GO:0032507~maintenance of protein location in cell	12	0.688073	0.00460236	2.59634	0.0703429
GO:0046902~regulation of mitochondrial membrane permeability	6	0.344037	0.00464266	4.83863	0.0706707
GO:0051881~regulation of mitochondrial membrane potential	6	0.344037	0.00464266	4.83863	0.0706707
GO:0040029~regulation of gene expression, epigenetic	18	1.03211	0.00468944	2.0737	0.0710909
GO:0043254~regulation of protein complex assembly	20	1.14679	0.00487969	1.97129	0.0735971
GO:0006979~response to oxidative stress	31	1.77752	0.00495244	1.6768	0.0741025
GO:0019318~hexose metabolic process	35	2.00688	0.00493894	1.61708	0.0741822
GO:0006898~receptor-mediated endocytosis	14	0.802752	0.00500277	2.34324	0.0745528
GO:0018130~heterocycle biosynthetic process	15	0.860092	0.00502565	2.25529	0.0746066
GO:0006220~pyrimidine nucleotide metabolic process	11	0.630734	0.00518692	2.71053	0.0766312
GO:0045333~cellular respiration	21	1.20413	0.00521104	1.92049	0.0766943
GO:0030097~hemopoiesis	41	2.35092	0.00537094	1.54112	0.0786724
GO:0031327~negative regulation of cellular biosynthetic process	84	4.81651	0.00540841	1.32825	0.0789147
GO:0046777~protein amino acid autophosphorylation	19	1.08945	0.00585012	1.98289	0.0841878
GO:0051651~maintenance of location in cell	13	0.745413	0.00584477	2.40251	0.0844143
GO:0010558~negative regulation of macromolecule biosynthetic process	82	4.70183	0.0058333	1.32981	0.0845571
GO:0032774~RNA biosynthetic process	49	2.80963	0.00591265	1.46848	0.0847497
GO:0016568~chromatin modification	46	2.63761	0.00597099	1.48926	0.0852497
GO:0032984~macromolecular complex disassembly	9	0.516055	0.00617465	3.07067	0.0877251
GO:0034623~cellular macromolecular complex disassembly	9	0.516055	0.00617465	3.07067	0.0877251
GO:0001836~release of cytochrome c from mitochondria	8	0.458716	0.00633745	3.37936	0.0896236
GO:0009394~2'-deoxyribonucleotide metabolic process	8	0.458716	0.00633745	3.37936	0.0896236
GO:0051130~positive regulation of cellular component organization	33	1.8922	0.00641198	1.61733	0.0903162
GO:0051098~regulation of binding	29	1.66284	0.00643838	1.6814	0.0903575
GO:0006006~glucose metabolic process	29	1.66284	0.00643838	1.6814	0.0903575
GO:0006402~mRNA catabolic process	12	0.688073	0.00679216	2.47558	0.0947672
GO:0032886~regulation of microtubule-based process	13	0.745413	0.00696492	2.35348	0.0967318
GO:0043434~response to peptide hormone stimulus	29	1.66284	0.00704697	1.67048	0.0974834
GO:0031577~spindle checkpoint	6	0.344037	0.00722744	4.43541	0.0995201
GO:0006351~transcription, DNA-dependent	48	2.75229	0.00735457	1.45822	0.100843
GO:0032583~regulation of gene-specific transcription	26	1.49083	0.00756911	1.7212	0.103288
GO:0006108~malate metabolic process	5	0.286697	0.00772632	5.54426	0.10462
GO:0009263~deoxyribonucleotide biosynthetic process	5	0.286697	0.00772632	5.54426	0.10462
GO:0019047~provirus integration	5	0.286697	0.00772632	5.54426	0.10462
GO:0030069~lysogeny	5	0.286697	0.00772632	5.54426	0.10462
GO:0040001~establishment of mitotic spindle localization	5	0.286697	0.00772632	5.54426	0.10462
GO:0009063~cellular amino acid catabolic process	16	0.917431	0.00770566	2.08725	0.104704
GO:0010035~response to inorganic substance	36	2.06422	0.00786062	1.5578	0.105991
GO:0010551~regulation of specific transcription from RNA polymerase II promoter	20	1.14679	0.0079307	1.88741	0.106181
GO:0006284~base-excision repair	9	0.516055	0.00792431	2.95694	0.106452
GO:0006338~chromatin remodeling	14	0.802752	0.00817246	2.2177	0.108888
GO:0044272~sulfur compound biosynthetic process	13	0.745413	0.00824729	2.30641	0.109472
GO:0031575~G1/S transition checkpoint	7	0.401376	0.00835173	3.65269	0.110423
GO:0006221~pyrimidine nucleotide biosynthetic process	8	0.458716	0.00840656	3.22575	0.110748
GO:0043525~positive regulation of neuron apoptosis	8	0.458716	0.00840656	3.22575	0.110748
GO:0048538~thymus development	8	0.458716	0.00840656	3.22575	0.110748
GO:0045930~negative regulation of mitotic cell cycle	8	0.458716	0.00840656	3.22575	0.110748
GO:0010629~negative regulation of gene expression	75	4.30046	0.00981189	1.32006	0.1277
GO:0015980~energy derivation by oxidation of organic compounds	27	1.54817	0.0100357	1.66328	0.130012
GO:0006357~regulation of transcription from RNA polymerase II promoter	103	5.90596	0.010517	1.2568	0.135403
GO:0051235~maintenance of location	15	0.860092	0.0106148	2.0791	0.136147
GO:0043523~regulation of neuron apoptosis	19	1.08945	0.0107035	1.87273	0.136348
GO:0006607~NLS-bearing substrate import into nucleus	6	0.344037	0.0106689	4.09422	0.136364
GO:0009719~response to endogenous stimulus	62	3.55505	0.0108498	1.358	0.137654
GO:0070585~protein localization in mitochondrion	10	0.573394	0.0109656	2.60906	0.138161
GO:0006626~protein targeting to mitochondrion	10	0.573394	0.0109656	2.60906	0.138161
GO:0043648~dicarboxylic acid metabolic process	10	0.573394	0.0109656	2.60906	0.138161
GO:0010332~response to gamma radiation	8	0.458716	0.010932	3.0855	0.138196
GO:0051188~cofactor biosynthetic process	20	1.14679	0.0111068	1.82903	0.139387
GO:0046496~nicotinamide nucleotide metabolic process	11	0.630734	0.0114142	2.43948	0.142536
GO:0006767~water-soluble vitamin metabolic process	11	0.630734	0.0114142	2.43948	0.142536
GO:0006769~nicotinamide metabolic process	11	0.630734	0.0114142	2.43948	0.142536
GO:0009119~ribonucleoside metabolic process	12	0.688073	0.0115095	2.31413	0.142766
GO:0051259~protein oligomerization	31	1.77752	0.0115058	1.58043	0.14316
GO:0006399~tRNA metabolic process	23	1.31881	0.0118205	1.72906	0.145903
GO:0065004~protein-DNA complex assembly	19	1.08945	0.0119786	1.85215	0.146823
GO:0043101~purine salvage	4	0.229358	0.011973	7.09666	0.147204
GO:0002326~B cell lineage commitment	4	0.229358	0.011973	7.09666	0.147204
GO:0006271~DNA strand elongation during DNA replication	4	0.229358	0.011973	7.09666	0.147204
GO:0030388~fructose 1,6-bisphosphate metabolic process	4	0.229358	0.011973	7.09666	0.147204
GO:0009310~amine catabolic process	17	0.974771	0.0122845	1.93338	0.149846
GO:0030036~actin cytoskeleton organization	38	2.1789	0.0124227	1.49155	0.150955
GO:0009411~response to UV	14	0.802752	0.0127421	2.10494	0.154083
GO:0006694~steroid biosynthetic process	18	1.03211	0.0128924	1.87853	0.155301
GO:0006366~transcription from RNA polymerase II promoter	39	2.23624	0.0129388	1.47847	0.155358
GO:0010553~negative regulation of specific transcription from RNA polymerase II promoter	11	0.630734	0.0136115	2.37998	0.162313
GO:0009820~alkaloid metabolic process	11	0.630734	0.0136115	2.37998	0.162313
GO:0043242~negative regulation of protein complex disassembly	11	0.630734	0.0136115	2.37998	0.162313
GO:0000910~cytokinesis	11	0.630734	0.0136115	2.37998	0.162313
GO:0046649~lymphocyte activation	34	1.94954	0.0146406	1.51562	0.172534
GO:0051168~nuclear export	14	0.802752	0.014637	2.06986	0.172995
GO:0051453~regulation of intracellular pH	6	0.344037	0.0150811	3.80178	0.176761
GO:0006268~DNA unwinding during replication	6	0.344037	0.0150811	3.80178	0.176761
GO:0000079~regulation of cyclin-dependent protein kinase activity	13	0.745413	0.0153038	2.13557	0.178627
GO:0022900~electron transport chain	22	1.26147	0.0155937	1.71191	0.18119
GO:0014070~response to organic cyclic substance	23	1.31881	0.0156583	1.68619	0.181356
GO:0032582~negative regulation of gene-specific transcription	12	0.688073	0.0158247	2.2177	0.182591
GO:0045185~maintenance of protein location	12	0.688073	0.0158247	2.2177	0.182591
GO:0043193~positive regulation of gene-specific transcription	18	1.03211	0.0161134	1.83534	0.184058
GO:0030521~androgen receptor signaling pathway	10	0.573394	0.0160337	2.46412	0.184262
GO:0001649~osteoblast differentiation	11	0.630734	0.0161109	2.32331	0.184548
GO:0019362~pyridine nucleotide metabolic process	11	0.630734	0.0161109	2.32331	0.184548
GO:0015992~proton transport	14	0.802752	0.0167399	2.03593	0.190009
GO:0010948~negative regulation of cell cycle process	8	0.458716	0.0175548	2.83866	0.197802
GO:0048015~phosphoinositide-mediated signaling	18	1.03211	0.0179417	1.81449	0.201172
GO:0006417~regulation of translation	25	1.43349	0.018464	1.61876	0.205862
GO:0043009~chordate embryonic development	51	2.92431	0.0186184	1.3668	0.206843
GO:0030522~intracellular receptor-mediated signaling pathway	16	0.917431	0.0187716	1.89244	0.207243
GO:0008637~apoptotic mitochondrial changes	9	0.516055	0.0187695	2.5754	0.207783
GO:0031110~regulation of microtubule polymerization or depolymerization	9	0.516055	0.0187695	2.5754	0.207783
GO:0006275~regulation of DNA replication	14	0.802752	0.0190641	2.00309	0.209569
GO:0051293~establishment of spindle localization	5	0.286697	0.01927	4.43541	0.211028
GO:0009200~deoxyribonucleoside triphosphate metabolic process	5	0.286697	0.01927	4.43541	0.211028
GO:0051653~spindle localization	5	0.286697	0.01927	4.43541	0.211028
GO:0006107~oxaloacetate metabolic process	5	0.286697	0.01927	4.43541	0.211028
GO:0048678~response to axon injury	7	0.401376	0.019488	3.10479	0.212593
GO:0009065~glutamine family amino acid catabolic process	7	0.401376	0.019488	3.10479	0.212593
GO:0030029~actin filament-based process	39	2.23624	0.0201005	1.43553	0.217967
GO:0043603~cellular amide metabolic process	13	0.745413	0.0202061	2.0593	0.218409
GO:0009408~response to heat	13	0.745413	0.0202061	2.0593	0.218409
GO:0009792~embryonic development ending in birth or egg hatching	51	2.92431	0.0217994	1.35453	0.231198
GO:0006818~hydrogen transport	14	0.802752	0.0216226	1.97129	0.231336
GO:0016481~negative regulation of transcription	67	3.84174	0.0217988	1.29487	0.231791
GO:0000018~regulation of DNA recombination	8	0.458716	0.0217474	2.72948	0.23191
GO:0032986~protein-DNA complex disassembly	4	0.229358	0.0219511	5.91388	0.232019
GO:0006337~nucleosome disassembly	4	0.229358	0.0219511	5.91388	0.232019
GO:0031498~chromatin disassembly	4	0.229358	0.0219511	5.91388	0.232019
GO:0022616~DNA strand elongation	4	0.229358	0.0219511	5.91388	0.232019
GO:0010552~positive regulation of specific transcription from RNA polymerase II promoter	13	0.745413	0.023055	2.02317	0.241647
GO:0046700~heterocycle catabolic process	16	0.917431	0.0234893	1.84329	0.245011
GO:0006334~nucleosome assembly	17	0.974771	0.0240405	1.79528	0.249404
GO:0016569~covalent chromatin modification	23	1.31881	0.0241676	1.61928	0.249925
GO:0043244~regulation of protein complex disassembly	12	0.688073	0.0244242	2.08725	0.251608
GO:0051495~positive regulation of cytoskeleton organization	11	0.630734	0.0256432	2.16842	0.261844
GO:0008285~negative regulation of cell proliferation	54	3.09633	0.0260935	1.32694	0.265166
GO:0030518~steroid hormone receptor signaling pathway	13	0.745413	0.0261888	1.98829	0.265349
GO:0008213~protein amino acid alkylation	10	0.573394	0.0265755	2.27457	0.268073
GO:0007259~JAK-STAT cascade	10	0.573394	0.0265755	2.27457	0.268073
GO:0006479~protein amino acid methylation	10	0.573394	0.0265755	2.27457	0.268073
GO:0051650~establishment of vesicle localization	9	0.516055	0.0270054	2.41931	0.271147
GO:0031124~mRNA 3'-end processing	6	0.344037	0.0272001	3.32656	0.272169
GO:0030641~regulation of cellular pH	6	0.344037	0.0272001	3.32656	0.272169
GO:0051452~intracellular pH reduction	5	0.286697	0.0276285	4.03219	0.275186
GO:0045841~negative regulation of mitotic metaphase/anaphase transition	5	0.286697	0.0276285	4.03219	0.275186
GO:0007094~mitotic cell cycle spindle assembly checkpoint	5	0.286697	0.0276285	4.03219	0.275186
GO:0045648~positive regulation of erythrocyte differentiation	5	0.286697	0.0276285	4.03219	0.275186
GO:0006378~mRNA polyadenylation	5	0.286697	0.0276285	4.03219	0.275186
GO:0031571~G1 DNA damage checkpoint	5	0.286697	0.0276285	4.03219	0.275186
GO:0002244~hemopoietic progenitor cell differentiation	5	0.286697	0.0276285	4.03219	0.275186
GO:0043281~regulation of caspase activity	16	0.917431	0.0290437	1.79662	0.286526
GO:0052547~regulation of peptidase activity	17	0.974771	0.0294124	1.75353	0.288935
GO:0042168~heme metabolic process	7	0.401376	0.0308763	2.82253	0.300381
GO:0000718~nucleotide-excision repair, DNA damage removal	7	0.401376	0.0308763	2.82253	0.300381
GO:0006903~vesicle targeting	7	0.401376	0.0308763	2.82253	0.300381
GO:0030071~regulation of mitotic metaphase/anaphase transition	7	0.401376	0.0308763	2.82253	0.300381
GO:0015985~energy coupled proton transport, down electrochemical gradient	10	0.573394	0.0309772	2.2177	0.300505
GO:0015986~ATP synthesis coupled proton transport	10	0.573394	0.0309772	2.2177	0.300505
GO:0016570~histone modification	22	1.26147	0.0312715	1.59966	0.302207
GO:0001889~liver development	12	0.688073	0.0317821	2.00849	0.305649
GO:0000723~telomere maintenance	8	0.458716	0.032107	2.53452	0.307564
GO:0008156~negative regulation of DNA replication	8	0.458716	0.032107	2.53452	0.307564
GO:0031497~chromatin assembly	17	0.974771	0.0324094	1.73338	0.308573
GO:0016125~sterol metabolic process	19	1.08945	0.0323346	1.66877	0.308683
GO:0009725~response to hormone stimulus	54	3.09633	0.0341847	1.30524	0.321918
GO:0044270~nitrogen compound catabolic process	14	0.802752	0.0344543	1.8536	0.323297
GO:0010324~membrane invagination	35	2.00688	0.0346193	1.41127	0.323853
GO:0006897~endocytosis	35	2.00688	0.0346193	1.41127	0.323853
GO:0051491~positive regulation of filopodium assembly	4	0.229358	0.0352348	5.06904	0.327159
GO:0040023~establishment of nucleus localization	4	0.229358	0.0352348	5.06904	0.327159
GO:0051095~regulation of helicase activity	4	0.229358	0.0352348	5.06904	0.327159
GO:0014065~phosphoinositide 3-kinase cascade	4	0.229358	0.0352348	5.06904	0.327159
GO:0051131~chaperone-mediated protein complex assembly	4	0.229358	0.0352348	5.06904	0.327159
GO:0051489~regulation of filopodium assembly	4	0.229358	0.0352348	5.06904	0.327159
GO:0006002~fructose 6-phosphate metabolic process	4	0.229358	0.0352348	5.06904	0.327159
GO:0021819~layer formation in the cerebral cortex	3	0.172018	0.035197	8.87082	0.327599
GO:0006106~fumarate metabolic process	3	0.172018	0.035197	8.87082	0.327599
GO:0035305~negative regulation of dephosphorylation	3	0.172018	0.035197	8.87082	0.327599
GO:0046100~hypoxanthine metabolic process	3	0.172018	0.035197	8.87082	0.327599
GO:0033240~positive regulation of cellular amine metabolic process	3	0.172018	0.035197	8.87082	0.327599
GO:0035308~negative regulation of protein amino acid dephosphorylation	3	0.172018	0.035197	8.87082	0.327599
GO:0006446~regulation of translational initiation	10	0.573394	0.0358613	2.16361	0.331233
GO:0006405~RNA export from nucleus	10	0.573394	0.0358613	2.16361	0.331233
GO:0006919~activation of caspase activity	12	0.688073	0.0359974	1.97129	0.331537
GO:0000956~nuclear-transcribed mRNA catabolic process	9	0.516055	0.0374573	2.28107	0.341826
GO:0031023~microtubule organizing center organization	9	0.516055	0.0374573	2.28107	0.341826
GO:0030004~cellular monovalent inorganic cation homeostasis	7	0.401376	0.0379154	2.69981	0.343749
GO:0042364~water-soluble vitamin biosynthetic process	7	0.401376	0.0379154	2.69981	0.343749
GO:0045839~negative regulation of mitosis	5	0.286697	0.0378291	3.69617	0.343855
GO:0045851~pH reduction	5	0.286697	0.0378291	3.69617	0.343855
GO:0051784~negative regulation of nuclear division	5	0.286697	0.0378291	3.69617	0.343855
GO:0010039~response to iron ion	5	0.286697	0.0378291	3.69617	0.343855
GO:0006613~cotranslational protein targeting to membrane	5	0.286697	0.0378291	3.69617	0.343855
GO:0032271~regulation of protein polymerization	14	0.802752	0.0383712	1.82635	0.345631
GO:0043393~regulation of protein binding	8	0.458716	0.0383447	2.44712	0.346182
GO:0032200~telomere organization	8	0.458716	0.0383447	2.44712	0.346182
GO:0042278~purine nucleoside metabolic process	8	0.458716	0.0383447	2.44712	0.346182
GO:0046128~purine ribonucleoside metabolic process	8	0.458716	0.0383447	2.44712	0.346182
GO:0051253~negative regulation of RNA metabolic process	53	3.03899	0.0387539	1.29877	0.347699
GO:0052548~regulation of endopeptidase activity	16	0.917431	0.0391075	1.73089	0.348793
GO:0032956~regulation of actin cytoskeleton organization	17	0.974771	0.0390652	1.69443	0.34923
GO:0019725~cellular homeostasis	66	3.7844	0.0397398	1.25638	0.352635
GO:0009314~response to radiation	32	1.83486	0.0406882	1.41933	0.357947
GO:0051494~negative regulation of cytoskeleton organization	12	0.688073	0.0405899	1.93545	0.357998
GO:0031647~regulation of protein stability	10	0.573394	0.0412478	2.1121	0.361174
GO:0045892~negative regulation of transcription, DNA-dependent	52	2.98165	0.0421089	1.29574	0.366488
GO:0043414~biopolymer methylation	14	0.802752	0.0425935	1.79988	0.369116
GO:0009108~coenzyme biosynthetic process	14	0.802752	0.0425935	1.79988	0.369116
GO:0006352~transcription initiation	16	0.917431	0.0429587	1.71004	0.370894
GO:0019882~antigen processing and presentation	16	0.917431	0.0429587	1.71004	0.370894
GO:0007163~establishment or maintenance of cell polarity	11	0.630734	0.0438567	1.99141	0.376327
GO:0045055~regulated secretory pathway	6	0.344037	0.044169	2.95694	0.377697
GO:0032392~DNA geometric change	6	0.344037	0.044169	2.95694	0.377697
GO:0045646~regulation of erythrocyte differentiation	6	0.344037	0.044169	2.95694	0.377697
GO:0032508~DNA duplex unwinding	6	0.344037	0.044169	2.95694	0.377697
GO:0006512~ubiquitin cycle	7	0.401376	0.0458989	2.58732	0.388639
GO:0030832~regulation of actin filament length	13	0.745413	0.0466105	1.83049	0.392611
GO:0060249~anatomical structure homeostasis	19	1.08945	0.0490707	1.59005	0.407982
GO:0045321~leukocyte activation	37	2.12156	0.0495312	1.35628	0.410158
GO:0007076~mitotic chromosome condensation	5	0.286697	0.0499003	3.41185	0.41173
GO:0031572~G2/M transition DNA damage checkpoint	5	0.286697	0.0499003	3.41185	0.41173
GO:0031112~positive regulation of microtubule polymerization or depolymerization	5	0.286697	0.0499003	3.41185	0.41173
GO:0031056~regulation of histone modification	5	0.286697	0.0499003	3.41185	0.41173
GO:0051648~vesicle localization	9	0.516055	0.050323	2.15777	0.413633
GO:0032970~regulation of actin filament-based process	17	0.974771	0.0508136	1.63917	0.415952
GO:0008203~cholesterol metabolic process	17	0.974771	0.0508136	1.63917	0.415952
GO:0000122~negative regulation of transcription from RNA polymerase II promoter	40	2.29358	0.0511432	1.33396	0.417236
GO:0043094~cellular metabolic compound salvage	4	0.229358	0.0517398	4.43541	0.420188
GO:0046129~purine ribonucleoside biosynthetic process	4	0.229358	0.0517398	4.43541	0.420188
GO:0042451~purine nucleoside biosynthetic process	4	0.229358	0.0517398	4.43541	0.420188
GO:0046605~regulation of centrosome cycle	4	0.229358	0.0517398	4.43541	0.420188
GO:0006301~postreplication repair	4	0.229358	0.0517398	4.43541	0.420188
GO:0042455~ribonucleoside biosynthetic process	4	0.229358	0.0517398	4.43541	0.420188
GO:0009163~nucleoside biosynthetic process	4	0.229358	0.0517398	4.43541	0.420188
GO:0032469~endoplasmic reticulum calcium ion homeostasis	4	0.229358	0.0517398	4.43541	0.420188
GO:0010038~response to metal ion	22	1.26147	0.0527936	1.51285	0.425955
GO:0051321~meiotic cell cycle	18	1.03211	0.054191	1.59675	0.433746
GO:0007098~centrosome cycle	6	0.344037	0.054571	2.80131	0.435248
GO:0030261~chromosome condensation	7	0.401376	0.0548497	2.48383	0.436125
GO:0006213~pyrimidine nucleoside metabolic process	7	0.401376	0.0548497	2.48383	0.436125
GO:0008610~lipid biosynthetic process	47	2.69495	0.0557356	1.2908	0.439837
GO:0043524~negative regulation of neuron apoptosis	11	0.630734	0.0556265	1.91331	0.439997
GO:0002443~leukocyte mediated immunity	16	0.917431	0.056109	1.65039	0.441257
GO:0034097~response to cytokine stimulus	15	0.860092	0.0567851	1.68433	0.44365
GO:0034656~nucleobase, nucleoside and nucleotide catabolic process	12	0.688073	0.0567541	1.83534	0.444279
GO:0034655~nucleobase, nucleoside, nucleotide and nucleic acid catabolic process	12	0.688073	0.0567541	1.83534	0.444279
GO:0001936~regulation of endothelial cell proliferation	8	0.458716	0.0615963	2.2177	0.470629
GO:0051297~centrosome organization	8	0.458716	0.0615963	2.2177	0.470629
GO:0009267~cellular response to starvation	8	0.458716	0.0615963	2.2177	0.470629
GO:0043280~positive regulation of caspase activity	12	0.688073	0.0629719	1.80423	0.477501
GO:0010952~positive regulation of peptidase activity	12	0.688073	0.0629719	1.80423	0.477501
GO:0009264~deoxyribonucleotide catabolic process	5	0.286697	0.063828	3.16815	0.481403
GO:0043631~RNA polyadenylation	5	0.286697	0.063828	3.16815	0.481403
GO:0006884~cell volume homeostasis	5	0.286697	0.063828	3.16815	0.481403
GO:0009147~pyrimidine nucleoside triphosphate metabolic process	5	0.286697	0.063828	3.16815	0.481403
GO:0046716~muscle maintenance	5	0.286697	0.063828	3.16815	0.481403
GO:0009069~serine family amino acid metabolic process	7	0.401376	0.0647803	2.3883	0.485788
GO:0031100~organ regeneration	7	0.401376	0.0647803	2.3883	0.485788
GO:0051289~protein homotetramerization	7	0.401376	0.0647803	2.3883	0.485788
GO:0006687~glycosphingolipid metabolic process	7	0.401376	0.0647803	2.3883	0.485788
GO:0030330~DNA damage response, signal transduction by p53 class mediator	7	0.401376	0.0647803	2.3883	0.485788
GO:0030262~apoptotic nuclear changes	7	0.401376	0.0647803	2.3883	0.485788
GO:0043174~nucleoside salvage	3	0.172018	0.0651665	6.65311	0.48705
GO:0015014~heparan sulfate proteoglycan biosynthetic process, polysaccharide chain biosynthetic process	3	0.172018	0.0651665	6.65311	0.48705
GO:0006166~purine ribonucleoside salvage	3	0.172018	0.0651665	6.65311	0.48705
GO:0000281~cytokinesis after mitosis	3	0.172018	0.0651665	6.65311	0.48705
GO:0000320~re-entry into mitotic cell cycle	3	0.172018	0.0651665	6.65311	0.48705
GO:0021801~cerebral cortex radial glia guided migration	3	0.172018	0.0651665	6.65311	0.48705
GO:0007097~nuclear migration	3	0.172018	0.0651665	6.65311	0.48705
GO:0007008~outer mitochondrial membrane organization	3	0.172018	0.0651665	6.65311	0.48705
GO:0070096~mitochondrial outer membrane translocase complex assembly	3	0.172018	0.0651665	6.65311	0.48705
GO:0007095~mitotic cell cycle G2/M transition DNA damage checkpoint	3	0.172018	0.0651665	6.65311	0.48705
GO:0019852~L-ascorbic acid metabolic process	3	0.172018	0.0651665	6.65311	0.48705
GO:0051262~protein tetramerization	9	0.516055	0.0657406	2.04711	0.48932
GO:0008299~isoprenoid biosynthetic process	6	0.344037	0.0662654	2.66125	0.491305
GO:0007050~cell cycle arrest	18	1.03211	0.0681933	1.55024	0.500718
GO:0030098~lymphocyte differentiation	18	1.03211	0.0681933	1.55024	0.500718
GO:0006944~membrane fusion	11	0.630734	0.0692999	1.84111	0.50567
GO:0001890~placenta development	12	0.688073	0.0696176	1.77416	0.506476
GO:0006195~purine nucleotide catabolic process	8	0.458716	0.0709092	2.1505	0.512291
GO:0007569~cell aging	8	0.458716	0.0709092	2.1505	0.512291
GO:0002566~somatic diversification of immune receptors via somatic mutation	4	0.229358	0.0712708	3.94259	0.513293
GO:0009151~purine deoxyribonucleotide metabolic process	4	0.229358	0.0712708	3.94259	0.513293
GO:0014037~Schwann cell differentiation	4	0.229358	0.0712708	3.94259	0.513293
GO:0045047~protein targeting to ER	4	0.229358	0.0712708	3.94259	0.513293
GO:0042987~amyloid precursor protein catabolic process	4	0.229358	0.0712708	3.94259	0.513293
GO:0030174~regulation of DNA replication initiation	4	0.229358	0.0712708	3.94259	0.513293
GO:0008635~activation of caspase activity by cytochrome c	4	0.229358	0.0712708	3.94259	0.513293
GO:0050732~negative regulation of peptidyl-tyrosine phosphorylation	4	0.229358	0.0712708	3.94259	0.513293
GO:0033205~cytokinesis during cell cycle	4	0.229358	0.0712708	3.94259	0.513293
GO:0016446~somatic hypermutation of immunoglobulin genes	4	0.229358	0.0712708	3.94259	0.513293
GO:0002252~immune effector process	22	1.26147	0.0735297	1.4564	0.523847
GO:0033077~T cell differentiation in the thymus	7	0.401376	0.0756932	2.29984	0.533685
GO:0006367~transcription initiation from RNA polymerase II promoter	13	0.745413	0.0759583	1.69589	0.534125
GO:0008624~induction of apoptosis by extracellular signals	19	1.08945	0.0762919	1.50487	0.534895
GO:0016064~immunoglobulin mediated immune response	11	0.630734	0.0768687	1.80702	0.535988
GO:0008064~regulation of actin polymerization or depolymerization	12	0.688073	0.0766965	1.74508	0.536005
GO:0048732~gland development	22	1.26147	0.0782579	1.44562	0.541798
GO:0007265~Ras protein signal transduction	18	1.03211	0.0787742	1.52071	0.5434
GO:0009266~response to temperature stimulus	15	0.860092	0.0795778	1.60316	0.544652
GO:0009146~purine nucleoside triphosphate catabolic process	6	0.344037	0.0792395	2.53452	0.544751
GO:0018210~peptidyl-threonine modification	6	0.344037	0.0792395	2.53452	0.544751
GO:0045814~negative regulation of gene expression, epigenetic	6	0.344037	0.0792395	2.53452	0.544751
GO:0043029~T cell homeostasis	6	0.344037	0.0792395	2.53452	0.544751
GO:0051303~establishment of chromosome localization	5	0.286697	0.0795603	2.95694	0.545414
GO:0010165~response to X-ray	5	0.286697	0.0795603	2.95694	0.545414
GO:0050000~chromosome localization	5	0.286697	0.0795603	2.95694	0.545414
GO:0046627~negative regulation of insulin receptor signaling pathway	5	0.286697	0.0795603	2.95694	0.545414
GO:0006820~anion transport	23	1.31881	0.0801018	1.42678	0.546263
GO:0017148~negative regulation of translation	8	0.458716	0.0810122	2.08725	0.549652
GO:0032259~methylation	14	0.802752	0.0814005	1.6341	0.549766
GO:0006119~oxidative phosphorylation	17	0.974771	0.081253	1.53882	0.549925
GO:0007126~meiosis	17	0.974771	0.081253	1.53882	0.549925
GO:0051327~M phase of meiotic cell cycle	17	0.974771	0.081253	1.53882	0.549925
GO:0030258~lipid modification	13	0.745413	0.0829825	1.67131	0.556162
GO:0031099~regeneration	13	0.745413	0.0829825	1.67131	0.556162
GO:0051101~regulation of DNA binding	20	1.14679	0.0841649	1.46625	0.560659
GO:0030183~B cell differentiation	10	0.573394	0.0849044	1.84809	0.563129
GO:0009110~vitamin biosynthetic process	7	0.401376	0.0875803	2.2177	0.574067
GO:0007595~lactation	7	0.401376	0.0875803	2.2177	0.574067
GO:0050821~protein stabilization	7	0.401376	0.0875803	2.2177	0.574067
GO:0006635~fatty acid beta-oxidation	7	0.401376	0.0875803	2.2177	0.574067
GO:0006081~cellular aldehyde metabolic process	7	0.401376	0.0875803	2.2177	0.574067
GO:0002449~lymphocyte mediated immunity	13	0.745413	0.0904	1.64744	0.585326
GO:0019221~cytokine-mediated signaling pathway	13	0.745413	0.0904	1.64744	0.585326
GO:0010243~response to organic nitrogen	12	0.688073	0.0921665	1.68968	0.591905
GO:0032868~response to insulin stimulus	17	0.974771	0.0935785	1.50804	0.594399
GO:0006888~ER to Golgi vesicle-mediated transport	9	0.516055	0.0937898	1.90089	0.594434
GO:0007127~meiosis I	9	0.516055	0.0937898	1.90089	0.594434
GO:0034220~ion transmembrane transport	10	0.573394	0.0941401	1.81037	0.595037
GO:0051647~nucleus localization	4	0.229358	0.0935569	3.54833	0.595145
GO:0006103~2-oxoglutarate metabolic process	4	0.229358	0.0935569	3.54833	0.595145
GO:0030325~adrenal gland development	4	0.229358	0.0935569	3.54833	0.595145
GO:0019724~B cell mediated immunity	11	0.630734	0.0934867	1.74248	0.595693
GO:0008633~activation of pro-apoptotic gene products	6	0.344037	0.093464	2.41931	0.596439
GO:0022612~gland morphogenesis	5	0.286697	0.0970137	2.77213	0.605801
GO:0031576~G2/M transition checkpoint	5	0.286697	0.0970137	2.77213	0.605801
GO:0007026~negative regulation of microtubule depolymerization	5	0.286697	0.0970137	2.77213	0.605801
GO:0031114~regulation of microtubule depolymerization	5	0.286697	0.0970137	2.77213	0.605801
GO:0006536~glutamate metabolic process	5	0.286697	0.0970137	2.77213	0.605801
GO:0006739~NADP metabolic process	5	0.286697	0.0970137	2.77213	0.605801
GO:0009081~branched chain family amino acid metabolic process	5	0.286697	0.0970137	2.77213	0.605801
GO:0002521~leukocyte differentiation	21	1.20413	0.0974327	1.42204	0.606636
GO:0007264~small GTPase mediated signal transduction	43	2.4656	0.0978083	1.25064	0.607296

## Sheet: 0.005
GO Term	Count	%	PValue	FE	Benjamini
GO:0007049~cell cycle	192	11.2875	7.78125e-29	2.24942	1.55703e-25
GO:0000278~mitotic cell cycle	120	7.05467	5.41087e-29	2.94856	2.16543e-25
GO:0022402~cell cycle process	153	8.99471	2.67445e-27	2.46192	3.56771e-24
GO:0006259~DNA metabolic process	129	7.58377	1.41089e-20	2.31777	1.4116e-17
GO:0022403~cell cycle phase	112	6.58436	4.92297e-20	2.45951	3.94034e-17
GO:0046907~intracellular transport	148	8.70076	3.50487e-18	2.04799	2.33775e-15
GO:0000398~nuclear mRNA splicing, via spliceosome	57	3.35097	4.1038e-17	3.38699	2.3462e-14
GO:0000377~RNA splicing, via transesterification reactions with bulged adenosine as nucleophile	57	3.35097	4.1038e-17	3.38699	2.3462e-14
GO:0000375~RNA splicing, via transesterification reactions	57	3.35097	4.1038e-17	3.38699	2.3462e-14
GO:0006974~response to DNA damage stimulus	98	5.76132	1.04102e-16	2.38862	5.55112e-14
GO:0031400~negative regulation of protein modification process	48	2.82187	5.58422e-16	3.66712	2.46803e-13
GO:0006260~DNA replication	63	3.7037	6.12673e-16	3.01452	2.66565e-13
GO:0006396~RNA processing	124	7.28983	2.48425e-15	2.06094	8.88623e-13
GO:0006886~intracellular protein transport	95	5.58495	4.75525e-15	2.30931	1.59206e-12
GO:0048285~organelle fission	69	4.05644	5.5837e-15	2.73933	1.70886e-12
GO:0000280~nuclear division	67	3.93886	8.12263e-15	2.76874	2.31681e-12
GO:0007067~mitosis	67	3.93886	8.12263e-15	2.76874	2.31681e-12
GO:0000087~M phase of mitotic cell cycle	67	3.93886	2.13453e-14	2.7193	5.33174e-12
GO:0008380~RNA splicing	78	4.58554	2.07899e-14	2.49693	5.53912e-12
GO:0070727~cellular macromolecule localization	100	5.87889	2.66915e-14	2.19599	6.27265e-12
GO:0033554~cellular response to stress	124	7.28983	3.53818e-14	1.99176	7.87415e-12
GO:0034613~cellular protein localization	99	5.82011	4.38087e-14	2.1899	9.23694e-12
GO:0000279~M phase	85	4.99706	5.48257e-14	2.34884	1.09744e-11
GO:0006397~mRNA processing	83	4.87948	1.06924e-13	2.35074	2.03748e-11
GO:0016071~mRNA metabolic process	91	5.34979	1.45643e-13	2.23599	2.64971e-11
GO:0032269~negative regulation of cellular protein metabolic process	57	3.35097	1.66323e-13	2.87894	2.89382e-11
GO:0051248~negative regulation of protein metabolic process	58	3.40976	2.66144e-13	2.81979	4.43756e-11
GO:0043933~macromolecular complex subunit organization	143	8.40682	3.59692e-13	1.83108	5.75827e-11
GO:0051301~cell division	77	4.52675	5.4616e-13	2.37301	8.40603e-11
GO:0006281~DNA repair	75	4.40917	6.02644e-13	2.4009	8.9323e-11
GO:0051726~regulation of cell cycle	83	4.87948	6.40061e-13	2.27972	9.14805e-11
GO:0065003~macromolecular complex assembly	133	7.81893	4.53827e-12	1.81828	6.2628e-10
GO:0031145~anaphase-promoting complex-dependent proteasomal ubiquitin-dependent protein catabolic process	30	1.76367	5.78639e-12	4.19603	7.71902e-10
GO:0034621~cellular macromolecular complex subunit organization	85	4.99706	6.45936e-12	2.16462	8.33886e-10
GO:0031397~negative regulation of protein ubiquitination	32	1.88125	8.245e-12	3.93142	1.03114e-09
GO:0051436~negative regulation of ubiquitin-protein ligase activity during mitotic cell cycle	29	1.70488	3.77194e-11	4.05616	4.57433e-09
GO:0051439~regulation of ubiquitin-protein ligase activity during mitotic cell cycle	30	1.76367	8.16924e-11	3.84144	9.61568e-09
GO:0051444~negative regulation of ubiquitin-protein ligase activity	29	1.70488	9.03554e-11	3.93508	1.03315e-08
GO:0051352~negative regulation of ligase activity	29	1.70488	9.03554e-11	3.93508	1.03315e-08
GO:0022613~ribonucleoprotein complex biogenesis	52	3.05703	9.61811e-11	2.6264	1.06921e-08
GO:0045184~establishment of protein localization	143	8.40682	1.64269e-10	1.6906	1.68565e-08
GO:0015031~protein transport	142	8.34803	1.62889e-10	1.6942	1.71548e-08
GO:0031396~regulation of protein ubiquitination	36	2.1164	1.60301e-10	3.2729	1.73385e-08
GO:0051438~regulation of ubiquitin-protein ligase activity	31	1.82246	2.2837e-10	3.61325	2.28485e-08
GO:0010498~proteasomal protein catabolic process	36	2.1164	2.99587e-10	3.20873	2.92426e-08
GO:0043161~proteasomal ubiquitin-dependent protein catabolic process	36	2.1164	2.99587e-10	3.20873	2.92426e-08
GO:0010605~negative regulation of macromolecule metabolic process	137	8.05409	3.16329e-10	1.6969	3.01416e-08
GO:0044271~nitrogen compound biosynthetic process	75	4.40917	5.89357e-10	2.09801	5.48513e-08
GO:0051340~regulation of ligase activity	31	1.82246	6.72847e-10	3.47942	6.11985e-08
GO:0000075~cell cycle checkpoint	33	1.94004	8.48043e-10	3.29688	7.54193e-08
GO:0008104~protein localization	156	9.17108	9.5018e-10	1.608	8.26657e-08
GO:0051325~interphase	36	2.1164	9.8579e-10	3.08764	8.39389e-08
GO:0006605~protein targeting	56	3.29218	1.20303e-09	2.36799	1.00303e-07
GO:0034622~cellular macromolecular complex assembly	73	4.29159	1.31116e-09	2.08702	1.07087e-07
GO:0051443~positive regulation of ubiquitin-protein ligase activity	28	1.64609	1.68e-09	3.63656	1.34467e-07
GO:0051329~interphase of mitotic cell cycle	35	2.05761	1.72082e-09	3.08931	1.35034e-07
GO:0051437~positive regulation of ubiquitin-protein ligase activity during mitotic cell cycle	27	1.5873	4.18534e-09	3.60982	3.2211e-07
GO:0034654~nucleobase, nucleoside, nucleotide and nucleic acid biosynthetic process	51	2.99824	4.3035e-09	2.40239	3.24955e-07
GO:0034404~nucleobase, nucleoside and nucleotide biosynthetic process	51	2.99824	4.3035e-09	2.40239	3.24955e-07
GO:0051351~positive regulation of ligase activity	28	1.64609	4.95487e-09	3.48711	3.67211e-07
GO:0006457~protein folding	48	2.82187	5.32816e-09	2.46546	3.87696e-07
GO:0031570~DNA integrity checkpoint	23	1.35215	7.11316e-09	4.0212	5.08336e-07
GO:0031398~positive regulation of protein ubiquitination	30	1.76367	8.45316e-09	3.24693	5.93501e-07
GO:0007346~regulation of mitotic cell cycle	43	2.52792	9.74966e-09	2.57191	6.72726e-07
GO:0009165~nucleotide biosynthetic process	49	2.88066	1.00241e-08	2.39505	6.79941e-07
GO:0051276~chromosome organization	96	5.64374	1.03993e-08	1.79953	6.9363e-07
GO:0031399~regulation of protein modification process	67	3.93886	1.06199e-08	2.06483	6.96738e-07
GO:0006461~protein complex assembly	98	5.76132	2.05671e-08	1.76427	1.32757e-06
GO:0070271~protein complex biogenesis	98	5.76132	2.05671e-08	1.76427	1.32757e-06
GO:0032268~regulation of cellular protein metabolic process	93	5.46737	2.85733e-08	1.78376	1.81508e-06
GO:0000226~microtubule cytoskeleton organization	41	2.41035	3.48374e-08	2.5357	2.17842e-06
GO:0009057~macromolecule catabolic process	136	7.9953	3.66498e-08	1.58314	2.25649e-06
GO:0044265~cellular macromolecule catabolic process	128	7.52499	4.2897e-08	1.6051	2.60112e-06
GO:0042770~DNA damage response, signal transduction	28	1.64609	4.74484e-08	3.18199	2.83415e-06
GO:0006913~nucleocytoplasmic transport	42	2.46914	6.82356e-08	2.44768	4.01586e-06
GO:0051169~nuclear transport	42	2.46914	1.00039e-07	2.4167	5.80226e-06
GO:0006511~ubiquitin-dependent protein catabolic process	56	3.29218	1.0223e-07	2.10379	5.84463e-06
GO:0009259~ribonucleotide metabolic process	40	2.35156	1.08025e-07	2.47385	6.08891e-06
GO:0006091~generation of precursor metabolites and energy	67	3.93886	1.18019e-07	1.94608	6.55986e-06
GO:0046112~nucleobase biosynthetic process	11	0.646678	1.65194e-07	7.14324	8.81472e-06
GO:0006310~DNA recombination	32	1.88125	1.63175e-07	2.77071	8.82465e-06
GO:0007010~cytoskeleton organization	85	4.99706	1.62232e-07	1.77241	8.89382e-06
GO:0009113~purine base biosynthetic process	9	0.529101	1.70272e-07	9.0914	8.9661e-06
GO:0007059~chromosome segregation	27	1.5873	2.61325e-07	3.03047	1.3582e-05
GO:0000077~DNA damage checkpoint	20	1.17578	2.69645e-07	3.78808	1.38348e-05
GO:0008283~cell proliferation	84	4.93827	3.26126e-07	1.75155	1.65208e-05
GO:0017038~protein import	36	2.1164	3.99091e-07	2.4984	1.99643e-05
GO:0007051~spindle organization	19	1.11699	4.61403e-07	3.83859	2.27965e-05
GO:0042440~pigment metabolic process	19	1.11699	4.61403e-07	3.83859	2.27965e-05
GO:0051656~establishment of organelle localization	24	1.41093	5.96958e-07	3.16223	2.9134e-05
GO:0033043~regulation of organelle organization	50	2.93945	6.17222e-07	2.09479	2.94058e-05
GO:0006403~RNA localization	30	1.76367	6.15523e-07	2.72742	2.96782e-05
GO:0033365~protein localization in organelle	38	2.23398	7.82416e-07	2.36625	3.68373e-05
GO:0009260~ribonucleotide biosynthetic process	34	1.99882	9.36069e-07	2.4928	4.35589e-05
GO:0042981~regulation of apoptosis	133	7.81893	1.0291e-06	1.50393	4.73377e-05
GO:0050657~nucleic acid transport	29	1.70488	1.06147e-06	2.71805	4.82714e-05
GO:0051236~establishment of RNA localization	29	1.70488	1.06147e-06	2.71805	4.82714e-05
GO:0050658~RNA transport	29	1.70488	1.06147e-06	2.71805	4.82714e-05
GO:0009150~purine ribonucleotide metabolic process	36	2.1164	1.5126e-06	2.37167	6.80138e-05
GO:0006163~purine nucleotide metabolic process	44	2.58671	1.53454e-06	2.15065	6.82336e-05
GO:0043067~regulation of programmed cell death	133	7.81893	1.75667e-06	1.48911	7.64124e-05
GO:0006261~DNA-dependent DNA replication	21	1.23457	1.75637e-06	3.29171	7.72387e-05
GO:0042254~ribosome biogenesis	33	1.94004	1.92161e-06	2.45915	8.2688e-05
GO:0010941~regulation of cell death	133	7.81893	2.16205e-06	1.48363	9.20441e-05
GO:0000082~G1/S transition of mitotic cell cycle	20	1.17578	4.18336e-06	3.24693	0.000176215
GO:0031401~positive regulation of protein modification process	43	2.52792	4.44314e-06	2.09054	0.000185207
GO:0051170~nuclear import	26	1.52851	5.42507e-06	2.68609	0.000223802
GO:0006302~double-strand break repair	21	1.23457	5.68205e-06	3.07934	0.00023201
GO:0007093~mitotic cell cycle checkpoint	17	0.999412	6.14195e-06	3.59427	0.000248254
GO:0046148~pigment biosynthetic process	16	0.940623	7.44839e-06	3.7298	0.000298041
GO:0015931~nucleobase, nucleoside, nucleotide and nucleic acid transport	30	1.76367	9.11783e-06	2.41365	0.000361219
GO:0022618~ribonucleoprotein complex assembly	22	1.29336	9.34726e-06	2.89871	0.000366677
GO:0009141~nucleoside triphosphate metabolic process	33	1.94004	9.7943e-06	2.2902	0.000376823
GO:0016044~membrane organization	71	4.17402	9.78457e-06	1.6942	0.000380103
GO:0009112~nucleobase metabolic process	12	0.705467	1.05017e-05	4.74334	0.000400188
GO:0009156~ribonucleoside monophosphate biosynthetic process	12	0.705467	1.05017e-05	4.74334	0.000400188
GO:0010564~regulation of cell cycle process	30	1.76367	1.09639e-05	2.39247	0.000413856
GO:0006606~protein import into nucleus	25	1.46972	1.16137e-05	2.64285	0.000434283
GO:0000070~mitotic sister chromatid segregation	15	0.881834	1.2916e-05	3.78808	0.000478497
GO:0006289~nucleotide-excision repair	19	1.11699	1.32107e-05	3.14066	0.000484924
GO:0009152~purine ribonucleotide biosynthetic process	30	1.76367	1.87339e-05	2.33113	0.000669185
GO:0043086~negative regulation of catalytic activity	55	3.23339	1.85045e-05	1.80515	0.000673007
GO:0000819~sister chromatid segregation	15	0.881834	1.86879e-05	3.6857	0.000673554
GO:0010608~posttranscriptional regulation of gene expression	45	2.6455	1.97615e-05	1.93892	0.000699635
GO:0043066~negative regulation of apoptosis	66	3.88007	2.05803e-05	1.69501	0.000715947
GO:0010033~response to organic substance	116	6.81952	2.04506e-05	1.46269	0.000717673
GO:0006164~purine nucleotide biosynthetic process	35	2.05761	2.13385e-05	2.14999	0.000735915
GO:0044092~negative regulation of molecular function	63	3.7037	2.25368e-05	1.71484	0.000770587
GO:0006297~nucleotide-excision repair, DNA gap filling	10	0.587889	2.4415e-05	5.34788	0.000827709
GO:0048193~Golgi vesicle transport	32	1.88125	2.63025e-05	2.2208	0.000884181
GO:0009161~ribonucleoside monophosphate metabolic process	12	0.705467	2.80979e-05	4.36387	0.00093664
GO:0016192~vesicle-mediated transport	96	5.64374	2.93715e-05	1.51523	0.000970988
GO:0043065~positive regulation of apoptosis	76	4.46796	3.10806e-05	1.60685	0.00101904
GO:0043069~negative regulation of programmed cell death	66	3.88007	3.23155e-05	1.6714	0.0010509
GO:0006144~purine base metabolic process	9	0.529101	3.41382e-05	5.84447	0.00110119
GO:0060548~negative regulation of cell death	66	3.88007	3.4639e-05	1.66676	0.00110841
GO:0043068~positive regulation of programmed cell death	76	4.46796	3.95678e-05	1.59572	0.0012461
GO:0051640~organelle localization	25	1.46972	3.94678e-05	2.47049	0.00125281
GO:0009144~purine nucleoside triphosphate metabolic process	30	1.76367	4.33186e-05	2.23559	0.0013535
GO:0051028~mRNA transport	24	1.41093	4.52479e-05	2.50797	0.00140279
GO:0016126~sterol biosynthetic process	14	0.823045	4.66699e-05	3.63656	0.00141398
GO:0010942~positive regulation of cell death	76	4.46796	4.6338e-05	1.58838	0.00141464
GO:0006401~RNA catabolic process	20	1.17578	4.60903e-05	2.79735	0.0014179
GO:0051187~cofactor catabolic process	13	0.764256	5.6836e-05	3.81252	0.00170879
GO:0006084~acetyl-CoA metabolic process	13	0.764256	5.6836e-05	3.81252	0.00170879
GO:0034504~protein localization in nucleus	25	1.46972	5.75183e-05	2.41792	0.0017164
GO:0006412~translation	61	3.58613	6.21027e-05	1.67545	0.00183936
GO:0007052~mitotic spindle organization	9	0.529101	6.60971e-05	5.45484	0.00194318
GO:0006099~tricarboxylic acid cycle	11	0.646678	7.41729e-05	4.34806	0.00216445
GO:0046356~acetyl-CoA catabolic process	11	0.646678	7.41729e-05	4.34806	0.00216445
GO:0051247~positive regulation of protein metabolic process	48	2.82187	7.70413e-05	1.79583	0.00223179
GO:0034660~ncRNA metabolic process	46	2.70429	8.18337e-05	1.81828	0.00235343
GO:0051052~regulation of DNA metabolic process	28	1.64609	8.38647e-05	2.23297	0.00239456
GO:0006096~glycolysis	16	0.940623	9.51481e-05	3.09494	0.00269707
GO:0007017~microtubule-based process	49	2.88066	0.000106345	1.76078	0.00299281
GO:0012501~programmed cell death	98	5.76132	0.000108009	1.45819	0.00301835
GO:0006007~glucose catabolic process	18	1.0582	0.000110115	2.82147	0.00305578
GO:0032270~positive regulation of cellular protein metabolic process	46	2.70429	0.000112375	1.79487	0.00309691
GO:0008219~cell death	112	6.58436	0.000113157	1.41618	0.0030971
GO:0006364~rRNA processing	24	1.41093	0.000115323	2.37167	0.00313487
GO:0022411~cellular component disassembly	17	0.999412	0.000118371	2.91611	0.0031959
GO:0045936~negative regulation of phosphate metabolic process	16	0.940623	0.000124478	3.03047	0.003338
GO:0010563~negative regulation of phosphorus metabolic process	16	0.940623	0.000124478	3.03047	0.003338
GO:0009116~nucleoside metabolic process	19	1.11699	0.000125897	2.69901	0.00335351
GO:0046164~alcohol catabolic process	22	1.29336	0.000129484	2.46927	0.00342609
GO:0002520~immune system development	52	3.05703	0.000131607	1.71287	0.0034593
GO:0051186~cofactor metabolic process	40	2.35156	0.000147125	1.8649	0.00384122
GO:0016265~death	112	6.58436	0.000151724	1.4064	0.00393538
GO:0009199~ribonucleoside triphosphate metabolic process	28	1.64609	0.00015596	2.15728	0.00401901
GO:0046365~monosaccharide catabolic process	20	1.17578	0.000170369	2.56096	0.00436146
GO:0051789~response to protein stimulus	26	1.52851	0.000190354	2.20912	0.00484092
GO:0002474~antigen processing and presentation of peptide antigen via MHC class I	9	0.529101	0.000203947	4.81309	0.00515301
GO:0009060~aerobic respiration	13	0.764256	0.000221195	3.3768	0.00555257
GO:0016072~rRNA metabolic process	24	1.41093	0.000228565	2.27285	0.00570133
GO:0006915~apoptosis	95	5.58495	0.000250099	1.43469	0.00619823
GO:0009109~coenzyme catabolic process	11	0.646678	0.000252722	3.84636	0.0062245
GO:0006695~cholesterol biosynthetic process	11	0.646678	0.000252722	3.84636	0.0062245
GO:0043039~tRNA aminoacylation	15	0.881834	0.000283623	2.96459	0.00694034
GO:0006418~tRNA aminoacylation for protein translation	15	0.881834	0.000283623	2.96459	0.00694034
GO:0043038~amino acid activation	15	0.881834	0.000283623	2.96459	0.00694034
GO:0016310~phosphorylation	120	7.05467	0.000307293	1.36371	0.0074718
GO:0016053~organic acid biosynthetic process	33	1.94004	0.000309543	1.93559	0.00748088
GO:0046394~carboxylic acid biosynthetic process	33	1.94004	0.000309543	1.93559	0.00748088
GO:0030865~cortical cytoskeleton organization	8	0.470312	0.000325958	5.19508	0.00778211
GO:0009127~purine nucleoside monophosphate biosynthetic process	9	0.529101	0.000331851	4.5457	0.00778301
GO:0016447~somatic recombination of immunoglobulin gene segments	9	0.529101	0.000331851	4.5457	0.00778301
GO:0009168~purine ribonucleoside monophosphate biosynthetic process	9	0.529101	0.000331851	4.5457	0.00778301
GO:0051493~regulation of cytoskeleton organization	30	1.76367	0.000330056	2.00546	0.0077867
GO:0043623~cellular protein complex assembly	34	1.99882	0.000325256	1.90807	0.00781201
GO:0009205~purine ribonucleoside triphosphate metabolic process	27	1.5873	0.000335056	2.09801	0.00781213
GO:0030163~protein catabolic process	97	5.70253	0.00032931	1.41779	0.00781524
GO:0006839~mitochondrial transport	19	1.11699	0.00035314	2.50343	0.00809075
GO:0019320~hexose catabolic process	19	1.11699	0.00035314	2.50343	0.00809075
GO:0001701~in utero embryonic development	36	2.1164	0.000351945	1.8596	0.0081099
GO:0051603~proteolysis involved in cellular protein catabolic process	94	5.52616	0.00035022	1.42432	0.00811703
GO:0009262~deoxyribonucleotide metabolic process	11	0.646678	0.00036213	3.7039	0.00824869
GO:0044257~cellular protein catabolic process	94	5.52616	0.000414805	1.41723	0.0093897
GO:0007005~mitochondrion organization	30	1.76367	0.000426609	1.97639	0.00960136
GO:0010639~negative regulation of organelle organization	21	1.23457	0.000445987	2.32828	0.00997931
GO:0000387~spliceosomal snRNP biogenesis	11	0.646678	0.000508289	3.57162	0.0113026
GO:0010638~positive regulation of organelle organization	21	1.23457	0.000527917	2.30023	0.0116718
GO:0006732~coenzyme metabolic process	32	1.88125	0.000535345	1.90147	0.0117701
GO:0006308~DNA catabolic process	17	0.999412	0.000567621	2.5759	0.0124074
GO:0009142~nucleoside triphosphate biosynthetic process	24	1.41093	0.00058011	2.13915	0.0126098
GO:0001666~response to hypoxia	29	1.70488	0.000584754	1.96754	0.0126415
GO:0016052~carbohydrate catabolic process	25	1.46972	0.000642318	2.08518	0.0137295
GO:0002562~somatic diversification of immune receptors via germline recombination within a single locus	10	0.587889	0.00064205	3.78808	0.0137975
GO:0016444~somatic cell DNA recombination	10	0.587889	0.00064205	3.78808	0.0137975
GO:0051129~negative regulation of cellular component organization	30	1.76367	0.00069696	1.92072	0.0148101
GO:0019941~modification-dependent protein catabolic process	89	5.23222	0.00071354	1.40964	0.0150799
GO:0043632~modification-dependent macromolecule catabolic process	89	5.23222	0.00071354	1.40964	0.0150799
GO:0044275~cellular carbohydrate catabolic process	21	1.23457	0.000731555	2.24611	0.0153766
GO:0007568~aging	25	1.46972	0.000737659	2.06623	0.015423
GO:0009126~purine nucleoside monophosphate metabolic process	9	0.529101	0.000781034	4.09113	0.016238
GO:0009167~purine ribonucleoside monophosphate metabolic process	9	0.529101	0.000781034	4.09113	0.016238
GO:0007088~regulation of mitosis	16	0.940623	0.000794592	2.59754	0.0164324
GO:0051783~regulation of nuclear division	16	0.940623	0.000794592	2.59754	0.0164324
GO:0006796~phosphate metabolic process	139	8.17166	0.000814319	1.29877	0.0167505
GO:0006793~phosphorus metabolic process	139	8.17166	0.000814319	1.29877	0.0167505
GO:0006270~DNA replication initiation	8	0.470312	0.000890793	4.5457	0.0182163
GO:0002204~somatic recombination of immunoglobulin genes during immune response	7	0.411523	0.000897016	5.30332	0.0182492
GO:0002208~somatic diversification of immunoglobulins during immune response	7	0.411523	0.000897016	5.30332	0.0182492
GO:0045190~isotype switching	7	0.411523	0.000897016	5.30332	0.0182492
GO:0044093~positive regulation of molecular function	90	5.29101	0.000909775	1.39629	0.018413
GO:0006916~anti-apoptosis	39	2.29277	0.000928879	1.72119	0.0187016
GO:0002377~immunoglobulin production	11	0.646678	0.00094783	3.33351	0.0189842
GO:0045787~positive regulation of cell cycle	16	0.940623	0.000970551	2.55197	0.0193384
GO:0045786~negative regulation of cell cycle	20	1.17578	0.00102253	2.24479	0.0202632
GO:0007242~intracellular signaling cascade	173	10.1705	0.00104789	1.25224	0.0206585
GO:0042127~regulation of cell proliferation	115	6.76073	0.001101	1.32848	0.0215885
GO:0009064~glutamine family amino acid metabolic process	15	0.881834	0.00111342	2.62252	0.0217231
GO:0002440~production of molecular mediator of immune response	11	0.646678	0.00126299	3.22598	0.0244877
GO:0070482~response to oxygen levels	29	1.70488	0.00134128	1.86986	0.0258616
GO:0000059~protein import into nucleus, docking	8	0.470312	0.00137159	4.2783	0.026312
GO:0006000~fructose metabolic process	8	0.470312	0.00137159	4.2783	0.026312
GO:0070507~regulation of microtubule cytoskeleton organization	13	0.764256	0.00141499	2.814	0.0270046
GO:0006986~response to unfolded protein	18	1.0582	0.00145022	2.30486	0.0275367
GO:0002381~immunoglobulin production during immune response	7	0.411523	0.00151156	4.89537	0.0285503
GO:0030866~cortical actin cytoskeleton organization	7	0.411523	0.00151156	4.89537	0.0285503
GO:0051172~negative regulation of nitrogen compound metabolic process	80	4.70312	0.00160762	1.40137	0.0301959
GO:0043488~regulation of mRNA stability	9	0.529101	0.00162199	3.71921	0.0303199
GO:0016445~somatic diversification of immunoglobulins	9	0.529101	0.00162199	3.71921	0.0303199
GO:0001933~negative regulation of protein amino acid phosphorylation	11	0.646678	0.00165847	3.12517	0.0307052
GO:0008629~induction of apoptosis by intracellular signals	15	0.881834	0.00165663	2.52539	0.030814
GO:0002200~somatic diversification of immune receptors	10	0.587889	0.00169724	3.36718	0.0311245
GO:0010212~response to ionizing radiation	16	0.940623	0.00170712	2.42437	0.0311604
GO:0043085~positive regulation of catalytic activity	80	4.70312	0.00169358	1.39868	0.0312012
GO:0009123~nucleoside monophosphate metabolic process	17	0.999412	0.00172165	2.34172	0.0312791
GO:0046040~IMP metabolic process	5	0.293945	0.00181658	7.57616	0.0328279
GO:0006189~'de novo' IMP biosynthetic process	5	0.293945	0.00181658	7.57616	0.0328279
GO:0006188~IMP biosynthetic process	5	0.293945	0.00181658	7.57616	0.0328279
GO:0046034~ATP metabolic process	23	1.35215	0.00208701	1.99145	0.0374582
GO:0006325~chromatin organization	61	3.58613	0.00213478	1.46713	0.0381291
GO:0008630~DNA damage response, signal transduction resulting in induction of apoptosis	11	0.646678	0.0021485	3.03047	0.0381994
GO:0006612~protein targeting to membrane	11	0.646678	0.0021485	3.03047	0.0381994
GO:0006730~one-carbon metabolic process	24	1.41093	0.00220592	1.94816	0.0390281
GO:0009201~ribonucleoside triphosphate biosynthetic process	22	1.29336	0.00222415	2.02031	0.0391716
GO:0009145~purine nucleoside triphosphate biosynthetic process	22	1.29336	0.00222415	2.02031	0.0391716
GO:0042493~response to drug	39	2.29277	0.00226283	1.6415	0.0394929
GO:0048002~antigen processing and presentation of peptide antigen	10	0.587889	0.00226043	3.24693	0.0396242
GO:0009124~nucleoside monophosphate biosynthetic process	14	0.823045	0.00233291	2.54559	0.0405157
GO:0034728~nucleosome organization	21	1.23457	0.00236016	2.0529	0.0406276
GO:0048534~hemopoietic or lymphoid organ development	45	2.6455	0.00235375	1.57351	0.0406943
GO:0000726~non-recombinational repair	7	0.411523	0.00240076	4.5457	0.0411361
GO:0051053~negative regulation of DNA metabolic process	12	0.705467	0.00247897	2.79735	0.0422682
GO:0006303~double-strand break repair via nonhomologous end joining	6	0.352734	0.00249733	5.45484	0.0423947
GO:0009309~amine biosynthetic process	19	1.11699	0.00261419	2.13255	0.0441495
GO:0006333~chromatin assembly or disassembly	26	1.52851	0.00267441	1.86123	0.0449552
GO:0042326~negative regulation of phosphorylation	13	0.764256	0.0026976	2.6264	0.0451473
GO:0008652~cellular amino acid biosynthetic process	14	0.823045	0.00282188	2.49568	0.0469843
GO:0045454~cell redox homeostasis	16	0.940623	0.00286086	2.30893	0.0474216
GO:0051402~neuron apoptosis	8	0.470312	0.00291698	3.82796	0.0481315
GO:0006541~glutamine metabolic process	8	0.470312	0.00291698	3.82796	0.0481315
GO:0043487~regulation of RNA stability	9	0.529101	0.00305413	3.40927	0.0501338
GO:0044087~regulation of cellular component biogenesis	28	1.64609	0.00309586	1.79267	0.050595
GO:0042113~B cell activation	18	1.0582	0.003155	2.15323	0.0513286
GO:0006997~nucleus organization	14	0.823045	0.00339136	2.44768	0.0548503
GO:0006733~oxidoreduction coenzyme metabolic process	14	0.823045	0.00339136	2.44768	0.0548503
GO:0006892~post-Golgi vesicle-mediated transport	15	0.881834	0.00340903	2.35122	0.0549071
GO:0030097~hemopoiesis	41	2.41035	0.00351759	1.57944	0.056382
GO:0043489~RNA stabilization	7	0.411523	0.00363238	4.24265	0.0579392
GO:0048255~mRNA stabilization	7	0.411523	0.00363238	4.24265	0.0579392
GO:0005996~monosaccharide metabolic process	39	2.29277	0.0036844	1.59714	0.058513
GO:0032774~RNA biosynthetic process	49	2.88066	0.00370256	1.50499	0.0585614
GO:0010604~positive regulation of macromolecule metabolic process	120	7.05467	0.00373945	1.27301	0.0586658
GO:0043254~regulation of protein complex assembly	20	1.17578	0.00372514	2.02031	0.058677
GO:0055114~oxidation reduction	93	5.46737	0.00381928	1.32316	0.0591882
GO:0045934~negative regulation of nucleobase, nucleoside, nucleotide and nucleic acid metabolic process	77	4.52675	0.00380607	1.36726	0.059218
GO:0032507~maintenance of protein location in cell	12	0.705467	0.0038058	2.6609	0.0594445
GO:0051319~G2 phase	5	0.293945	0.00386982	6.49386	0.0597182
GO:0000085~G2 phase of mitotic cell cycle	5	0.293945	0.00386982	6.49386	0.0597182
GO:0045333~cellular respiration	21	1.23457	0.00394868	1.96824	0.060435
GO:0006323~DNA packaging	24	1.41093	0.00394277	1.8649	0.0605782
GO:0034470~ncRNA processing	34	1.99882	0.00403523	1.65298	0.0612533
GO:0006917~induction of apoptosis	52	3.05703	0.00405744	1.47735	0.0613484
GO:0018130~heterocycle biosynthetic process	15	0.881834	0.00402713	2.31137	0.0613662
GO:0051881~regulation of mitochondrial membrane potential	6	0.352734	0.00416643	4.95894	0.0627105
GO:0046902~regulation of mitochondrial membrane permeability	6	0.352734	0.00416643	4.95894	0.0627105
GO:0016054~organic acid catabolic process	23	1.35215	0.00428365	1.8838	0.0641799
GO:0046395~carboxylic acid catabolic process	23	1.35215	0.00428365	1.8838	0.0641799
GO:0012502~induction of programmed cell death	52	3.05703	0.00432344	1.47275	0.0645167
GO:0006220~pyrimidine nucleotide metabolic process	11	0.646678	0.00434646	2.77793	0.0646094
GO:0009206~purine ribonucleoside triphosphate biosynthetic process	21	1.23457	0.00446121	1.94816	0.065774
GO:0051130~positive regulation of cellular component organization	33	1.94004	0.0044554	1.65755	0.0659333
GO:0046777~protein amino acid autophosphorylation	19	1.11699	0.00452347	2.03219	0.0664187
GO:0006468~protein amino acid phosphorylation	96	5.64374	0.00461082	1.30851	0.0671685
GO:0051098~regulation of binding	29	1.70488	0.00460315	1.72321	0.0673048
GO:0006351~transcription, DNA-dependent	48	2.82187	0.00467645	1.49448	0.0678472
GO:0051651~maintenance of location in cell	13	0.764256	0.00479481	2.46225	0.0692572
GO:0009890~negative regulation of biosynthetic process	84	4.93827	0.00498578	1.33277	0.0716632
GO:0043434~response to peptide hormone stimulus	29	1.70488	0.00505193	1.71202	0.072322
GO:0032984~macromolecular complex disassembly	9	0.529101	0.005315	3.14702	0.0756817
GO:0034623~cellular macromolecular complex disassembly	9	0.529101	0.005315	3.14702	0.0756817
GO:0010035~response to inorganic substance	36	2.1164	0.00539126	1.59654	0.0764566
GO:0009394~2'-deoxyribonucleotide metabolic process	8	0.470312	0.00553013	3.46339	0.0780765
GO:0001836~release of cytochrome c from mitochondria	8	0.470312	0.00553013	3.46339	0.0780765
GO:0032583~regulation of gene-specific transcription	26	1.52851	0.00555956	1.764	0.0782015
GO:0006402~mRNA catabolic process	12	0.705467	0.00564574	2.53713	0.0790907
GO:0032886~regulation of microtubule-based process	13	0.764256	0.00572859	2.412	0.079928
GO:0031327~negative regulation of cellular biosynthetic process	82	4.82069	0.00596298	1.32887	0.082781
GO:0007006~mitochondrial membrane organization	10	0.587889	0.006133	2.84106	0.0841732
GO:0000245~spliceosome assembly	10	0.587889	0.006133	2.84106	0.0841732
GO:0009063~cellular amino acid catabolic process	16	0.940623	0.00615963	2.13915	0.0842361
GO:0010551~regulation of specific transcription from RNA polymerase II promoter	20	1.17578	0.00611911	1.93434	0.0842782
GO:0019318~hexose metabolic process	34	1.99882	0.00609751	1.60994	0.0842818
GO:0031577~spindle checkpoint	6	0.352734	0.00650173	4.5457	0.088415
GO:0010558~negative regulation of macromolecule biosynthetic process	80	4.70312	0.00656495	1.32964	0.0886382
GO:0006979~response to oxidative stress	30	1.76367	0.00654282	1.66306	0.08865
GO:0044272~sulfur compound biosynthetic process	13	0.764256	0.00680091	2.36376	0.0913772
GO:0006284~base-excision repair	9	0.529101	0.00683827	3.03047	0.0915511
GO:0006108~malate metabolic process	5	0.293945	0.00706888	5.68212	0.0941851
GO:0009263~deoxyribonucleotide biosynthetic process	5	0.293945	0.00706888	5.68212	0.0941851
GO:0030069~lysogeny	5	0.293945	0.00706888	5.68212	0.0941851
GO:0040001~establishment of mitotic spindle localization	5	0.293945	0.00706888	5.68212	0.0941851
GO:0019047~provirus integration	5	0.293945	0.00706888	5.68212	0.0941851
GO:0015980~energy derivation by oxidation of organic compounds	27	1.5873	0.00737751	1.70464	0.0974586
GO:0043525~positive regulation of neuron apoptosis	8	0.470312	0.00735393	3.30596	0.097482
GO:0048538~thymus development	8	0.470312	0.00735393	3.30596	0.097482
GO:0045930~negative regulation of mitotic cell cycle	8	0.470312	0.00735393	3.30596	0.097482
GO:0006221~pyrimidine nucleotide biosynthetic process	8	0.470312	0.00735393	3.30596	0.097482
GO:0031575~G1/S transition checkpoint	7	0.411523	0.00740774	3.74352	0.0975187
GO:0006754~ATP biosynthetic process	19	1.11699	0.00745412	1.94086	0.0977805
GO:0043523~regulation of neuron apoptosis	19	1.11699	0.00838637	1.9193	0.109012
GO:0030036~actin cytoskeleton organization	38	2.23398	0.00856275	1.52864	0.110824
GO:0051188~cofactor biosynthetic process	20	1.17578	0.0086379	1.87452	0.11103
GO:0040029~regulation of gene expression, epigenetic	17	0.999412	0.00866733	2.00719	0.111033
GO:0051235~maintenance of location	15	0.881834	0.00861765	2.1308	0.111139
GO:0006006~glucose metabolic process	28	1.64609	0.00871435	1.66379	0.111249
GO:0006366~transcription from RNA polymerase II promoter	39	2.29277	0.00888043	1.51523	0.112896
GO:0065004~protein-DNA complex assembly	19	1.11699	0.00941007	1.8982	0.118495
GO:0006626~protein targeting to mitochondrion	10	0.587889	0.00938351	2.67394	0.118551
GO:0043648~dicarboxylic acid metabolic process	10	0.587889	0.00938351	2.67394	0.118551
GO:0070585~protein localization in mitochondrion	10	0.587889	0.00938351	2.67394	0.118551
GO:0006769~nicotinamide metabolic process	11	0.646678	0.00966297	2.50013	0.119994
GO:0006767~water-soluble vitamin metabolic process	11	0.646678	0.00966297	2.50013	0.119994
GO:0046496~nicotinamide nucleotide metabolic process	11	0.646678	0.00966297	2.50013	0.119994
GO:0009119~ribonucleoside metabolic process	12	0.705467	0.0096408	2.37167	0.120105
GO:0010332~response to gamma radiation	8	0.470312	0.00958685	3.16223	0.120216
GO:0006607~NLS-bearing substrate import into nucleus	6	0.352734	0.00962058	4.19603	0.12024
GO:0009719~response to endogenous stimulus	61	3.58613	0.0097696	1.36932	0.120868
GO:0009310~amine catabolic process	17	0.999412	0.00982199	1.98146	0.121106
GO:0006694~steroid biosynthetic process	18	1.0582	0.0102307	1.92524	0.125456
GO:0046649~lymphocyte activation	34	1.99882	0.0104067	1.5533	0.127094
GO:0009411~response to UV	14	0.823045	0.0104792	2.15728	0.127539
GO:0006898~receptor-mediated endocytosis	13	0.764256	0.0109855	2.22997	0.132903
GO:0030388~fructose 1,6-bisphosphate metabolic process	4	0.235156	0.011171	7.27312	0.134596
GO:0002326~B cell lineage commitment	4	0.235156	0.011171	7.27312	0.134596
GO:0006271~DNA strand elongation during DNA replication	4	0.235156	0.011171	7.27312	0.134596
GO:0043101~purine salvage	4	0.235156	0.011171	7.27312	0.134596
GO:0010553~negative regulation of specific transcription from RNA polymerase II promoter	11	0.646678	0.0115524	2.43916	0.138469
GO:0000910~cytokinesis	11	0.646678	0.0115524	2.43916	0.138469
GO:0009820~alkaloid metabolic process	11	0.646678	0.0115524	2.43916	0.138469
GO:0043242~negative regulation of protein complex disassembly	11	0.646678	0.0115524	2.43916	0.138469
GO:0010629~negative regulation of gene expression	73	4.29159	0.0117485	1.31681	0.140243
GO:0051168~nuclear export	14	0.823045	0.0120685	2.12133	0.142951
GO:0022900~electron transport chain	22	1.29336	0.0120448	1.75448	0.14311
GO:0000079~regulation of cyclin-dependent protein kinase activity	13	0.764256	0.01275	2.18867	0.149994
GO:0043193~positive regulation of gene-specific transcription	18	1.0582	0.0128534	1.88098	0.150682
GO:0032582~negative regulation of gene-specific transcription	12	0.705467	0.0133228	2.27285	0.155316
GO:0045185~maintenance of protein location	12	0.705467	0.0133228	2.27285	0.155316
GO:0006268~DNA unwinding during replication	6	0.352734	0.0136316	3.89631	0.158181
GO:0051453~regulation of intracellular pH	6	0.352734	0.0136316	3.89631	0.158181
GO:0019362~pyridine nucleotide metabolic process	11	0.646678	0.0137081	2.38108	0.158545
GO:0001649~osteoblast differentiation	11	0.646678	0.0137081	2.38108	0.158545
GO:0030521~androgen receptor signaling pathway	10	0.587889	0.0137894	2.52539	0.158957
GO:0030029~actin filament-based process	39	2.29277	0.0140585	1.47122	0.160897
GO:0006417~regulation of translation	25	1.46972	0.0140282	1.65901	0.161034
GO:0051259~protein oligomerization	30	1.76367	0.0146027	1.56748	0.166149
GO:0030522~intracellular receptor-mediated signaling pathway	16	0.940623	0.0152803	1.9395	0.172719
GO:0010948~negative regulation of cell cycle process	8	0.470312	0.0154703	2.90925	0.174197
GO:0006275~regulation of DNA replication	14	0.823045	0.0157991	2.0529	0.177084
GO:0008637~apoptotic mitochondrial changes	9	0.529101	0.016359	2.63944	0.182292
GO:0031110~regulation of microtubule polymerization or depolymerization	9	0.529101	0.016359	2.63944	0.182292
GO:0006338~chromatin remodeling	13	0.764256	0.0169199	2.1105	0.187449
GO:0009408~response to heat	13	0.764256	0.0169199	2.1105	0.187449
GO:0043603~cellular amide metabolic process	13	0.764256	0.0169199	2.1105	0.187449
GO:0008285~negative regulation of cell proliferation	54	3.1746	0.0170609	1.35993	0.188351
GO:0009065~glutamine family amino acid catabolic process	7	0.411523	0.0174111	3.18199	0.191331
GO:0006399~tRNA metabolic process	22	1.29336	0.0174778	1.69501	0.191475
GO:0051293~establishment of spindle localization	5	0.293945	0.0177117	4.5457	0.19327
GO:0051653~spindle localization	5	0.293945	0.0177117	4.5457	0.19327
GO:0006107~oxaloacetate metabolic process	5	0.293945	0.0177117	4.5457	0.19327
GO:0009200~deoxyribonucleoside triphosphate metabolic process	5	0.293945	0.0177117	4.5457	0.19327
GO:0006357~regulation of transcription from RNA polymerase II promoter	99	5.82011	0.0178717	1.23803	0.194326
GO:0043009~chordate embryonic development	50	2.93945	0.0184459	1.37332	0.199419
GO:0046700~heterocycle catabolic process	16	0.940623	0.0192185	1.88912	0.205823
GO:0000018~regulation of DNA recombination	8	0.470312	0.0192117	2.79735	0.206302
GO:0010552~positive regulation of specific transcription from RNA polymerase II promoter	13	0.764256	0.0193542	2.07348	0.206581
GO:0006334~nucleosome assembly	17	0.999412	0.0195213	1.83993	0.207636
GO:0032986~protein-DNA complex disassembly	4	0.235156	0.0205254	6.06093	0.216598
GO:0022616~DNA strand elongation	4	0.235156	0.0205254	6.06093	0.216598
GO:0031498~chromatin disassembly	4	0.235156	0.0205254	6.06093	0.216598
GO:0006337~nucleosome disassembly	4	0.235156	0.0205254	6.06093	0.216598
GO:0043244~regulation of protein complex disassembly	12	0.705467	0.0207184	2.13915	0.217849
GO:0009792~embryonic development ending in birth or egg hatching	50	2.93945	0.021454	1.36099	0.224139
GO:0030518~steroid hormone receptor signaling pathway	13	0.764256	0.0220402	2.03773	0.228391
GO:0051495~positive regulation of cytoskeleton organization	11	0.646678	0.0219827	2.22234	0.228445
GO:0014070~response to organic cyclic substance	22	1.29336	0.0226843	1.65298	0.23369
GO:0008213~protein amino acid alkylation	10	0.587889	0.0230259	2.33113	0.236195
GO:0007259~JAK-STAT cascade	10	0.587889	0.0230259	2.33113	0.236195
GO:0006479~protein amino acid methylation	10	0.587889	0.0230259	2.33113	0.236195
GO:0043281~regulation of caspase activity	16	0.940623	0.023884	1.8413	0.243309
GO:0052547~regulation of peptidase activity	17	0.999412	0.0240054	1.79714	0.243785
GO:0030641~regulation of cellular pH	6	0.352734	0.0247011	3.40927	0.249343
GO:0031124~mRNA 3'-end processing	6	0.352734	0.0247011	3.40927	0.249343
GO:0016568~chromatin modification	42	2.46914	0.0249198	1.39357	0.250651
GO:0007094~mitotic cell cycle spindle assembly checkpoint	5	0.293945	0.0254518	4.13245	0.254687
GO:0045841~negative regulation of mitotic metaphase/anaphase transition	5	0.293945	0.0254518	4.13245	0.254687
GO:0002244~hemopoietic progenitor cell differentiation	5	0.293945	0.0254518	4.13245	0.254687
GO:0006378~mRNA polyadenylation	5	0.293945	0.0254518	4.13245	0.254687
GO:0031571~G1 DNA damage checkpoint	5	0.293945	0.0254518	4.13245	0.254687
GO:0051452~intracellular pH reduction	5	0.293945	0.0254518	4.13245	0.254687
GO:0045648~positive regulation of erythrocyte differentiation	5	0.293945	0.0254518	4.13245	0.254687
GO:0016125~sterol metabolic process	19	1.11699	0.0260662	1.71026	0.259394
GO:0031497~chromatin assembly	17	0.999412	0.0265185	1.77648	0.262657
GO:0016481~negative regulation of transcription	65	3.82128	0.0265999	1.28745	0.262719
GO:0015986~ATP synthesis coupled proton transport	10	0.587889	0.0269054	2.27285	0.264693
GO:0015985~energy coupled proton transport, down electrochemical gradient	10	0.587889	0.0269054	2.27285	0.264693
GO:0001889~liver development	12	0.705467	0.0270943	2.05843	0.265661
GO:0006903~vesicle targeting	7	0.411523	0.0277171	2.89272	0.270283
GO:0042168~heme metabolic process	7	0.411523	0.0277171	2.89272	0.270283
GO:0000718~nucleotide-excision repair, DNA damage removal	7	0.411523	0.0277171	2.89272	0.270283
GO:0030071~regulation of mitotic metaphase/anaphase transition	7	0.411523	0.0277171	2.89272	0.270283
GO:0008156~negative regulation of DNA replication	8	0.470312	0.0285001	2.59754	0.276189
GO:0000723~telomere maintenance	8	0.470312	0.0285001	2.59754	0.276189
GO:0044270~nitrogen compound catabolic process	14	0.823045	0.0289155	1.8997	0.278982
GO:0048015~phosphoinositide-mediated signaling	17	0.999412	0.0292229	1.75629	0.280862
GO:0009314~response to radiation	32	1.88125	0.0305144	1.45462	0.29075
GO:0006919~activation of caspase activity	12	0.705467	0.0307638	2.02031	0.292093
GO:0006405~RNA export from nucleus	10	0.587889	0.0312235	2.21741	0.295115
GO:0006446~regulation of translational initiation	10	0.587889	0.0312235	2.21741	0.295115
GO:0015992~proton transport	13	0.764256	0.0317458	1.93751	0.298609
GO:0032956~regulation of actin cytoskeleton organization	17	0.999412	0.0321261	1.73656	0.300945
GO:0032271~regulation of protein polymerization	14	0.823045	0.0322829	1.87176	0.301499
GO:0052548~regulation of endopeptidase activity	16	0.940623	0.0324037	1.77393	0.301767
GO:0009725~response to hormone stimulus	53	3.11581	0.0327566	1.31293	0.303852
GO:0040023~establishment of nucleus localization	4	0.235156	0.033017	5.19508	0.304517
GO:0051489~regulation of filopodium assembly	4	0.235156	0.033017	5.19508	0.304517
GO:0014065~phosphoinositide 3-kinase cascade	4	0.235156	0.033017	5.19508	0.304517
GO:0051095~regulation of helicase activity	4	0.235156	0.033017	5.19508	0.304517
GO:0006002~fructose 6-phosphate metabolic process	4	0.235156	0.033017	5.19508	0.304517
GO:0051491~positive regulation of filopodium assembly	4	0.235156	0.033017	5.19508	0.304517
GO:0031023~microtubule organizing center organization	9	0.529101	0.0329658	2.33779	0.304801
GO:0000956~nuclear-transcribed mRNA catabolic process	9	0.529101	0.0329658	2.33779	0.304801
GO:0035308~negative regulation of protein amino acid dephosphorylation	3	0.176367	0.0335742	9.0914	0.30815
GO:0033240~positive regulation of cellular amine metabolic process	3	0.176367	0.0335742	9.0914	0.30815
GO:0021819~layer formation in the cerebral cortex	3	0.176367	0.0335742	9.0914	0.30815
GO:0006106~fumarate metabolic process	3	0.176367	0.0335742	9.0914	0.30815
GO:0046100~hypoxanthine metabolic process	3	0.176367	0.0335742	9.0914	0.30815
GO:0035305~negative regulation of dephosphorylation	3	0.176367	0.0335742	9.0914	0.30815
GO:0043393~regulation of protein binding	8	0.470312	0.0341182	2.50797	0.310957
GO:0046128~purine ribonucleoside metabolic process	8	0.470312	0.0341182	2.50797	0.310957
GO:0042278~purine nucleoside metabolic process	8	0.470312	0.0341182	2.50797	0.310957
GO:0032200~telomere organization	8	0.470312	0.0341182	2.50797	0.310957
GO:0042364~water-soluble vitamin biosynthetic process	7	0.411523	0.034116	2.76695	0.31163
GO:0030004~cellular monovalent inorganic cation homeostasis	7	0.411523	0.034116	2.76695	0.31163
GO:0051494~negative regulation of cytoskeleton organization	12	0.705467	0.0347739	1.98358	0.315264
GO:0045839~negative regulation of mitosis	5	0.293945	0.0349268	3.78808	0.315731
GO:0051784~negative regulation of nuclear division	5	0.293945	0.0349268	3.78808	0.315731
GO:0045851~pH reduction	5	0.293945	0.0349268	3.78808	0.315731
GO:0006613~cotranslational protein targeting to membrane	5	0.293945	0.0349268	3.78808	0.315731
GO:0010039~response to iron ion	5	0.293945	0.0349268	3.78808	0.315731
GO:0019725~cellular homeostasis	65	3.82128	0.0350228	1.26811	0.315765
GO:0006352~transcription initiation	16	0.940623	0.0356837	1.75256	0.320039
GO:0031647~regulation of protein stability	10	0.587889	0.0360004	2.16462	0.321013
GO:0043414~biopolymer methylation	14	0.823045	0.0359241	1.84463	0.321139
GO:0009108~coenzyme biosynthetic process	14	0.823045	0.0359241	1.84463	0.321139
GO:0045321~leukocyte activation	37	2.17519	0.0365422	1.39001	0.324333
GO:0051253~negative regulation of RNA metabolic process	52	3.05703	0.0369514	1.30595	0.326649
GO:0000122~negative regulation of transcription from RNA polymerase II promoter	40	2.35156	0.0372543	1.36713	0.328169
GO:0007163~establishment or maintenance of cell polarity	11	0.646678	0.0379668	2.04093	0.332654
GO:0030832~regulation of actin filament length	13	0.764256	0.039716	1.876	0.343782
GO:0006818~hydrogen transport	13	0.764256	0.039716	1.876	0.343782
GO:0006897~endocytosis	34	1.99882	0.0396158	1.40503	0.343788
GO:0010324~membrane invagination	34	1.99882	0.0396158	1.40503	0.343788
GO:0032508~DNA duplex unwinding	6	0.352734	0.0402958	3.03047	0.347166
GO:0045055~regulated secretory pathway	6	0.352734	0.0402958	3.03047	0.347166
GO:0032392~DNA geometric change	6	0.352734	0.0402958	3.03047	0.347166
GO:0045646~regulation of erythrocyte differentiation	6	0.352734	0.0402958	3.03047	0.347166
GO:0045892~negative regulation of transcription, DNA-dependent	51	2.99824	0.0408767	1.30242	0.350525
GO:0006512~ubiquitin cycle	7	0.411523	0.0413958	2.65166	0.353423
GO:0032970~regulation of actin filament-based process	17	0.999412	0.0421019	1.67993	0.357586
GO:0008203~cholesterol metabolic process	17	0.999412	0.0421019	1.67993	0.357586
GO:0010038~response to metal ion	22	1.29336	0.0423823	1.55047	0.358786
GO:0051321~meiotic cell cycle	18	1.0582	0.044679	1.63645	0.373642
GO:0007076~mitotic chromosome condensation	5	0.293945	0.046174	3.49669	0.382842
GO:0031112~positive regulation of microtubule polymerization or depolymerization	5	0.293945	0.046174	3.49669	0.382842
GO:0031572~G2/M transition DNA damage checkpoint	5	0.293945	0.046174	3.49669	0.382842
GO:0031056~regulation of histone modification	5	0.293945	0.046174	3.49669	0.382842
GO:0002443~leukocyte mediated immunity	16	0.940623	0.0469547	1.69142	0.387214
GO:0034097~response to cytokine stimulus	15	0.881834	0.0478808	1.72621	0.392481
GO:0043524~negative regulation of neuron apoptosis	11	0.646678	0.048389	1.96089	0.394995
GO:0046605~regulation of centrosome cycle	4	0.235156	0.0485859	4.5457	0.395493
GO:0042451~purine nucleoside biosynthetic process	4	0.235156	0.0485859	4.5457	0.395493
GO:0032469~endoplasmic reticulum calcium ion homeostasis	4	0.235156	0.0485859	4.5457	0.395493
GO:0009163~nucleoside biosynthetic process	4	0.235156	0.0485859	4.5457	0.395493
GO:0046129~purine ribonucleoside biosynthetic process	4	0.235156	0.0485859	4.5457	0.395493
GO:0006301~postreplication repair	4	0.235156	0.0485859	4.5457	0.395493
GO:0042455~ribonucleoside biosynthetic process	4	0.235156	0.0485859	4.5457	0.395493
GO:0043094~cellular metabolic compound salvage	4	0.235156	0.0485859	4.5457	0.395493
GO:0034656~nucleobase, nucleoside and nucleotide catabolic process	12	0.705467	0.048978	1.88098	0.397236
GO:0034655~nucleobase, nucleoside, nucleotide and nucleic acid catabolic process	12	0.705467	0.048978	1.88098	0.397236
GO:0030261~chromosome condensation	7	0.411523	0.0495828	2.54559	0.400316
GO:0006213~pyrimidine nucleoside metabolic process	7	0.411523	0.0495828	2.54559	0.400316
GO:0007098~centrosome cycle	6	0.352734	0.0498986	2.87097	0.401546
GO:0043280~positive regulation of caspase activity	12	0.705467	0.0544748	1.8491	0.429035
GO:0010952~positive regulation of peptidase activity	12	0.705467	0.0544748	1.8491	0.429035
GO:0001936~regulation of endothelial cell proliferation	8	0.470312	0.055194	2.27285	0.432562
GO:0051297~centrosome organization	8	0.470312	0.055194	2.27285	0.432562
GO:0009267~cellular response to starvation	8	0.470312	0.055194	2.27285	0.432562
GO:0007050~cell cycle arrest	18	1.0582	0.0566416	1.58879	0.44037
GO:0030098~lymphocyte differentiation	18	1.0582	0.0566416	1.58879	0.44037
GO:0051262~protein tetramerization	9	0.529101	0.0584088	2.09801	0.449088
GO:0016569~covalent chromatin modification	21	1.23457	0.058305	1.51523	0.4493
GO:0051289~protein homotetramerization	7	0.411523	0.0586941	2.44768	0.449926
GO:0030262~apoptotic nuclear changes	7	0.411523	0.0586941	2.44768	0.449926
GO:0006687~glycosphingolipid metabolic process	7	0.411523	0.0586941	2.44768	0.449926
GO:0031100~organ regeneration	7	0.411523	0.0586941	2.44768	0.449926
GO:0009069~serine family amino acid metabolic process	7	0.411523	0.0586941	2.44768	0.449926
GO:0030330~DNA damage response, signal transduction by p53 class mediator	7	0.411523	0.0586941	2.44768	0.449926
GO:0046716~muscle maintenance	5	0.293945	0.059191	3.24693	0.451975
GO:0009147~pyrimidine nucleoside triphosphate metabolic process	5	0.293945	0.059191	3.24693	0.451975
GO:0043631~RNA polyadenylation	5	0.293945	0.059191	3.24693	0.451975
GO:0009264~deoxyribonucleotide catabolic process	5	0.293945	0.059191	3.24693	0.451975
GO:0006884~cell volume homeostasis	5	0.293945	0.059191	3.24693	0.451975
GO:0002252~immune effector process	22	1.29336	0.0597699	1.49262	0.454476
GO:0001890~placenta development	12	0.705467	0.0603681	1.81828	0.457066
GO:0006944~membrane fusion	11	0.646678	0.0605716	1.88689	0.457406
GO:0048678~response to axon injury	6	0.352734	0.0607278	2.72742	0.457477
GO:0008299~isoprenoid biosynthetic process	6	0.352734	0.0607278	2.72742	0.457477
GO:0021801~cerebral cortex radial glia guided migration	3	0.176367	0.0622819	6.81855	0.46536
GO:0043174~nucleoside salvage	3	0.176367	0.0622819	6.81855	0.46536
GO:0000281~cytokinesis after mitosis	3	0.176367	0.0622819	6.81855	0.46536
GO:0000320~re-entry into mitotic cell cycle	3	0.176367	0.0622819	6.81855	0.46536
GO:0019852~L-ascorbic acid metabolic process	3	0.176367	0.0622819	6.81855	0.46536
GO:0007097~nuclear migration	3	0.176367	0.0622819	6.81855	0.46536
GO:0006166~purine ribonucleoside salvage	3	0.176367	0.0622819	6.81855	0.46536
GO:0015014~heparan sulfate proteoglycan biosynthetic process, polysaccharide chain biosynthetic process	3	0.176367	0.0622819	6.81855	0.46536
GO:0007095~mitotic cell cycle G2/M transition DNA damage checkpoint	3	0.176367	0.0622819	6.81855	0.46536
GO:0008624~induction of apoptosis by extracellular signals	19	1.11699	0.0632154	1.54229	0.469702
GO:0048732~gland development	22	1.29336	0.0637706	1.48156	0.471114
GO:0051650~establishment of vesicle localization	8	0.470312	0.0636859	2.20398	0.471466
GO:0006195~purine nucleotide catabolic process	8	0.470312	0.0636859	2.20398	0.471466
GO:0007569~cell aging	8	0.470312	0.0636859	2.20398	0.471466
GO:0006820~anion transport	23	1.35215	0.0649704	1.46225	0.476812
GO:0006367~transcription initiation from RNA polymerase II promoter	13	0.764256	0.0655106	1.73806	0.478901
GO:0008064~regulation of actin polymerization or depolymerization	12	0.705467	0.066665	1.78847	0.484241
GO:0030174~regulation of DNA replication initiation	4	0.235156	0.0670659	4.04062	0.485544
GO:0042987~amyloid precursor protein catabolic process	4	0.235156	0.0670659	4.04062	0.485544
GO:0009151~purine deoxyribonucleotide metabolic process	4	0.235156	0.0670659	4.04062	0.485544
GO:0016446~somatic hypermutation of immunoglobulin genes	4	0.235156	0.0670659	4.04062	0.485544
GO:0033205~cytokinesis during cell cycle	4	0.235156	0.0670659	4.04062	0.485544
GO:0008635~activation of caspase activity by cytochrome c	4	0.235156	0.0670659	4.04062	0.485544
GO:0014037~Schwann cell differentiation	4	0.235156	0.0670659	4.04062	0.485544
GO:0002566~somatic diversification of immune receptors via somatic mutation	4	0.235156	0.0670659	4.04062	0.485544
GO:0050732~negative regulation of peptidyl-tyrosine phosphorylation	4	0.235156	0.0670659	4.04062	0.485544
GO:0016064~immunoglobulin mediated immune response	11	0.646678	0.0673461	1.85195	0.486204
GO:0019882~antigen processing and presentation	15	0.881834	0.0677543	1.64302	0.487531
GO:0009266~response to temperature stimulus	15	0.881834	0.0677543	1.64302	0.487531
GO:0007126~meiosis	17	0.999412	0.0683207	1.57708	0.489673
GO:0006119~oxidative phosphorylation	17	0.999412	0.0683207	1.57708	0.489673
GO:0051327~M phase of meiotic cell cycle	17	0.999412	0.0683207	1.57708	0.489673
GO:0033077~T cell differentiation in the thymus	7	0.411523	0.0687374	2.35703	0.491022
GO:0051101~regulation of DNA binding	20	1.17578	0.0695748	1.50271	0.49453
GO:0032259~methylation	14	0.823045	0.0698337	1.67473	0.495044
GO:0060249~anatomical structure homeostasis	18	1.0582	0.070658	1.54382	0.498436
GO:0017148~negative regulation of translation	8	0.470312	0.0729267	2.13915	0.508208
GO:0043029~T cell homeostasis	6	0.352734	0.0727792	2.59754	0.508293
GO:0009146~purine nucleoside triphosphate catabolic process	6	0.352734	0.0727792	2.59754	0.508293
GO:0018210~peptidyl-threonine modification	6	0.352734	0.0727792	2.59754	0.508293
GO:0050000~chromosome localization	5	0.293945	0.0739401	3.03047	0.512404
GO:0051303~establishment of chromosome localization	5	0.293945	0.0739401	3.03047	0.512404
GO:0046627~negative regulation of insulin receptor signaling pathway	5	0.293945	0.0739401	3.03047	0.512404
GO:0010165~response to X-ray	5	0.293945	0.0739401	3.03047	0.512404
GO:0016570~histone modification	20	1.17578	0.0743089	1.49039	0.513399
GO:0030183~B cell differentiation	10	0.587889	0.0751645	1.89404	0.51676
GO:0008610~lipid biosynthetic process	45	2.6455	0.0777989	1.2666	0.528597
GO:0008284~positive regulation of cell proliferation	56	3.29218	0.0781564	1.22975	0.529468
GO:0019221~cytokine-mediated signaling pathway	13	0.764256	0.0783373	1.6884	0.529503
GO:0002449~lymphocyte mediated immunity	13	0.764256	0.0783373	1.6884	0.529503
GO:0032868~response to insulin stimulus	17	0.999412	0.0790648	1.54554	0.532104
GO:0009110~vitamin biosynthetic process	7	0.411523	0.0797112	2.27285	0.534304
GO:0006081~cellular aldehyde metabolic process	7	0.411523	0.0797112	2.27285	0.534304
GO:0050821~protein stabilization	7	0.411523	0.0797112	2.27285	0.534304
GO:0007595~lactation	7	0.411523	0.0797112	2.27285	0.534304
GO:0002521~leukocyte differentiation	21	1.23457	0.0805526	1.4574	0.536571
GO:0010243~response to organic nitrogen	12	0.705467	0.0804905	1.73169	0.537101
GO:0019724~B cell mediated immunity	11	0.646678	0.0822901	1.78581	0.543711
GO:0034220~ion transmembrane transport	10	0.587889	0.083534	1.85539	0.548512
GO:0007127~meiosis I	9	0.529101	0.0839099	1.94816	0.54938
GO:0006888~ER to Golgi vesicle-mediated transport	9	0.529101	0.0839099	1.94816	0.54938
GO:0008633~activation of pro-apoptotic gene products	6	0.352734	0.0860327	2.47947	0.557969
GO:0030325~adrenal gland development	4	0.235156	0.0882178	3.63656	0.566647
GO:0006103~2-oxoglutarate metabolic process	4	0.235156	0.0882178	3.63656	0.566647
GO:0051647~nucleus localization	4	0.235156	0.0882178	3.63656	0.566647
GO:0009628~response to abiotic stimulus	50	2.93945	0.0893412	1.23524	0.569818
GO:0019748~secondary metabolic process	14	0.823045	0.0892381	1.61113	0.570197
GO:0031576~G2/M transition checkpoint	5	0.293945	0.090353	2.84106	0.57329
GO:0009081~branched chain family amino acid metabolic process	5	0.293945	0.090353	2.84106	0.57329
GO:0031114~regulation of microtubule depolymerization	5	0.293945	0.090353	2.84106	0.57329
GO:0006739~NADP metabolic process	5	0.293945	0.090353	2.84106	0.57329
GO:0006536~glutamate metabolic process	5	0.293945	0.090353	2.84106	0.57329
GO:0007026~negative regulation of microtubule depolymerization	5	0.293945	0.090353	2.84106	0.57329
GO:0022612~gland morphogenesis	5	0.293945	0.090353	2.84106	0.57329
GO:0032870~cellular response to hormone stimulus	21	1.23457	0.090845	1.43548	0.574545
GO:0006778~porphyrin metabolic process	7	0.411523	0.091605	2.19448	0.57691
GO:0033013~tetrapyrrole metabolic process	7	0.411523	0.091605	2.19448	0.57691
GO:0007015~actin filament organization	13	0.764256	0.0926513	1.6415	0.580439
GO:0031667~response to nutrient levels	29	1.70488	0.0930652	1.33833	0.581332
GO:0001824~blastocyst development	9	0.529101	0.0936597	1.90285	0.582151
GO:0007422~peripheral nervous system development	8	0.470312	0.0936516	2.02031	0.582927
GO:0001776~leukocyte homeostasis	8	0.470312	0.0936516	2.02031	0.582927
GO:0051260~protein homooligomerization	16	0.940623	0.0950452	1.53118	0.586169
GO:0001775~cell activation	40	2.35156	0.0949569	1.26709	0.586619
GO:0042110~T cell activation	20	1.17578	0.0953771	1.44308	0.586703
GO:0060056~mammary gland involution	3	0.176367	0.0963558	5.45484	0.589823
GO:0009215~purine deoxyribonucleoside triphosphate metabolic process	3	0.176367	0.0963558	5.45484	0.589823
GO:0000389~nuclear mRNA 3'-splice site recognition	3	0.176367	0.0963558	5.45484	0.589823
GO:0019987~negative regulation of anti-apoptosis	3	0.176367	0.0963558	5.45484	0.589823
GO:0006999~nuclear pore organization	3	0.176367	0.0963558	5.45484	0.589823
GO:0032964~collagen biosynthetic process	3	0.176367	0.0963558	5.45484	0.589823
GO:0051096~positive regulation of helicase activity	3	0.176367	0.0963558	5.45484	0.589823
GO:0002360~T cell lineage commitment	3	0.176367	0.0963558	5.45484	0.589823
GO:0009155~purine deoxyribonucleotide catabolic process	3	0.176367	0.0963558	5.45484	0.589823
GO:0009265~2'-deoxyribonucleotide biosynthetic process	3	0.176367	0.0963558	5.45484	0.589823
GO:0006102~isocitrate metabolic process	3	0.176367	0.0963558	5.45484	0.589823
GO:0014044~Schwann cell development	3	0.176367	0.0963558	5.45484	0.589823
GO:0006356~regulation of transcription from RNA polymerase I promoter	3	0.176367	0.0963558	5.45484	0.589823
GO:0051090~regulation of transcription factor activity	17	0.999412	0.0971479	1.50052	0.592172
GO:0006575~cellular amino acid derivative metabolic process	25	1.46972	0.0979928	1.36919	0.594707

## Sheet: 0.0005
GO Term	Count	%	PValue	FE	Benjamini
GO:0007049~cell cycle	176	11.3548	1.91747e-26	2.25936	7.49922e-23
GO:0000278~mitotic cell cycle	107	6.90323	1.16958e-24	2.88082	2.28711e-21
GO:0022402~cell cycle process	139	8.96774	2.2746e-24	2.45076	2.96531e-21
GO:0006259~DNA metabolic process	122	7.87097	1.20292e-20	2.40183	1.17615e-17
GO:0022403~cell cycle phase	104	6.70968	4.98899e-19	2.50246	3.90239e-16
GO:0000398~nuclear mRNA splicing, via spliceosome	52	3.35484	2.51455e-15	3.38568	1.66445e-12
GO:0000375~RNA splicing, via transesterification reactions	52	3.35484	2.51455e-15	3.38568	1.66445e-12
GO:0000377~RNA splicing, via transesterification reactions with bulged adenosine as nucleophile	52	3.35484	2.51455e-15	3.38568	1.66445e-12
GO:0006974~response to DNA damage stimulus	90	5.80645	2.98402e-15	2.40363	1.67477e-12
GO:0006260~DNA replication	58	3.74194	1.11615e-14	3.04094	5.48184e-12
GO:0048285~organelle fission	64	4.12903	3.96777e-14	2.78406	1.72236e-11
GO:0033554~cellular response to stress	116	7.48387	5.75871e-14	2.04162	2.04867e-11
GO:0046907~intracellular transport	129	8.32258	5.30649e-14	1.95595	2.07552e-11
GO:0006396~RNA processing	113	7.29032	7.24866e-14	2.0579	2.18107e-11
GO:0000279~M phase	80	5.16129	7.90584e-14	2.4223	2.20826e-11
GO:0000280~nuclear division	62	4	6.89378e-14	2.80739	2.24702e-11
GO:0007067~mitosis	62	4	6.89378e-14	2.80739	2.24702e-11
GO:0000087~M phase of mitotic cell cycle	62	4	1.66571e-13	2.75726	4.34208e-11
GO:0006281~DNA repair	71	4.58065	5.61745e-13	2.49043	1.37318e-10
GO:0051726~regulation of cell cycle	78	5.03226	9.45573e-13	2.34747	2.17538e-10
GO:0043933~macromolecular complex subunit organization	132	8.51613	1.69802e-12	1.85204	3.68932e-10
GO:0034621~cellular macromolecular complex subunit organization	81	5.22581	2.70081e-12	2.26022	5.55947e-10
GO:0008380~RNA splicing	69	4.45161	5.12671e-12	2.42027	1.00252e-09
GO:0051301~cell division	70	4.51613	1.13309e-11	2.3638	2.11025e-09
GO:0006397~mRNA processing	74	4.77419	1.19171e-11	2.29647	2.11852e-09
GO:0006886~intracellular protein transport	82	5.29032	1.26407e-11	2.18412	2.14946e-09
GO:0065003~macromolecular complex assembly	123	7.93548	1.5649e-11	1.84254	2.55012e-09
GO:0016071~mRNA metabolic process	81	5.22581	1.8558e-11	2.18081	2.90322e-09
GO:0070727~cellular macromolecule localization	87	5.6129	2.97893e-11	2.0934	4.481e-09
GO:0031400~negative regulation of protein modification process	39	2.51613	3.89468e-11	3.26476	5.64151e-09
GO:0034613~cellular protein localization	86	5.54839	4.92282e-11	2.08445	6.87612e-09
GO:0044271~nitrogen compound biosynthetic process	72	4.64516	1.59488e-10	2.2069	2.15089e-08
GO:0034622~cellular macromolecular complex assembly	70	4.51613	3.96347e-10	2.19283	5.16705e-08
GO:0022613~ribonucleoprotein complex biogenesis	48	3.09677	4.83379e-10	2.65646	6.09837e-08
GO:0032269~negative regulation of cellular protein metabolic process	47	3.03226	1.57632e-09	2.60111	1.92655e-07
GO:0051248~negative regulation of protein metabolic process	48	3.09677	1.89143e-09	2.55702	2.11354e-07
GO:0000075~cell cycle checkpoint	31	2	1.87039e-09	3.39355	2.1515e-07
GO:0034654~nucleobase, nucleoside, nucleotide and nucleic acid biosynthetic process	49	3.16129	1.85719e-09	2.52914	2.20105e-07
GO:0034404~nucleobase, nucleoside and nucleotide biosynthetic process	49	3.16129	1.85719e-09	2.52914	2.20105e-07
GO:0051329~interphase of mitotic cell cycle	33	2.12903	2.91592e-09	3.19162	3.16782e-07
GO:0009165~nucleotide biosynthetic process	47	3.03226	4.88593e-09	2.51721	5.02865e-07
GO:0010605~negative regulation of macromolecule metabolic process	124	8	4.80424e-09	1.6829	5.07821e-07
GO:0051325~interphase	33	2.12903	6.43542e-09	3.10129	6.45357e-07
GO:0031570~DNA integrity checkpoint	22	1.41935	8.29883e-09	4.21457	8.11418e-07
GO:0007346~regulation of mitotic cell cycle	40	2.58065	2.43255e-08	2.6215	2.32041e-06
GO:0006457~protein folding	44	2.83871	2.71369e-08	2.47636	2.52696e-06
GO:0000226~microtubule cytoskeleton organization	39	2.51613	2.95269e-08	2.6429	2.68557e-06
GO:0042770~DNA damage response, signal transduction	27	1.74194	3.11594e-08	3.36208	2.76964e-06
GO:0007059~chromosome segregation	27	1.74194	4.15582e-08	3.32057	3.61187e-06
GO:0046112~nucleobase biosynthetic process	11	0.709677	6.85728e-08	7.82706	5.83016e-06
GO:0006310~DNA recombination	31	2	7.60119e-08	2.94108	6.19337e-06
GO:0045184~establishment of protein localization	124	8	7.55405e-08	1.60631	6.28592e-06
GO:0009113~purine base biosynthetic process	9	0.580645	8.25276e-08	9.96171	6.45529e-06
GO:0015031~protein transport	123	7.93548	8.16385e-08	1.60799	6.51606e-06
GO:0051276~chromosome organization	87	5.6129	8.88702e-08	1.78695	6.8151e-06
GO:0009259~ribonucleotide metabolic process	38	2.45161	9.46612e-08	2.57514	7.11959e-06
GO:0031397~negative regulation of protein ubiquitination	25	1.6129	1.09883e-07	3.36544	8.10851e-06
GO:0007051~spindle organization	19	1.22581	1.15374e-07	4.20605	8.35606e-06
GO:0007010~cytoskeleton organization	80	5.16129	1.18745e-07	1.82784	8.44385e-06
GO:0006461~protein complex assembly	89	5.74194	1.40894e-07	1.75563	9.66729e-06
GO:0070271~protein complex biogenesis	89	5.74194	1.40894e-07	1.75563	9.66729e-06
GO:0008104~protein localization	137	8.83871	1.40026e-07	1.54734	9.77924e-06
GO:0031145~anaphase-promoting complex-dependent proteasomal ubiquitin-dependent protein catabolic process	23	1.48387	1.57978e-07	3.52491	1.06526e-05
GO:0006605~protein targeting	48	3.09677	1.9797e-07	2.22401	1.3123e-05
GO:0008283~cell proliferation	79	5.09677	2.45559e-07	1.80499	1.60062e-05
GO:0031396~regulation of protein ubiquitination	29	1.87097	3.2578e-07	2.8889	2.08871e-05
GO:0006163~purine nucleotide metabolic process	43	2.77419	3.46838e-07	2.30298	2.18785e-05
GO:0000077~DNA damage checkpoint	19	1.22581	3.66477e-07	3.94318	2.27504e-05
GO:0006913~nucleocytoplasmic transport	38	2.45161	4.75424e-07	2.42657	2.90524e-05
GO:0051656~establishment of organelle localization	23	1.48387	5.16278e-07	3.32057	3.05929e-05
GO:0042981~regulation of apoptosis	125	8.06452	5.12571e-07	1.54877	3.08405e-05
GO:0009150~purine ribonucleotide metabolic process	35	2.25806	5.34371e-07	2.52652	3.11924e-05
GO:0051169~nuclear transport	38	2.45161	6.65399e-07	2.39585	3.82695e-05
GO:0051436~negative regulation of ubiquitin-protein ligase activity during mitotic cell cycle	22	1.41935	7.29814e-07	3.37166	4.13659e-05
GO:0043067~regulation of programmed cell death	125	8.06452	8.63762e-07	1.53351	4.82585e-05
GO:0051439~regulation of ubiquitin-protein ligase activity during mitotic cell cycle	23	1.48387	8.9594e-07	3.22703	4.93512e-05
GO:0010941~regulation of cell death	125	8.06452	1.05846e-06	1.52787	5.74931e-05
GO:0009260~ribonucleotide biosynthetic process	32	2.06452	1.19606e-06	2.57076	6.40775e-05
GO:0051444~negative regulation of ubiquitin-protein ligase activity	22	1.41935	1.28085e-06	3.27101	6.76923e-05
GO:0051352~negative regulation of ligase activity	22	1.41935	1.28085e-06	3.27101	6.76923e-05
GO:0051438~regulation of ubiquitin-protein ligase activity	24	1.54839	1.3477e-06	3.06514	7.02755e-05
GO:0031399~regulation of protein modification process	57	3.67742	1.89432e-06	1.9248	9.74779e-05
GO:0006261~DNA-dependent DNA replication	20	1.29032	1.9334e-06	3.43507	9.8197e-05
GO:0051340~regulation of ligase activity	24	1.54839	2.77306e-06	2.95162	0.000137275
GO:0006091~generation of precursor metabolites and energy	59	3.80645	2.76999e-06	1.87777	0.000138881
GO:0042440~pigment metabolic process	17	1.09677	3.70134e-06	3.76331	0.000180933
GO:0033043~regulation of organelle organization	45	2.90323	4.08163e-06	2.06579	0.000197058
GO:0009141~nucleoside triphosphate metabolic process	32	2.06452	4.16197e-06	2.43339	0.000198487
GO:0009112~nucleobase metabolic process	12	0.774194	4.29546e-06	5.19741	0.000202384
GO:0000070~mitotic sister chromatid segregation	15	0.967742	4.42819e-06	4.15071	0.000206154
GO:0010498~proteasomal protein catabolic process	27	1.74194	5.80994e-06	2.63692	0.000267291
GO:0043161~proteasomal ubiquitin-dependent protein catabolic process	27	1.74194	5.80994e-06	2.63692	0.000267291
GO:0006302~double-strand break repair	20	1.29032	5.91045e-06	3.21345	0.000268753
GO:0000819~sister chromatid segregation	15	0.967742	6.46939e-06	4.03853	0.000290784
GO:0010033~response to organic substance	110	7.09677	6.59793e-06	1.51982	0.000293191
GO:0032268~regulation of cellular protein metabolic process	79	5.09677	6.83072e-06	1.66028	0.000300124
GO:0042254~ribosome biogenesis	30	1.93548	7.66631e-06	2.4496	0.000333089
GO:0006164~purine nucleotide biosynthetic process	34	2.19355	8.12495e-06	2.2885	0.000345341
GO:0012501~programmed cell death	96	6.19355	8.1176e-06	1.56518	0.000348819
GO:0022618~ribonucleoprotein complex assembly	21	1.35484	8.68805e-06	3.03182	0.0003653
GO:0009152~purine ribonucleotide biosynthetic process	29	1.87097	9.54405e-06	2.46914	0.000397016
GO:0007093~mitotic cell cycle checkpoint	16	1.03226	9.73349e-06	3.70668	0.000400634
GO:0051443~positive regulation of ubiquitin-protein ligase activity	21	1.35484	1.10295e-05	2.98851	0.000449239
GO:0017038~protein import	31	2	1.18717e-05	2.35735	0.000478549
GO:0046148~pigment biosynthetic process	15	0.967742	1.31812e-05	3.83143	0.000525904
GO:0043065~positive regulation of apoptosis	72	4.64516	1.58296e-05	1.66801	0.000618909
GO:0008219~cell death	108	6.96774	1.56983e-05	1.49633	0.000619976
GO:0033365~protein localization in organelle	33	2.12903	1.60777e-05	2.25162	0.000622385
GO:0043066~negative regulation of apoptosis	62	4	1.68557e-05	1.74471	0.000639826
GO:0051052~regulation of DNA metabolic process	28	1.80645	1.67628e-05	2.44674	0.000642539
GO:0006144~purine base metabolic process	9	0.580645	1.73374e-05	6.40396	0.00065178
GO:0031398~positive regulation of protein ubiquitination	23	1.48387	1.88093e-05	2.72761	0.000700364
GO:0043068~positive regulation of programmed cell death	72	4.64516	2.00622e-05	1.65645	0.000739955
GO:0000082~G1/S transition of mitotic cell cycle	18	1.16129	2.0834e-05	3.20198	0.000761231
GO:0009144~purine nucleoside triphosphate metabolic process	29	1.87097	2.19857e-05	2.36795	0.000781395
GO:0051351~positive regulation of ligase activity	21	1.35484	2.18385e-05	2.8657	0.000783282
GO:0016265~death	108	6.96774	2.172e-05	1.486	0.000786243
GO:0006915~apoptosis	93	6	2.29619e-05	1.53894	0.000808726
GO:0010942~positive regulation of cell death	72	4.64516	2.34626e-05	1.64883	0.000818979
GO:0043069~negative regulation of programmed cell death	62	4	2.59775e-05	1.72041	0.000890825
GO:0051437~positive regulation of ubiquitin-protein ligase activity during mitotic cell cycle	20	1.29032	2.57553e-05	2.92991	0.000891023
GO:0051640~organelle localization	24	1.54839	2.77078e-05	2.59871	0.000941876
GO:0060548~negative regulation of cell death	62	4	2.83044e-05	1.71563	0.000953855
GO:0006096~glycolysis	16	1.03226	3.28185e-05	3.39122	0.00109645
GO:0009156~ribonucleoside monophosphate biosynthetic process	11	0.709677	3.35387e-05	4.7643	0.00111101
GO:0046164~alcohol catabolic process	22	1.41935	3.41172e-05	2.70565	0.00111134
GO:0007052~mitotic spindle organization	9	0.580645	3.38803e-05	5.97703	0.00111289
GO:0006007~glucose catabolic process	18	1.16129	3.45902e-05	3.09156	0.00111743
GO:0006403~RNA localization	25	1.6129	3.85315e-05	2.49043	0.00123448
GO:0051170~nuclear import	23	1.48387	4.1115e-05	2.60363	0.0013065
GO:0010564~regulation of cell cycle process	27	1.74194	4.78401e-05	2.35935	0.00150779
GO:0046365~monosaccharide catabolic process	20	1.29032	4.97233e-05	2.80612	0.00155457
GO:0009057~macromolecule catabolic process	113	7.29032	5.23435e-05	1.44132	0.00162345
GO:0010608~posttranscriptional regulation of gene expression	41	2.64516	5.57686e-05	1.93569	0.00171598
GO:0044265~cellular macromolecule catabolic process	106	6.83871	6.0495e-05	1.45647	0.00184675
GO:0006289~nucleotide-excision repair	17	1.09677	6.46684e-05	3.07907	0.00195875
GO:0050657~nucleic acid transport	24	1.54839	6.78674e-05	2.46475	0.00203975
GO:0051236~establishment of RNA localization	24	1.54839	6.78674e-05	2.46475	0.00203975
GO:0050658~RNA transport	24	1.54839	6.78674e-05	2.46475	0.00203975
GO:0009161~ribonucleoside monophosphate metabolic process	11	0.709677	7.94295e-05	4.38315	0.00236865
GO:0016044~membrane organization	63	4.06452	8.30983e-05	1.64721	0.00245917
GO:0009199~ribonucleoside triphosphate metabolic process	27	1.74194	8.8619e-05	2.27937	0.00258326
GO:0006606~protein import into nucleus	22	1.41935	8.82291e-05	2.54834	0.00259122
GO:0016126~sterol biosynthetic process	13	0.83871	9.17514e-05	3.70006	0.00265466
GO:0007017~microtubule-based process	46	2.96774	9.77416e-05	1.81122	0.00280698
GO:0006297~nucleotide-excision repair, DNA gap filling	9	0.580645	0.000106484	5.27385	0.00303539
GO:0019320~hexose catabolic process	19	1.22581	0.000111671	2.74308	0.00315999
GO:0006084~acetyl-CoA metabolic process	12	0.774194	0.00012619	3.85615	0.0035445
GO:0043623~cellular protein complex assembly	33	2.12903	0.000135679	2.02924	0.00373019
GO:0046394~carboxylic acid biosynthetic process	32	2.06452	0.000135356	2.05661	0.00374765
GO:0016053~organic acid biosynthetic process	32	2.06452	0.000135356	2.05661	0.00374765
GO:0009116~nucleoside metabolic process	18	1.16129	0.000135077	2.80173	0.00376663
GO:0022411~cellular component disassembly	16	1.03226	0.000153195	3.00731	0.00418138
GO:0006401~RNA catabolic process	18	1.16129	0.000166059	2.75863	0.00450033
GO:0009262~deoxyribonucleotide metabolic process	11	0.709677	0.000169988	4.05847	0.00457487
GO:0009168~purine ribonucleoside monophosphate biosynthetic process	9	0.580645	0.00017486	4.98085	0.00467354
GO:0009127~purine nucleoside monophosphate biosynthetic process	9	0.580645	0.00017486	4.98085	0.00467354
GO:0016447~somatic recombination of immunoglobulin gene segments	9	0.580645	0.00017486	4.98085	0.00467354
GO:0030865~cortical cytoskeleton organization	8	0.516129	0.000182938	5.6924	0.00485576
GO:0007568~aging	25	1.6129	0.000191249	2.26402	0.00504161
GO:0002520~immune system development	48	3.09677	0.000201639	1.73247	0.00524413
GO:0009205~purine ribonucleoside triphosphate metabolic process	26	1.67742	0.00020089	2.21371	0.00525967
GO:0006099~tricarboxylic acid cycle	10	0.645161	0.000221934	4.33118	0.00569477
GO:0046356~acetyl-CoA catabolic process	10	0.645161	0.000221934	4.33118	0.00569477
GO:0044275~cellular carbohydrate catabolic process	21	1.35484	0.000221335	2.46113	0.00571695
GO:0000387~spliceosomal snRNP biogenesis	11	0.709677	0.000240824	3.91353	0.00613779
GO:0006364~rRNA processing	22	1.41935	0.000244609	2.38215	0.00619361
GO:0044092~negative regulation of molecular function	55	3.54839	0.000274195	1.6404	0.00689563
GO:0006511~ubiquitin-dependent protein catabolic process	43	2.77419	0.000284506	1.77006	0.00710833
GO:0015931~nucleobase, nucleoside, nucleotide and nucleic acid transport	25	1.6129	0.000293893	2.20392	0.00729546
GO:0001666~response to hypoxia	28	1.80645	0.000314608	2.08155	0.00775852
GO:0051789~response to protein stimulus	24	1.54839	0.000324465	2.2344	0.00790104
GO:0002562~somatic diversification of immune receptors via germline recombination within a single locus	10	0.645161	0.000323688	4.15071	0.00793158
GO:0016444~somatic cell DNA recombination	10	0.645161	0.000323688	4.15071	0.00793158
GO:0034504~protein localization in nucleus	22	1.41935	0.000334807	2.33146	0.00810147
GO:0051129~negative regulation of cellular component organization	29	1.87097	0.000357049	2.03443	0.00858435
GO:0045787~positive regulation of cell cycle	16	1.03226	0.000368299	2.79627	0.00879959
GO:0034660~ncRNA metabolic process	41	2.64516	0.000375973	1.77578	0.00892763
GO:0010639~negative regulation of organelle organization	20	1.29032	0.000388219	2.42968	0.00916153
GO:0042127~regulation of cell proliferation	109	7.03226	0.00039759	1.3797	0.00932542
GO:0009142~nucleoside triphosphate biosynthetic process	23	1.48387	0.000412443	2.24627	0.00961453
GO:0009167~purine ribonucleoside monophosphate metabolic process	9	0.580645	0.000419117	4.48277	0.00965433
GO:0009126~purine nucleoside monophosphate metabolic process	9	0.580645	0.000419117	4.48277	0.00965433
GO:0043086~negative regulation of catalytic activity	47	3.03226	0.000418345	1.69025	0.00969373
GO:0009060~aerobic respiration	12	0.774194	0.000426732	3.41544	0.00977138
GO:0016052~carbohydrate catabolic process	24	1.54839	0.00042976	2.1934	0.00978312
GO:0031401~positive regulation of protein modification process	35	2.25806	0.000439442	1.86449	0.00994461
GO:0009064~glutamine family amino acid metabolic process	15	0.967742	0.000444795	2.87357	0.0100073
GO:0016072~rRNA metabolic process	22	1.41935	0.000452822	2.28289	0.0101287
GO:0002377~immunoglobulin production	11	0.709677	0.000457464	3.65263	0.0101739
GO:0051186~cofactor metabolic process	36	2.32258	0.000468016	1.83908	0.0103486
GO:0016310~phosphorylation	110	7.09677	0.00048749	1.36973	0.0107164
GO:0006270~DNA replication initiation	8	0.516129	0.000509022	4.98085	0.0111247
GO:0007005~mitochondrion organization	28	1.80645	0.000512889	2.02122	0.0111465
GO:0002208~somatic diversification of immunoglobulins during immune response	7	0.451613	0.000546149	5.811	0.0117997
GO:0045190~isotype switching	7	0.451613	0.000546149	5.811	0.0117997
GO:0002204~somatic recombination of immunoglobulin genes during immune response	7	0.451613	0.000546149	5.811	0.0117997
GO:0051187~cofactor catabolic process	11	0.709677	0.000615213	3.5348	0.0132094
GO:0002440~production of molecular mediator of immune response	11	0.709677	0.000615213	3.5348	0.0132094
GO:0006695~cholesterol biosynthetic process	10	0.645161	0.000642964	3.83143	0.013726
GO:0009109~coenzyme catabolic process	10	0.645161	0.000642964	3.83143	0.013726
GO:0006916~anti-apoptosis	37	2.3871	0.000656719	1.78924	0.0139416
GO:0006308~DNA catabolic process	16	1.03226	0.000666402	2.65646	0.013994
GO:0010212~response to ionizing radiation	16	1.03226	0.000666402	2.65646	0.013994
GO:0010563~negative regulation of phosphorus metabolic process	14	0.903226	0.000663134	2.9055	0.0140009
GO:0045936~negative regulation of phosphate metabolic process	14	0.903226	0.000663134	2.9055	0.0140009
GO:0008629~induction of apoptosis by intracellular signals	15	0.967742	0.000674345	2.76714	0.014084
GO:0006412~translation	53	3.41935	0.000705869	1.59508	0.0146595
GO:0005996~monosaccharide metabolic process	39	2.51613	0.000712421	1.75003	0.0147165
GO:0051172~negative regulation of nitrogen compound metabolic process	76	4.90323	0.000717249	1.45875	0.0147378
GO:0070482~response to oxygen levels	28	1.80645	0.000726633	1.97821	0.0148512
GO:0034728~nucleosome organization	21	1.35484	0.000770881	2.24942	0.015667
GO:0002474~antigen processing and presentation of peptide antigen via MHC class I	8	0.516129	0.000790798	4.68786	0.0159856
GO:0006000~fructose metabolic process	8	0.516129	0.000790798	4.68786	0.0159856
GO:0042493~response to drug	38	2.45161	0.000819938	1.75252	0.0164849
GO:0002200~somatic diversification of immune receptors	10	0.645161	0.000879453	3.68952	0.017581
GO:0016445~somatic diversification of immunoglobulins	9	0.580645	0.000886286	4.07524	0.0176264
GO:0043488~regulation of mRNA stability	9	0.580645	0.000886286	4.07524	0.0176264
GO:0002381~immunoglobulin production during immune response	7	0.451613	0.000928445	5.364	0.0181804
GO:0030866~cortical actin cytoskeleton organization	7	0.451613	0.000928445	5.364	0.0181804
GO:0045786~negative regulation of cell cycle	19	1.22581	0.00092697	2.3367	0.018243
GO:0051493~regulation of cytoskeleton organization	27	1.74194	0.000926116	1.97769	0.0183185
GO:0006796~phosphate metabolic process	128	8.25806	0.000970209	1.31048	0.0188962
GO:0006793~phosphorus metabolic process	128	8.25806	0.000970209	1.31048	0.0188962
GO:0006917~induction of apoptosis	51	3.29032	0.0010021	1.58765	0.0194149
GO:0016192~vesicle-mediated transport	82	5.29032	0.00102243	1.41816	0.0197075
GO:0008630~DNA damage response, signal transduction resulting in induction of apoptosis	11	0.709677	0.00106593	3.32057	0.0204371
GO:0012502~induction of programmed cell death	51	3.29032	0.00107516	1.5827	0.0205119
GO:0006839~mitochondrial transport	17	1.09677	0.00108124	2.45433	0.0205266
GO:0051053~negative regulation of DNA metabolic process	12	0.774194	0.00117813	3.06514	0.0221319
GO:0042113~B cell activation	18	1.16129	0.00117688	2.35935	0.0222153
GO:0006323~DNA packaging	24	1.54839	0.00120643	2.04343	0.0225496
GO:0006732~coenzyme metabolic process	29	1.87097	0.00121872	1.88817	0.0226686
GO:0008652~cellular amino acid biosynthetic process	14	0.903226	0.00123197	2.73459	0.022804
GO:0010638~positive regulation of organelle organization	19	1.22581	0.00125061	2.28039	0.0230362
GO:0046040~IMP metabolic process	5	0.322581	0.00128063	8.30142	0.0234725
GO:0006188~IMP biosynthetic process	5	0.322581	0.00128063	8.30142	0.0234725
GO:0006189~'de novo' IMP biosynthetic process	5	0.322581	0.00128063	8.30142	0.0234725
GO:0016054~organic acid catabolic process	23	1.48387	0.00136506	2.06414	0.0248851
GO:0046395~carboxylic acid catabolic process	23	1.48387	0.00136506	2.06414	0.0248851
GO:0019318~hexose metabolic process	34	2.19355	0.00144022	1.76405	0.0261165
GO:0006986~response to unfolded protein	17	1.09677	0.00149392	2.3852	0.0268293
GO:0000726~non-recombinational repair	7	0.451613	0.00148758	4.98085	0.02684
GO:0006418~tRNA aminoacylation for protein translation	13	0.83871	0.00151291	2.81527	0.0270419
GO:0043039~tRNA aminoacylation	13	0.83871	0.00151291	2.81527	0.0270419
GO:0043038~amino acid activation	13	0.83871	0.00151291	2.81527	0.0270419
GO:0046034~ATP metabolic process	22	1.41935	0.00154187	2.08722	0.0274275
GO:0006303~double-strand break repair via nonhomologous end joining	6	0.387097	0.00164956	5.97703	0.0291839
GO:0046777~protein amino acid autophosphorylation	19	1.22581	0.00166551	2.22673	0.0293296
GO:0043487~regulation of RNA stability	9	0.580645	0.00169907	3.73564	0.0297781
GO:0018130~heterocycle biosynthetic process	15	0.967742	0.00171745	2.53264	0.0298286
GO:0006541~glutamine metabolic process	8	0.516129	0.00171195	4.1944	0.0298669
GO:0051402~neuron apoptosis	8	0.516129	0.00171195	4.1944	0.0298669
GO:0009145~purine nucleoside triphosphate biosynthetic process	21	1.35484	0.00173801	2.11309	0.0300473
GO:0009201~ribonucleoside triphosphate biosynthetic process	21	1.35484	0.00173801	2.11309	0.0300473
GO:0045934~negative regulation of nucleobase, nucleoside, nucleotide and nucleic acid metabolic process	73	4.70968	0.00188306	1.42032	0.0323733
GO:0009123~nucleoside monophosphate metabolic process	16	1.03226	0.00189588	2.41496	0.0324477
GO:0051028~mRNA transport	19	1.22581	0.00219101	2.17555	0.0372464
GO:0006220~pyrimidine nucleotide metabolic process	11	0.709677	0.00221606	3.04386	0.0375017
GO:0070507~regulation of microtubule cytoskeleton organization	12	0.774194	0.0022734	2.8462	0.038125
GO:0043489~RNA stabilization	7	0.451613	0.00227038	4.6488	0.038239
GO:0048255~mRNA stabilization	7	0.451613	0.00227038	4.6488	0.038239
GO:0009309~amine biosynthetic process	18	1.16129	0.00244752	2.21371	0.0408133
GO:0006006~glucose metabolic process	28	1.80645	0.00254296	1.82306	0.042193
GO:0048193~Golgi vesicle transport	25	1.6129	0.00259096	1.90109	0.0426122
GO:0009063~cellular amino acid catabolic process	16	1.03226	0.00259067	2.34393	0.0427871
GO:0001701~in utero embryonic development	31	2	0.0026313	1.75462	0.0430811
GO:0051319~G2 phase	5	0.322581	0.0027507	7.11551	0.0448069
GO:0000085~G2 phase of mitotic cell cycle	5	0.322581	0.0027507	7.11551	0.0448069
GO:0051881~regulation of mitochondrial membrane potential	6	0.387097	0.00277555	5.43366	0.0450158
GO:0046902~regulation of mitochondrial membrane permeability	6	0.387097	0.00277555	5.43366	0.0450158
GO:0043434~response to peptide hormone stimulus	28	1.80645	0.00279649	1.81122	0.0451612
GO:0009890~negative regulation of biosynthetic process	79	5.09677	0.00306807	1.37343	0.0492408
GO:0032270~positive regulation of cellular protein metabolic process	38	2.45161	0.00324776	1.62466	0.0514219
GO:0009124~nucleoside monophosphate biosynthetic process	13	0.83871	0.00324254	2.59004	0.0515495
GO:0044272~sulfur compound biosynthetic process	13	0.83871	0.00324254	2.59004	0.0515495
GO:0043523~regulation of neuron apoptosis	19	1.22581	0.00323521	2.10303	0.0516455
GO:0001836~release of cytochrome c from mitochondria	8	0.516129	0.00330319	3.79494	0.0520672
GO:0009394~2'-deoxyribonucleotide metabolic process	8	0.516129	0.00330319	3.79494	0.0520672
GO:0001933~negative regulation of protein amino acid phosphorylation	10	0.645161	0.00332442	3.11303	0.0521836
GO:0006979~response to oxidative stress	29	1.87097	0.00349887	1.76152	0.0546317
GO:0032583~regulation of gene-specific transcription	25	1.6129	0.0035159	1.85853	0.0546727
GO:0040029~regulation of gene expression, epigenetic	17	1.09677	0.00359597	2.19934	0.0556639
GO:0009206~purine ribonucleoside triphosphate biosynthetic process	20	1.29032	0.00363804	2.033	0.0560762
GO:0006333~chromatin assembly or disassembly	24	1.54839	0.00365645	1.88253	0.0561316
GO:0051247~positive regulation of protein metabolic process	39	2.51613	0.0037693	1.59879	0.0575906
GO:0006284~base-excision repair	9	0.580645	0.003907	3.32057	0.0594034
GO:0031327~negative regulation of cellular biosynthetic process	77	4.96774	0.00392304	1.36729	0.0594098
GO:0007242~intracellular signaling cascade	155	10	0.00404141	1.22935	0.06045
GO:0051130~positive regulation of cellular component organization	31	2	0.00403378	1.70615	0.0605703
GO:0042326~negative regulation of phosphorylation	12	0.774194	0.00407686	2.65646	0.0607331
GO:0048534~hemopoietic or lymphoid organ development	41	2.64516	0.00403327	1.57088	0.0607957
GO:0009310~amine catabolic process	17	1.09677	0.00411269	2.17114	0.0610195
GO:0006612~protein targeting to membrane	10	0.645161	0.00417135	3.0187	0.061631
GO:0006892~post-Golgi vesicle-mediated transport	14	0.903226	0.00421684	2.40455	0.0620492
GO:0010035~response to inorganic substance	34	2.19355	0.0042377	1.65219	0.0621141
GO:0006221~pyrimidine nucleotide biosynthetic process	8	0.516129	0.00443107	3.62244	0.0646193
GO:0045930~negative regulation of mitotic cell cycle	8	0.516129	0.00443107	3.62244	0.0646193
GO:0043525~positive regulation of neuron apoptosis	8	0.516129	0.00443107	3.62244	0.0646193
GO:0010558~negative regulation of macromolecule biosynthetic process	75	4.83871	0.00452825	1.36586	0.0657474
GO:0006997~nucleus organization	13	0.83871	0.00457122	2.49043	0.0661068
GO:0006733~oxidoreduction coenzyme metabolic process	13	0.83871	0.00457122	2.49043	0.0661068
GO:0031575~G1/S transition checkpoint	7	0.451613	0.0047107	4.10188	0.0678085
GO:0000059~protein import into nucleus, docking	7	0.451613	0.0047107	4.10188	0.0678085
GO:0009119~ribonucleoside metabolic process	12	0.774194	0.00488267	2.59871	0.0699445
GO:0009411~response to UV	14	0.903226	0.00492319	2.3638	0.0702488
GO:0048002~antigen processing and presentation of peptide antigen	9	0.580645	0.00499702	3.20198	0.0710083
GO:0030069~lysogeny	5	0.322581	0.00506589	6.22607	0.0716936
GO:0006108~malate metabolic process	5	0.322581	0.00506589	6.22607	0.0716936
GO:0040001~establishment of mitotic spindle localization	5	0.322581	0.00506589	6.22607	0.0716936
GO:0009263~deoxyribonucleotide biosynthetic process	5	0.322581	0.00506589	6.22607	0.0716936
GO:0019047~provirus integration	5	0.322581	0.00506589	6.22607	0.0716936
GO:0006769~nicotinamide metabolic process	11	0.709677	0.00510701	2.73947	0.071738
GO:0046496~nicotinamide nucleotide metabolic process	11	0.709677	0.00510701	2.73947	0.071738
GO:0051098~regulation of binding	27	1.74194	0.00509069	1.75795	0.0717736
GO:0043648~dicarboxylic acid metabolic process	10	0.645161	0.00517763	2.92991	0.0724363
GO:0010551~regulation of specific transcription from RNA polymerase II promoter	19	1.22581	0.00524037	2.01354	0.0730229
GO:0009719~response to endogenous stimulus	58	3.74194	0.00526003	1.42662	0.073028
GO:0010332~response to gamma radiation	8	0.516129	0.0058269	3.46494	0.0803116
GO:0030036~actin cytoskeleton organization	36	2.32258	0.00616358	1.58682	0.0841737
GO:0032507~maintenance of protein location in cell	11	0.709677	0.0061602	2.67265	0.0844231
GO:0009820~alkaloid metabolic process	11	0.709677	0.0061602	2.67265	0.0844231
GO:0010553~negative regulation of specific transcription from RNA polymerase II promoter	11	0.709677	0.0061602	2.67265	0.0844231
GO:0006607~NLS-bearing substrate import into nucleus	6	0.387097	0.00651768	4.59771	0.0881915
GO:0034470~ncRNA processing	31	2	0.00650436	1.65141	0.0883231
GO:0006754~ATP biosynthetic process	18	1.16129	0.00672239	2.01473	0.0905291
GO:0010629~negative regulation of gene expression	69	4.45161	0.00682351	1.36381	0.0915171
GO:0032582~negative regulation of gene-specific transcription	12	0.774194	0.00686932	2.49043	0.091791
GO:0030097~hemopoiesis	37	2.3871	0.00703911	1.56179	0.0936392
GO:0045333~cellular respiration	19	1.22581	0.00733278	1.95126	0.097035
GO:0051188~cofactor biosynthetic process	19	1.22581	0.00733278	1.95126	0.097035
GO:0019362~pyridine nucleotide metabolic process	11	0.709677	0.00737482	2.60902	0.0972379
GO:0008285~negative regulation of cell proliferation	52	3.35484	0.0074387	1.43493	0.097387
GO:0044087~regulation of cellular component biogenesis	25	1.6129	0.00741775	1.75382	0.0974503
GO:0006325~chromatin organization	54	3.48387	0.00747038	1.4231	0.0974576
GO:0006730~one-carbon metabolic process	21	1.35484	0.00755277	1.86782	0.0981559
GO:0006275~regulation of DNA replication	14	0.903226	0.00762617	2.24942	0.098738
GO:0055114~oxidation reduction	84	5.41935	0.00792617	1.30952	0.101762
GO:0044093~positive regulation of molecular function	78	5.03226	0.00790449	1.32596	0.10183
GO:0032886~regulation of microtubule-based process	12	0.774194	0.00807435	2.4396	0.103232
GO:0006468~protein amino acid phosphorylation	87	5.6129	0.00843243	1.29935	0.10688
GO:0065004~protein-DNA complex assembly	18	1.16129	0.00842366	1.97045	0.10712
GO:0051783~regulation of nuclear division	13	0.83871	0.0085151	2.31254	0.107527
GO:0009408~response to heat	13	0.83871	0.0085151	2.31254	0.107527
GO:0043603~cellular amide metabolic process	13	0.83871	0.0085151	2.31254	0.107527
GO:0007088~regulation of mitosis	13	0.83871	0.0085151	2.31254	0.107527
GO:0006334~nucleosome assembly	17	1.09677	0.00863367	2.01606	0.108251
GO:0006271~DNA strand elongation during DNA replication	4	0.258065	0.00862121	7.96937	0.108449
GO:0043101~purine salvage	4	0.258065	0.00862121	7.96937	0.108449
GO:0030388~fructose 1,6-bisphosphate metabolic process	4	0.258065	0.00862121	7.96937	0.108449
GO:0002326~B cell lineage commitment	4	0.258065	0.00862121	7.96937	0.108449
GO:0014070~response to organic cyclic substance	22	1.41935	0.00873699	1.81122	0.109131
GO:0015980~energy derivation by oxidation of organic compounds	25	1.6129	0.00881331	1.72946	0.109685
GO:0051453~regulation of intracellular pH	6	0.387097	0.00931219	4.2693	0.114824
GO:0006268~DNA unwinding during replication	6	0.387097	0.00931219	4.2693	0.114824
GO:0043085~positive regulation of catalytic activity	70	4.51613	0.00929694	1.341	0.115007
GO:0009314~response to radiation	32	2.06452	0.00942487	1.59387	0.115773
GO:0008637~apoptotic mitochondrial changes	9	0.580645	0.00967925	2.89211	0.117983
GO:0006694~steroid biosynthetic process	17	1.09677	0.00967344	1.99234	0.118283
GO:0030029~actin filament-based process	37	2.3871	0.00974403	1.52939	0.118361
GO:0009065~glutamine family amino acid catabolic process	7	0.451613	0.0113577	3.4866	0.136251
GO:0007006~mitochondrial membrane organization	9	0.580645	0.0117975	2.80173	0.140738
GO:0000245~spliceosome assembly	9	0.580645	0.0117975	2.80173	0.140738
GO:0000018~regulation of DNA recombination	8	0.516129	0.0119818	3.06514	0.142353
GO:0034623~cellular macromolecular complex disassembly	8	0.516129	0.0119818	3.06514	0.142353
GO:0032984~macromolecular complex disassembly	8	0.516129	0.0119818	3.06514	0.142353
GO:0031497~chromatin assembly	17	1.09677	0.0120495	1.94654	0.142672
GO:0043193~positive regulation of gene-specific transcription	17	1.09677	0.0120495	1.94654	0.142672
GO:0051293~establishment of spindle localization	5	0.322581	0.0128994	4.98085	0.151538
GO:0051653~spindle localization	5	0.322581	0.0128994	4.98085	0.151538
GO:0006107~oxaloacetate metabolic process	5	0.322581	0.0128994	4.98085	0.151538
GO:0009200~deoxyribonucleoside triphosphate metabolic process	5	0.322581	0.0128994	4.98085	0.151538
GO:0048015~phosphoinositide-mediated signaling	17	1.09677	0.0133977	1.92442	0.156478
GO:0051259~protein oligomerization	28	1.80645	0.0144716	1.60303	0.167497
GO:0051168~nuclear export	13	0.83871	0.0147154	2.15837	0.169587
GO:0015986~ATP synthesis coupled proton transport	10	0.645161	0.0156451	2.49043	0.178838
GO:0015985~energy coupled proton transport, down electrochemical gradient	10	0.645161	0.0156451	2.49043	0.178838
GO:0006337~nucleosome disassembly	4	0.258065	0.0159618	6.64114	0.181609
GO:0022616~DNA strand elongation	4	0.258065	0.0159618	6.64114	0.181609
GO:0031498~chromatin disassembly	4	0.258065	0.0159618	6.64114	0.181609
GO:0032986~protein-DNA complex disassembly	4	0.258065	0.0159618	6.64114	0.181609
GO:0000122~negative regulation of transcription from RNA polymerase II promoter	39	2.51613	0.0160926	1.46055	0.182438
GO:0043254~regulation of protein complex assembly	17	1.09677	0.0164449	1.88166	0.185534
GO:0015992~proton transport	13	0.83871	0.0166981	2.12299	0.187592
GO:0031124~mRNA 3'-end processing	6	0.387097	0.017154	3.73564	0.191684
GO:0030641~regulation of cellular pH	6	0.387097	0.017154	3.73564	0.191684
GO:0008156~negative regulation of DNA replication	8	0.516129	0.0180783	2.8462	0.200422
GO:0006446~regulation of translational initiation	10	0.645161	0.0183127	2.42968	0.202195
GO:0000910~cytokinesis	10	0.645161	0.0183127	2.42968	0.202195
GO:0043242~negative regulation of protein complex disassembly	10	0.645161	0.0183127	2.42968	0.202195
GO:0048538~thymus development	7	0.451613	0.0183852	3.16963	0.202351
GO:0006903~vesicle targeting	7	0.451613	0.0183852	3.16963	0.202351
GO:0006378~mRNA polyadenylation	5	0.322581	0.0186845	4.52805	0.204742
GO:0051452~intracellular pH reduction	5	0.322581	0.0186845	4.52805	0.204742
GO:0045648~positive regulation of erythrocyte differentiation	5	0.322581	0.0186845	4.52805	0.204742
GO:0031571~G1 DNA damage checkpoint	5	0.322581	0.0186845	4.52805	0.204742
GO:0002244~hemopoietic progenitor cell differentiation	5	0.322581	0.0186845	4.52805	0.204742
GO:0045185~maintenance of protein location	11	0.709677	0.0189285	2.28289	0.20657
GO:0051651~maintenance of location in cell	11	0.709677	0.0189285	2.28289	0.20657
GO:0016481~negative regulation of transcription	61	3.93548	0.019905	1.32389	0.214904
GO:0046700~heterocycle catabolic process	15	0.967742	0.0198934	1.94059	0.215379
GO:0051321~meiotic cell cycle	18	1.16129	0.0207519	1.79311	0.222427
GO:0001649~osteoblast differentiation	10	0.645161	0.0212958	2.37184	0.226376
GO:0031647~regulation of protein stability	10	0.645161	0.0212958	2.37184	0.226376
GO:0006818~hydrogen transport	13	0.83871	0.0212578	2.05559	0.226624
GO:0043393~regulation of protein binding	8	0.516129	0.0218243	2.74806	0.230728
GO:0042278~purine nucleoside metabolic process	8	0.516129	0.0218243	2.74806	0.230728
GO:0046128~purine ribonucleoside metabolic process	8	0.516129	0.0218243	2.74806	0.230728
GO:0009725~response to hormone stimulus	50	3.22581	0.0228651	1.35718	0.239139
GO:0030004~cellular monovalent inorganic cation homeostasis	7	0.451613	0.0228176	3.03182	0.23933
GO:0052547~regulation of peptidase activity	16	1.03226	0.0232246	1.85334	0.241806
GO:0009628~response to abiotic stimulus	50	3.22581	0.0238705	1.35349	0.247047
GO:0010552~positive regulation of specific transcription from RNA polymerase II promoter	12	0.774194	0.0244751	2.0972	0.251206
GO:0043281~regulation of caspase activity	15	0.967742	0.0244476	1.89146	0.251608
GO:0006402~mRNA catabolic process	10	0.645161	0.0246125	2.31668	0.251789
GO:0046649~lymphocyte activation	30	1.93548	0.0255492	1.50177	0.259449
GO:0051095~regulation of helicase activity	4	0.258065	0.0258701	5.6924	0.260949
GO:0040023~establishment of nucleus localization	4	0.258065	0.0258701	5.6924	0.260949
GO:0006002~fructose 6-phosphate metabolic process	4	0.258065	0.0258701	5.6924	0.260949
GO:0014065~phosphoinositide 3-kinase cascade	4	0.258065	0.0258701	5.6924	0.260949
GO:0010039~response to iron ion	5	0.322581	0.0258428	4.15071	0.261371
GO:0045851~pH reduction	5	0.322581	0.0258428	4.15071	0.261371
GO:0006613~cotranslational protein targeting to membrane	5	0.322581	0.0258428	4.15071	0.261371
GO:0031577~spindle checkpoint	5	0.322581	0.0258428	4.15071	0.261371
GO:0051253~negative regulation of RNA metabolic process	49	3.16129	0.0269604	1.34841	0.269759
GO:0034655~nucleobase, nucleoside, nucleotide and nucleic acid catabolic process	12	0.774194	0.0275607	2.06104	0.274241
GO:0034656~nucleobase, nucleoside and nucleotide catabolic process	12	0.774194	0.0275607	2.06104	0.274241
GO:0006512~ubiquitin cycle	7	0.451613	0.0279146	2.9055	0.275215
GO:0048732~gland development	22	1.41935	0.027855	1.62339	0.275388
GO:0006820~anion transport	23	1.48387	0.0277753	1.60223	0.275391
GO:0006106~fumarate metabolic process	3	0.193548	0.0281519	9.96171	0.275866
GO:0046100~hypoxanthine metabolic process	3	0.193548	0.0281519	9.96171	0.275866
GO:0033240~positive regulation of cellular amine metabolic process	3	0.193548	0.0281519	9.96171	0.275866
GO:0021819~layer formation in the cerebral cortex	3	0.193548	0.0281519	9.96171	0.275866
GO:0043524~negative regulation of neuron apoptosis	11	0.709677	0.0281485	2.1486	0.276514
GO:0032508~DNA duplex unwinding	6	0.387097	0.0284402	3.32057	0.277612
GO:0032392~DNA geometric change	6	0.387097	0.0284402	3.32057	0.277612
GO:0045646~regulation of erythrocyte differentiation	6	0.387097	0.0284402	3.32057	0.277612
GO:0030163~protein catabolic process	78	5.03226	0.0292379	1.24922	0.283581
GO:0008624~induction of apoptosis by extracellular signals	19	1.22581	0.0297423	1.68993	0.28706
GO:0045892~negative regulation of transcription, DNA-dependent	48	3.09677	0.0300388	1.34315	0.288803
GO:0031110~regulation of microtubule polymerization or depolymerization	8	0.516129	0.0308573	2.57076	0.294778
GO:0043009~chordate embryonic development	45	2.90323	0.0316952	1.35431	0.300829
GO:0052548~regulation of endopeptidase activity	15	0.967742	0.0326704	1.82226	0.30789
GO:0044270~nitrogen compound catabolic process	13	0.83871	0.0330443	1.93287	0.310123
GO:0006213~pyrimidine nucleoside metabolic process	7	0.451613	0.0337088	2.78928	0.314612
GO:0010948~negative regulation of cell cycle process	7	0.451613	0.0337088	2.78928	0.314612
GO:0030261~chromosome condensation	7	0.451613	0.0337088	2.78928	0.314612
GO:0051327~M phase of meiotic cell cycle	17	1.09677	0.0342022	1.72805	0.317723
GO:0007126~meiosis	17	1.09677	0.0342022	1.72805	0.317723
GO:0031572~G2/M transition DNA damage checkpoint	5	0.322581	0.0344318	3.83143	0.318038
GO:0007076~mitotic chromosome condensation	5	0.322581	0.0344318	3.83143	0.318038
GO:0031056~regulation of histone modification	5	0.322581	0.0344318	3.83143	0.318038
GO:0006357~regulation of transcription from RNA polymerase II promoter	89	5.74194	0.0344294	1.21952	0.31875
GO:0051603~proteolysis involved in cellular protein catabolic process	75	4.83871	0.035048	1.24521	0.322042
GO:0010604~positive regulation of macromolecule metabolic process	103	6.64516	0.0359884	1.19726	0.326247
GO:0006898~receptor-mediated endocytosis	11	0.709677	0.0358363	2.06752	0.32657
GO:0001889~liver development	11	0.709677	0.0358363	2.06752	0.32657
GO:0006944~membrane fusion	11	0.709677	0.0358363	2.06752	0.32657
GO:0009792~embryonic development ending in birth or egg hatching	45	2.90323	0.0359563	1.34215	0.326739
GO:0001936~regulation of endothelial cell proliferation	8	0.516129	0.0361941	2.49043	0.32706
GO:0009267~cellular response to starvation	8	0.516129	0.0361941	2.49043	0.32706
GO:0009266~response to temperature stimulus	15	0.967742	0.0358113	1.80031	0.327119
GO:0051262~protein tetramerization	9	0.580645	0.036983	2.29886	0.332215
GO:0046605~regulation of centrosome cycle	4	0.258065	0.0383527	4.98085	0.341568
GO:0043094~cellular metabolic compound salvage	4	0.258065	0.0383527	4.98085	0.341568
GO:0042455~ribonucleoside biosynthetic process	4	0.258065	0.0383527	4.98085	0.341568
GO:0046129~purine ribonucleoside biosynthetic process	4	0.258065	0.0383527	4.98085	0.341568
GO:0006301~postreplication repair	4	0.258065	0.0383527	4.98085	0.341568
GO:0042451~purine nucleoside biosynthetic process	4	0.258065	0.0383527	4.98085	0.341568
GO:0032469~endoplasmic reticulum calcium ion homeostasis	4	0.258065	0.0383527	4.98085	0.341568
GO:0009163~nucleoside biosynthetic process	4	0.258065	0.0383527	4.98085	0.341568
GO:0044257~cellular protein catabolic process	75	4.83871	0.0396812	1.23902	0.350459
GO:0031100~organ regeneration	7	0.451613	0.0402269	2.682	0.352848
GO:0051289~protein homotetramerization	7	0.451613	0.0402269	2.682	0.352848
GO:0030330~DNA damage response, signal transduction by p53 class mediator	7	0.451613	0.0402269	2.682	0.352848
GO:0030262~apoptotic nuclear changes	7	0.451613	0.0402269	2.682	0.352848
GO:0009069~serine family amino acid metabolic process	7	0.451613	0.0402269	2.682	0.352848
GO:0006919~activation of caspase activity	11	0.709677	0.0401802	2.02924	0.353278
GO:0016064~immunoglobulin mediated immune response	11	0.709677	0.0401802	2.02924	0.353278
GO:0000079~regulation of cyclin-dependent protein kinase activity	11	0.709677	0.0401802	2.02924	0.353278
GO:0009108~coenzyme biosynthetic process	13	0.83871	0.0404244	1.87684	0.353495
GO:0007569~cell aging	8	0.516129	0.0421053	2.41496	0.364587
GO:0006195~purine nucleotide catabolic process	8	0.516129	0.0421053	2.41496	0.364587
GO:0006767~water-soluble vitamin metabolic process	9	0.580645	0.0423175	2.24138	0.365292
GO:0016125~sterol metabolic process	17	1.09677	0.0435751	1.67672	0.37243
GO:0048678~response to axon injury	6	0.387097	0.0435473	2.98851	0.373023
GO:0009147~pyrimidine nucleoside triphosphate metabolic process	5	0.322581	0.0444796	3.55775	0.37782
GO:0043631~RNA polyadenylation	5	0.322581	0.0444796	3.55775	0.37782
GO:0009264~deoxyribonucleotide catabolic process	5	0.322581	0.0444796	3.55775	0.37782
GO:0006884~cell volume homeostasis	5	0.322581	0.0444796	3.55775	0.37782
GO:0051494~negative regulation of cytoskeleton organization	11	0.709677	0.0448716	1.99234	0.379688
GO:0002252~immune effector process	21	1.35484	0.0456834	1.56116	0.384356
GO:0032774~RNA biosynthetic process	40	2.58065	0.0463888	1.34618	0.388264
GO:0030183~B cell differentiation	10	0.645161	0.0467597	2.07536	0.388339
GO:0002443~leukocyte mediated immunity	15	0.967742	0.0465268	1.73751	0.388384
GO:0006399~tRNA metabolic process	19	1.22581	0.0466778	1.604	0.38859
GO:0010243~response to organic nitrogen	12	0.774194	0.0472489	1.89747	0.390762
GO:0045454~cell redox homeostasis	12	0.774194	0.0472489	1.89747	0.390762
GO:0008610~lipid biosynthetic process	43	2.77419	0.0476583	1.32617	0.392645
GO:0006405~RNA export from nucleus	9	0.580645	0.0481368	2.18672	0.39496
GO:0070585~protein localization in mitochondrion	8	0.516129	0.0486075	2.34393	0.397206
GO:0006626~protein targeting to mitochondrion	8	0.516129	0.0486075	2.34393	0.397206
GO:0034097~response to cytokine stimulus	14	0.903226	0.0499444	1.76537	0.404155
GO:0019724~B cell mediated immunity	11	0.709677	0.0499202	1.95676	0.404801
GO:0006897~endocytosis	31	2	0.0508441	1.4037	0.408231
GO:0010324~membrane invagination	31	2	0.0508441	1.4037	0.408231
GO:0007050~cell cycle arrest	17	1.09677	0.0507598	1.64417	0.408502
GO:0051235~maintenance of location	12	0.774194	0.0521041	1.86782	0.415276
GO:0018210~peptidyl-threonine modification	6	0.387097	0.0525998	2.8462	0.415924
GO:0009146~purine nucleoside triphosphate catabolic process	6	0.387097	0.0525998	2.8462	0.415924
GO:0007163~establishment or maintenance of cell polarity	10	0.645161	0.0523955	2.033	0.416271
GO:0034220~ion transmembrane transport	10	0.645161	0.0523955	2.033	0.416271
GO:0015014~heparan sulfate proteoglycan biosynthetic process, polysaccharide chain biosynthetic process	3	0.193548	0.052577	7.47128	0.416584
GO:0007095~mitotic cell cycle G2/M transition DNA damage checkpoint	3	0.193548	0.052577	7.47128	0.416584
GO:0043174~nucleoside salvage	3	0.193548	0.052577	7.47128	0.416584
GO:0000320~re-entry into mitotic cell cycle	3	0.193548	0.052577	7.47128	0.416584
GO:0006166~purine ribonucleoside salvage	3	0.193548	0.052577	7.47128	0.416584
GO:0021801~cerebral cortex radial glia guided migration	3	0.193548	0.052577	7.47128	0.416584
GO:0007097~nuclear migration	3	0.193548	0.052577	7.47128	0.416584
GO:0008635~activation of caspase activity by cytochrome c	4	0.258065	0.0533292	4.42743	0.419581
GO:0014037~Schwann cell differentiation	4	0.258065	0.0533292	4.42743	0.419581
GO:0030174~regulation of DNA replication initiation	4	0.258065	0.0533292	4.42743	0.419581
GO:0009151~purine deoxyribonucleotide metabolic process	4	0.258065	0.0533292	4.42743	0.419581
GO:0002566~somatic diversification of immune receptors via somatic mutation	4	0.258065	0.0533292	4.42743	0.419581
GO:0042987~amyloid precursor protein catabolic process	4	0.258065	0.0533292	4.42743	0.419581
GO:0016446~somatic hypermutation of immunoglobulin genes	4	0.258065	0.0533292	4.42743	0.419581
GO:0050732~negative regulation of peptidyl-tyrosine phosphorylation	4	0.258065	0.0533292	4.42743	0.419581
GO:0007015~actin filament organization	13	0.83871	0.0535395	1.79864	0.420058
GO:0007127~meiosis I	9	0.580645	0.0544523	2.13465	0.424768
GO:0006081~cellular aldehyde metabolic process	7	0.451613	0.0555106	2.49043	0.42948
GO:0050821~protein stabilization	7	0.451613	0.0555106	2.49043	0.42948
GO:0007595~lactation	7	0.451613	0.0555106	2.49043	0.42948
GO:0000723~telomere maintenance	7	0.451613	0.0555106	2.49043	0.42948
GO:0006417~regulation of translation	21	1.35484	0.055431	1.52698	0.429813
GO:0031023~microtubule organizing center organization	8	0.516129	0.055713	2.27696	0.429876
GO:0050000~chromosome localization	5	0.322581	0.0559874	3.32057	0.430694
GO:0051303~establishment of chromosome localization	5	0.322581	0.0559874	3.32057	0.430694
GO:0010165~response to X-ray	5	0.322581	0.0559874	3.32057	0.430694
GO:0046627~negative regulation of insulin receptor signaling pathway	5	0.322581	0.0559874	3.32057	0.430694
GO:0010038~response to metal ion	20	1.29032	0.0564293	1.54445	0.432492
GO:0006351~transcription, DNA-dependent	39	2.51613	0.0568414	1.3305	0.434102
GO:0031667~response to nutrient levels	28	1.80645	0.0583328	1.41588	0.441939
GO:0043627~response to estrogen stimulus	17	1.09677	0.0587343	1.61285	0.443435
GO:0032956~regulation of actin cytoskeleton organization	15	0.967742	0.0593011	1.67894	0.445861
GO:0043632~modification-dependent macromolecule catabolic process	70	4.51613	0.0622101	1.21484	0.461367
GO:0019941~modification-dependent protein catabolic process	70	4.51613	0.0622101	1.21484	0.461367
GO:0042168~heme metabolic process	6	0.387097	0.0626629	2.71683	0.463045
GO:0030071~regulation of mitotic metaphase/anaphase transition	6	0.387097	0.0626629	2.71683	0.463045
GO:0000718~nucleotide-excision repair, DNA damage removal	6	0.387097	0.0626629	2.71683	0.463045
GO:0006119~oxidative phosphorylation	16	1.03226	0.0636584	1.6264	0.467677
GO:0032200~telomere organization	7	0.451613	0.0642983	2.40455	0.470329
GO:0009166~nucleotide catabolic process	10	0.645161	0.0649522	1.95328	0.473033
GO:0043244~regulation of protein complex disassembly	10	0.645161	0.0649522	1.95328	0.473033
GO:0006790~sulfur metabolic process	18	1.16129	0.066486	1.55922	0.480392
GO:0043280~positive regulation of caspase activity	11	0.709677	0.0672841	1.85727	0.483775
GO:0010952~positive regulation of peptidase activity	11	0.709677	0.0672841	1.85727	0.483775
GO:0031669~cellular response to nutrient levels	9	0.580645	0.0686047	2.03762	0.489838
GO:0006739~NADP metabolic process	5	0.322581	0.0689319	3.11303	0.490702
GO:0009081~branched chain family amino acid metabolic process	5	0.322581	0.0689319	3.11303	0.490702
GO:0006536~glutamate metabolic process	5	0.322581	0.0689319	3.11303	0.490702
GO:0022612~gland morphogenesis	5	0.322581	0.0689319	3.11303	0.490702
GO:0031576~G2/M transition checkpoint	5	0.322581	0.0689319	3.11303	0.490702
GO:0000302~response to reactive oxygen species	13	0.83871	0.0692613	1.7267	0.491572
GO:0030325~adrenal gland development	4	0.258065	0.0706563	3.98468	0.497045
GO:0051647~nucleus localization	4	0.258065	0.0706563	3.98468	0.497045
GO:0006103~2-oxoglutarate metabolic process	4	0.258065	0.0706563	3.98468	0.497045
GO:0008284~positive regulation of cell proliferation	52	3.35484	0.0705117	1.25123	0.49714
GO:0033044~regulation of chromosome organization	7	0.451613	0.0738541	2.3244	0.509704
GO:0032868~response to insulin stimulus	16	1.03226	0.073356	1.59387	0.509745
GO:0001890~placenta development	11	0.709677	0.0738302	1.82631	0.510417
GO:0006921~cell structure disassembly during apoptosis	6	0.387097	0.073731	2.59871	0.510762
GO:0000096~sulfur amino acid metabolic process	6	0.387097	0.073731	2.59871	0.510762
GO:0042364~water-soluble vitamin biosynthetic process	6	0.387097	0.073731	2.59871	0.510762
GO:0008203~cholesterol metabolic process	15	0.967742	0.074258	1.62419	0.510856
GO:0032970~regulation of actin filament-based process	15	0.967742	0.074258	1.62419	0.510856
GO:0051495~positive regulation of cytoskeleton organization	9	0.580645	0.0764513	1.99234	0.520657
GO:0009991~response to extracellular stimulus	30	1.93548	0.0766555	1.35841	0.520804
GO:0045767~regulation of anti-apoptosis	8	0.516129	0.0807174	2.0972	0.539059
GO:0031099~regeneration	12	0.774194	0.0813393	1.73247	0.54108
GO:0032964~collagen biosynthetic process	3	0.193548	0.0818808	5.97703	0.542719
GO:0014044~Schwann cell development	3	0.193548	0.0818808	5.97703	0.542719
GO:0009265~2'-deoxyribonucleotide biosynthetic process	3	0.193548	0.0818808	5.97703	0.542719
GO:0019987~negative regulation of anti-apoptosis	3	0.193548	0.0818808	5.97703	0.542719
GO:0051096~positive regulation of helicase activity	3	0.193548	0.0818808	5.97703	0.542719
GO:0060056~mammary gland involution	3	0.193548	0.0818808	5.97703	0.542719
GO:0006356~regulation of transcription from RNA polymerase I promoter	3	0.193548	0.0818808	5.97703	0.542719
GO:0002360~T cell lineage commitment	3	0.193548	0.0818808	5.97703	0.542719
GO:0006102~isocitrate metabolic process	3	0.193548	0.0818808	5.97703	0.542719
GO:0009155~purine deoxyribonucleotide catabolic process	3	0.193548	0.0818808	5.97703	0.542719
GO:0006999~nuclear pore organization	3	0.193548	0.0818808	5.97703	0.542719
GO:0000389~nuclear mRNA 3'-splice site recognition	3	0.193548	0.0818808	5.97703	0.542719
GO:0009215~purine deoxyribonucleoside triphosphate metabolic process	3	0.193548	0.0818808	5.97703	0.542719
GO:0043043~peptide biosynthetic process	5	0.322581	0.0832682	2.92991	0.54817
GO:0046466~membrane lipid catabolic process	5	0.322581	0.0832682	2.92991	0.54817
GO:0030149~sphingolipid catabolic process	5	0.322581	0.0832682	2.92991	0.54817
GO:0048873~homeostasis of number of cells within a tissue	5	0.322581	0.0832682	2.92991	0.54817
GO:0050684~regulation of mRNA processing	5	0.322581	0.0832682	2.92991	0.54817
GO:0006783~heme biosynthetic process	5	0.322581	0.0832682	2.92991	0.54817
GO:0007131~reciprocal meiotic recombination	6	0.387097	0.0857879	2.49043	0.558549
GO:0030835~negative regulation of actin filament depolymerization	6	0.387097	0.0857879	2.49043	0.558549
GO:0009143~nucleoside triphosphate catabolic process	6	0.387097	0.0857879	2.49043	0.558549
GO:0019725~cellular homeostasis	57	3.67742	0.0868675	1.21849	0.562436
GO:0032355~response to estradiol stimulus	10	0.645161	0.087074	1.84476	0.562495
GO:0019221~cytokine-mediated signaling pathway	12	0.774194	0.0882046	1.70772	0.566547
GO:0002449~lymphocyte mediated immunity	12	0.774194	0.0882046	1.70772	0.566547
GO:0051090~regulation of transcription factor activity	16	1.03226	0.08964	1.54745	0.571846
GO:0007259~JAK-STAT cascade	8	0.516129	0.0902843	2.04343	0.5729
GO:0042982~amyloid precursor protein metabolic process	4	0.258065	0.0901457	3.62244	0.573151
GO:0009070~serine family amino acid biosynthetic process	4	0.258065	0.0901457	3.62244	0.573151
GO:0045841~negative regulation of mitotic metaphase/anaphase transition	4	0.258065	0.0901457	3.62244	0.573151
GO:0009083~branched chain family amino acid catabolic process	4	0.258065	0.0901457	3.62244	0.573151
GO:0007094~mitotic cell cycle spindle assembly checkpoint	4	0.258065	0.0901457	3.62244	0.573151
GO:0006379~mRNA cleavage	4	0.258065	0.0901457	3.62244	0.573151
GO:0015012~heparan sulfate proteoglycan biosynthetic process	4	0.258065	0.0901457	3.62244	0.573151
GO:0051260~protein homooligomerization	15	0.967742	0.0914799	1.5729	0.577085
GO:0045321~leukocyte activation	32	2.06452	0.0925335	1.31725	0.580629
GO:0019748~secondary metabolic process	13	0.83871	0.0944686	1.63927	0.58773
GO:0051297~centrosome organization	7	0.451613	0.0952455	2.17912	0.590044
GO:0030879~mammary gland development	11	0.709677	0.0957824	1.73935	0.591374
GO:0030832~regulation of actin filament length	11	0.709677	0.0957824	1.73935	0.591374
GO:0009416~response to light stimulus	20	1.29032	0.0960896	1.44373	0.591776
GO:0051101~regulation of DNA binding	18	1.16129	0.0963488	1.48191	0.591984
GO:0006493~protein amino acid O-linked glycosylation	6	0.387097	0.0988077	2.39081	0.600875
GO:0006298~mismatch repair	6	0.387097	0.0988077	2.39081	0.600875
GO:0019674~NAD metabolic process	6	0.387097	0.0988077	2.39081	0.600875

## Sheet: 0.00005
GO Term	Count	%	PValue	FE	Benjamini
GO:0007049~cell cycle	148	11.6811	5.58132e-23	2.3119	2.02379e-19
GO:0000278~mitotic cell cycle	91	7.18232	1.11579e-21	2.98132	2.02294e-18
GO:0006259~DNA metabolic process	109	8.603	4.68231e-21	2.61123	5.65935e-18
GO:0022402~cell cycle process	116	9.15549	1.25783e-20	2.48874	1.14022e-17
GO:0022403~cell cycle phase	93	7.34017	2.70472e-19	2.72303	1.96146e-16
GO:0006260~DNA replication	54	4.26204	8.44061e-16	3.44516	4.60076e-13
GO:0006974~response to DNA damage stimulus	81	6.39305	7.53288e-16	2.63236	4.69624e-13
GO:0033554~cellular response to stress	105	8.28729	2.41246e-15	2.24876	1.107e-12
GO:0000279~M phase	72	5.68272	2.49574e-14	2.65281	1.00642e-11
GO:0048285~organelle fission	57	4.49882	6.09843e-14	3.01723	2.00917e-11
GO:0006281~DNA repair	65	5.13023	5.94251e-14	2.77437	2.15373e-11
GO:0007067~mitosis	55	4.34096	1.46539e-13	3.03047	4.42824e-11
GO:0000280~nuclear division	55	4.34096	1.46539e-13	3.03047	4.42824e-11
GO:0051726~regulation of cell cycle	70	5.52486	3.43448e-13	2.56354	8.89673e-11
GO:0000087~M phase of mitotic cell cycle	55	4.34096	3.22351e-13	2.97635	8.98963e-11
GO:0043933~macromolecular complex subunit organization	113	8.91871	8.18288e-12	1.92925	1.97808e-09
GO:0044271~nitrogen compound biosynthetic process	66	5.20916	1.18076e-11	2.46167	2.67591e-09
GO:0034621~cellular macromolecular complex subunit organization	70	5.52486	1.40485e-11	2.37684	2.99645e-09
GO:0065003~macromolecular complex assembly	105	8.28729	8.09624e-11	1.91398	1.63094e-08
GO:0051301~cell division	59	4.65667	3.10987e-10	2.42437	5.93494e-08
GO:0000375~RNA splicing, via transesterification reactions	39	3.07814	4.23631e-10	3.08989	7.68043e-08
GO:0000398~nuclear mRNA splicing, via spliceosome	39	3.07814	4.23631e-10	3.08989	7.68043e-08
GO:0000377~RNA splicing, via transesterification reactions with bulged adenosine as nucleophile	39	3.07814	4.23631e-10	3.08989	7.68043e-08
GO:0006396~RNA processing	89	7.02447	5.95252e-10	1.9723	1.0278e-07
GO:0046907~intracellular transport	101	7.97159	8.89496e-10	1.86348	1.46605e-07
GO:0034654~nucleobase, nucleoside, nucleotide and nucleic acid biosynthetic process	44	3.47277	1.21411e-09	2.76353	1.91407e-07
GO:0034404~nucleobase, nucleoside and nucleotide biosynthetic process	44	3.47277	1.21411e-09	2.76353	1.91407e-07
GO:0000075~cell cycle checkpoint	28	2.20994	2.25147e-09	3.7298	3.26553e-07
GO:0051329~interphase of mitotic cell cycle	30	2.3678	2.2395e-09	3.53064	3.38352e-07
GO:0009165~nucleotide biosynthetic process	42	3.31492	4.114e-09	2.7372	5.73745e-07
GO:0051325~interphase	30	2.3678	4.63667e-09	3.43072	6.22687e-07
GO:0006886~intracellular protein transport	66	5.20916	5.37153e-09	2.13915	6.95613e-07
GO:0051276~chromosome organization	79	6.2352	6.05213e-09	1.97449	7.31501e-07
GO:0034622~cellular macromolecular complex assembly	59	4.65667	5.99431e-09	2.24903	7.49495e-07
GO:0034613~cellular protein localization	70	5.52486	7.9296e-09	2.06455	9.27507e-07
GO:0046112~nucleobase biosynthetic process	11	0.868193	1.02494e-08	9.52432	1.16139e-06
GO:0070727~cellular macromolecule localization	70	5.52486	1.08672e-08	2.04959	1.19407e-06
GO:0006310~DNA recombination	29	2.28887	1.58215e-08	3.34794	1.68731e-06
GO:0009113~purine base biosynthetic process	9	0.710339	1.73669e-08	12.1219	1.79921e-06
GO:0008380~RNA splicing	53	4.18311	3.21693e-08	2.26218	3.24015e-06
GO:0007346~regulation of mitotic cell cycle	35	2.76243	5.90157e-08	2.79122	5.78352e-06
GO:0070271~protein complex biogenesis	78	6.15627	7.88432e-08	1.87229	7.14711e-06
GO:0006461~protein complex assembly	78	6.15627	7.88432e-08	1.87229	7.14711e-06
GO:0010605~negative regulation of macromolecule metabolic process	103	8.12944	7.80904e-08	1.70102	7.26038e-06
GO:0031570~DNA integrity checkpoint	19	1.49961	7.68504e-08	4.42914	7.33312e-06
GO:0007059~chromosome segregation	24	1.89424	8.54065e-08	3.59166	7.55324e-06
GO:0016071~mRNA metabolic process	62	4.89345	1.15895e-07	2.03123	1.00056e-05
GO:0006397~mRNA processing	56	4.41989	1.33697e-07	2.11472	1.12741e-05
GO:0042440~pigment metabolic process	17	1.34175	2.65904e-07	4.57937	2.19127e-05
GO:0007051~spindle organization	17	1.34175	2.65904e-07	4.57937	2.19127e-05
GO:0031400~negative regulation of protein modification process	29	2.28887	2.83679e-07	2.95407	2.23611e-05
GO:0009259~ribonucleotide metabolic process	33	2.60458	2.78673e-07	2.72123	2.24546e-05
GO:0006163~purine nucleotide metabolic process	38	2.99921	3.7809e-07	2.47651	2.91689e-05
GO:0022613~ribonucleoprotein complex biogenesis	37	2.92028	4.72369e-07	2.49172	3.56829e-05
GO:0006261~DNA-dependent DNA replication	19	1.49961	5.03128e-07	3.97096	3.72308e-05
GO:0009112~nucleobase metabolic process	12	0.947119	6.07262e-07	6.32445	4.40377e-05
GO:0046148~pigment biosynthetic process	15	1.1839	1.30399e-06	4.66226	9.27072e-05
GO:0008283~cell proliferation	66	5.20916	1.83442e-06	1.83496	0.000127908
GO:0009150~purine ribonucleotide metabolic process	30	2.3678	2.13717e-06	2.63519	0.000143497
GO:0006605~protein targeting	40	3.15706	2.12747e-06	2.25523	0.00014554
GO:0009260~ribonucleotide biosynthetic process	28	2.20994	2.32697e-06	2.7372	0.000153399
GO:0006457~protein folding	35	2.76243	2.54617e-06	2.39698	0.000164851
GO:0000226~microtubule cytoskeleton organization	31	2.44672	2.71574e-06	2.55631	0.000172744
GO:0000070~mitotic sister chromatid segregation	14	1.10497	2.89256e-06	4.71406	0.000180819
GO:0051248~negative regulation of protein metabolic process	36	2.84136	3.37679e-06	2.33362	0.00020405
GO:0042981~regulation of apoptosis	104	8.20837	3.32287e-06	1.568	0.000204195
GO:0032269~negative regulation of cellular protein metabolic process	35	2.76243	3.76078e-06	2.35703	0.000223526
GO:0006144~purine base metabolic process	9	0.710339	3.9758e-06	7.79263	0.000232493
GO:0000819~sister chromatid segregation	14	1.10497	4.12483e-06	4.58665	0.000233671
GO:0000077~DNA damage checkpoint	16	1.26283	4.06782e-06	4.04062	0.000234099
GO:0042770~DNA damage response, signal transduction	21	1.65746	5.21159e-06	3.18199	0.000286281
GO:0043067~regulation of programmed cell death	104	8.20837	5.15987e-06	1.55255	0.000287801
GO:0009156~ribonucleoside monophosphate biosynthetic process	11	0.868193	5.86797e-06	5.79741	0.000317521
GO:0010941~regulation of cell death	104	8.20837	6.06355e-06	1.54684	0.000323279
GO:0006302~double-strand break repair	18	1.42068	6.91963e-06	3.51925	0.000363567
GO:0007052~mitotic spindle organization	9	0.710339	7.90303e-06	7.27312	0.000409295
GO:0006091~generation of precursor metabolites and energy	50	3.94633	8.9779e-06	1.9364	0.000458402
GO:0006164~purine nucleotide biosynthetic process	30	2.3678	9.15684e-06	2.45713	0.000461044
GO:0045184~establishment of protein localization	98	7.73481	1.25216e-05	1.54479	0.000621774
GO:0015031~protein transport	97	7.65588	1.43934e-05	1.54307	0.000695638
GO:0009161~ribonucleoside monophosphate metabolic process	11	0.868193	1.43868e-05	5.33362	0.000704707
GO:0008104~protein localization	109	8.603	1.4859e-05	1.49805	0.000708686
GO:0006096~glycolysis	15	1.1839	1.57908e-05	3.86868	0.000743335
GO:0033365~protein localization in organelle	29	2.28887	1.97216e-05	2.40777	0.000916392
GO:0009141~nucleoside triphosphate metabolic process	27	2.13102	2.07137e-05	2.4984	0.000938416
GO:0017038~protein import	27	2.13102	2.07137e-05	2.4984	0.000938416
GO:0006084~acetyl-CoA metabolic process	12	0.947119	2.05175e-05	4.69233	0.000941291
GO:0046164~alcohol catabolic process	20	1.57853	2.37638e-05	2.99305	0.00106324
GO:0009152~purine ribonucleotide biosynthetic process	25	1.97316	2.41336e-05	2.59014	0.00106662
GO:0006297~nucleotide-excision repair, DNA gap filling	9	0.710339	2.56971e-05	6.41746	0.00110866
GO:0006289~nucleotide-excision repair	16	1.26283	2.55661e-05	3.52636	0.00111629
GO:0007093~mitotic cell cycle checkpoint	14	1.10497	2.65469e-05	3.94665	0.00113183
GO:0009262~deoxyribonucleotide metabolic process	11	0.868193	3.18694e-05	4.93854	0.00134282
GO:0033043~regulation of organelle organization	37	2.92028	3.9419e-05	2.06686	0.00164159
GO:0009127~purine nucleoside monophosphate biosynthetic process	9	0.710339	4.29176e-05	6.06093	0.00176687
GO:0009168~purine ribonucleoside monophosphate biosynthetic process	9	0.710339	4.29176e-05	6.06093	0.00176687
GO:0051052~regulation of DNA metabolic process	24	1.89424	4.66288e-05	2.55197	0.00189797
GO:0046356~acetyl-CoA catabolic process	10	0.789266	4.79971e-05	5.27038	0.00191072
GO:0006099~tricarboxylic acid cycle	10	0.789266	4.79971e-05	5.27038	0.00191072
GO:0046365~monosaccharide catabolic process	18	1.42068	4.76599e-05	3.07315	0.00191837
GO:0042254~ribosome biogenesis	25	1.97316	4.94291e-05	2.48399	0.0019463
GO:0006007~glucose catabolic process	16	1.26283	5.05413e-05	3.34396	0.00196868
GO:0043623~cellular protein complex assembly	30	2.3678	5.3682e-05	2.24479	0.00206867
GO:0043066~negative regulation of apoptosis	52	4.10418	5.90052e-05	1.78061	0.00224967
GO:0046394~carboxylic acid biosynthetic process	29	2.28887	6.0763e-05	2.26796	0.00229251
GO:0016053~organic acid biosynthetic process	29	2.28887	6.0763e-05	2.26796	0.00229251
GO:0012501~programmed cell death	79	6.2352	6.20304e-05	1.56731	0.00231617
GO:0006913~nucleocytoplasmic transport	29	2.28887	6.83559e-05	2.25342	0.00252606
GO:0009060~aerobic respiration	12	0.947119	7.43496e-05	4.15607	0.00271954
GO:0051170~nuclear import	20	1.57853	8.03708e-05	2.75497	0.00291012
GO:0043069~negative regulation of programmed cell death	52	4.10418	8.50698e-05	1.75581	0.00304956
GO:0051169~nuclear transport	29	2.28887	8.61512e-05	2.2249	0.00305804
GO:0016054~organic acid catabolic process	23	1.81531	8.94248e-05	2.51174	0.00314329
GO:0046395~carboxylic acid catabolic process	23	1.81531	8.94248e-05	2.51174	0.00314329
GO:0060548~negative regulation of cell death	52	4.10418	9.16704e-05	1.75094	0.00319117
GO:0009167~purine ribonucleoside monophosphate metabolic process	9	0.710339	0.000106392	5.45484	0.00366752
GO:0009126~purine nucleoside monophosphate metabolic process	9	0.710339	0.000106392	5.45484	0.00366752
GO:0019320~hexose catabolic process	17	1.34175	0.000118966	2.98655	0.00406151
GO:0051187~cofactor catabolic process	11	0.868193	0.000123519	4.30131	0.00413871
GO:0043065~positive regulation of apoptosis	59	4.65667	0.000123285	1.66323	0.0041694
GO:0000082~G1/S transition of mitotic cell cycle	15	1.1839	0.000133013	3.24693	0.00441533
GO:0009144~purine nucleoside triphosphate metabolic process	24	1.89424	0.000138748	2.38463	0.00456352
GO:0009109~coenzyme catabolic process	10	0.789266	0.000146315	4.66226	0.00476856
GO:0043068~positive regulation of programmed cell death	59	4.65667	0.000149537	1.65171	0.00478728
GO:0006270~DNA replication initiation	8	0.631413	0.000149219	6.06093	0.00481967
GO:0008219~cell death	88	6.94554	0.000157381	1.48362	0.0049937
GO:0044275~cellular carbohydrate catabolic process	19	1.49961	0.00015951	2.70959	0.00501719
GO:0031396~regulation of protein ubiquitination	21	1.65746	0.000161773	2.54559	0.00504445
GO:0010942~positive regulation of cell death	59	4.65667	0.000168598	1.64411	0.00521189
GO:0006915~apoptosis	76	5.99842	0.000183066	1.53033	0.00561011
GO:0006606~protein import into nucleus	19	1.49961	0.000186462	2.67809	0.00566601
GO:0016265~death	88	6.94554	0.00019926	1.47338	0.00600347
GO:0031145~anaphase-promoting complex-dependent proteasomal ubiquitin-dependent protein catabolic process	16	1.26283	0.000203882	2.98384	0.0060917
GO:0043488~regulation of mRNA stability	9	0.710339	0.000232642	4.95894	0.00689136
GO:0018130~heterocycle biosynthetic process	15	1.1839	0.000241347	3.08183	0.00709043
GO:0009123~nucleoside monophosphate metabolic process	16	1.26283	0.000244054	2.93863	0.00711206
GO:0045786~negative regulation of cell cycle	18	1.42068	0.000269357	2.69375	0.00778411
GO:0031397~negative regulation of protein ubiquitination	17	1.34175	0.00028278	2.78475	0.00797975
GO:0022411~cellular component disassembly	14	1.10497	0.000281289	3.202	0.00800008
GO:0010033~response to organic substance	87	6.86661	0.000279287	1.46269	0.00800617
GO:0051186~cofactor metabolic process	32	2.52565	0.000290393	1.98923	0.00813047
GO:0007010~cytoskeleton organization	58	4.57774	0.000321406	1.61254	0.00892612
GO:0044265~cellular macromolecule catabolic process	87	6.86661	0.000338221	1.45462	0.00931963
GO:0009063~cellular amino acid catabolic process	16	1.26283	0.000345228	2.8522	0.0094401
GO:0016447~somatic recombination of immunoglobulin gene segments	8	0.631413	0.000358354	5.3875	0.00972403
GO:0010564~regulation of cell cycle process	22	1.73639	0.000370187	2.33931	0.00996898
GO:0042493~response to drug	34	2.6835	0.000396613	1.90807	0.0105983
GO:0006839~mitochondrial transport	16	1.26283	0.000408078	2.81087	0.0108233
GO:0043487~regulation of RNA stability	9	0.710339	0.000461076	4.5457	0.012132
GO:0016444~somatic cell DNA recombination	9	0.710339	0.000461076	4.5457	0.012132
GO:0002562~somatic diversification of immune receptors via germline recombination within a single locus	9	0.710339	0.000461076	4.5457	0.012132
GO:0006220~pyrimidine nucleotide metabolic process	11	0.868193	0.000484259	3.7039	0.0126465
GO:0002377~immunoglobulin production	10	0.789266	0.000495798	4.04062	0.0128534
GO:0034728~nucleosome organization	19	1.49961	0.000513354	2.47651	0.0132112
GO:0051438~regulation of ubiquitin-protein ligase activity	17	1.34175	0.000529022	2.64194	0.0135159
GO:0009310~amine catabolic process	17	1.34175	0.000529022	2.64194	0.0135159
GO:0016052~carbohydrate catabolic process	21	1.65746	0.000533096	2.3354	0.0135241
GO:0010608~posttranscriptional regulation of gene expression	33	2.60458	0.000549658	1.89584	0.0138446
GO:0007568~aging	21	1.65746	0.000602165	2.31417	0.0140824
GO:0051439~regulation of ubiquitin-protein ligase activity during mitotic cell cycle	16	1.26283	0.000563591	2.73169	0.0140952
GO:0046040~IMP metabolic process	5	0.394633	0.000601383	10.1016	0.0141555
GO:0006188~IMP biosynthetic process	5	0.394633	0.000601383	10.1016	0.0141555
GO:0006189~'de novo' IMP biosynthetic process	5	0.394633	0.000601383	10.1016	0.0141555
GO:0001666~response to hypoxia	24	1.89424	0.000571744	2.17108	0.0141998
GO:0045787~positive regulation of cell cycle	14	1.10497	0.000601028	2.9773	0.0142396
GO:0043161~proteasomal ubiquitin-dependent protein catabolic process	20	1.57853	0.000599142	2.37684	0.0142886
GO:0010498~proteasomal protein catabolic process	20	1.57853	0.000599142	2.37684	0.0142886
GO:0009124~nucleoside monophosphate biosynthetic process	13	1.02605	0.000592329	3.15168	0.0143155
GO:0009116~nucleoside metabolic process	15	1.1839	0.000589303	2.84106	0.0143384
GO:0009199~ribonucleoside triphosphate metabolic process	22	1.73639	0.000597661	2.26001	0.0143478
GO:0016310~phosphorylation	93	7.34017	0.000587767	1.40917	0.0143979
GO:0034504~protein localization in nucleus	19	1.49961	0.000587009	2.45016	0.0144772
GO:0031399~regulation of protein modification process	42	3.31492	0.00064087	1.72582	0.0148851
GO:0005996~monosaccharide metabolic process	34	2.6835	0.000651738	1.8565	0.0149444
GO:0002440~production of molecular mediator of immune response	10	0.789266	0.000648095	3.91028	0.014956
GO:0051436~negative regulation of ubiquitin-protein ligase activity during mitotic cell cycle	15	1.1839	0.000695106	2.79735	0.0158311
GO:0008652~cellular amino acid biosynthetic process	13	1.02605	0.000717397	3.08989	0.0162329
GO:0043489~RNA stabilization	7	0.552486	0.00080765	5.65687	0.0181441
GO:0048255~mRNA stabilization	7	0.552486	0.00080765	5.65687	0.0181441
GO:0009309~amine biosynthetic process	17	1.34175	0.000817751	2.54409	0.018256
GO:0051340~regulation of ligase activity	17	1.34175	0.000817751	2.54409	0.018256
GO:0009064~glutamine family amino acid metabolic process	13	1.02605	0.000863808	3.03047	0.0191569
GO:0051352~negative regulation of ligase activity	15	1.1839	0.000955398	2.71385	0.0210389
GO:0051444~negative regulation of ubiquitin-protein ligase activity	15	1.1839	0.000955398	2.71385	0.0210389
GO:0009057~macromolecule catabolic process	90	7.10339	0.000961836	1.39689	0.0210515
GO:0010212~response to ionizing radiation	14	1.10497	0.00100666	2.82843	0.0218901
GO:0009394~2'-deoxyribonucleotide metabolic process	8	0.631413	0.00105109	4.61785	0.0227096
GO:0001836~release of cytochrome c from mitochondria	8	0.631413	0.00105109	4.61785	0.0227096
GO:0006796~phosphate metabolic process	108	8.52407	0.0010813	1.34549	0.0230802
GO:0006793~phosphorus metabolic process	108	8.52407	0.0010813	1.34549	0.0230802
GO:0010638~positive regulation of organelle organization	17	1.34175	0.00107703	2.48279	0.023126
GO:0002200~somatic diversification of immune receptors	9	0.710339	0.00111403	4.04062	0.0236319
GO:0006284~base-excision repair	9	0.710339	0.00111403	4.04062	0.0236319
GO:0046902~regulation of mitochondrial membrane permeability	6	0.47356	0.00114191	6.61193	0.0240757
GO:0051172~negative regulation of nitrogen compound metabolic process	64	5.0513	0.00115385	1.4948	0.0241838
GO:0070482~response to oxygen levels	24	1.89424	0.00117725	2.0633	0.0245269
GO:0042113~B cell activation	16	1.26283	0.00118694	2.55197	0.0245852
GO:0006364~rRNA processing	18	1.42068	0.00124984	2.37167	0.0257252
GO:0051656~establishment of organelle localization	15	1.1839	0.00129318	2.63519	0.0264557
GO:0000085~G2 phase of mitotic cell cycle	5	0.394633	0.00131154	8.65847	0.0266762
GO:0051319~G2 phase	5	0.394633	0.00131154	8.65847	0.0266762
GO:0043648~dicarboxylic acid metabolic process	10	0.789266	0.00134675	3.56525	0.0270794
GO:0006323~DNA packaging	21	1.65746	0.00133975	2.17572	0.0270906
GO:0009205~purine ribonucleoside triphosphate metabolic process	21	1.65746	0.00133975	2.17572	0.0270906
GO:0032583~regulation of gene-specific transcription	23	1.81531	0.00136706	2.08062	0.0273309
GO:0016445~somatic diversification of immunoglobulins	8	0.631413	0.00143303	4.40795	0.028475
GO:0043525~positive regulation of neuron apoptosis	8	0.631413	0.00143303	4.40795	0.028475
GO:0006221~pyrimidine nucleotide biosynthetic process	8	0.631413	0.00143303	4.40795	0.028475
GO:0000387~spliceosomal snRNP biogenesis	9	0.710339	0.00144837	3.89631	0.0286189
GO:0010563~negative regulation of phosphorus metabolic process	12	0.947119	0.00149208	3.03047	0.0293109
GO:0045936~negative regulation of phosphate metabolic process	12	0.947119	0.00149208	3.03047	0.0293109
GO:0009142~nucleoside triphosphate biosynthetic process	19	1.49961	0.00157773	2.25799	0.0308018
GO:0006732~coenzyme metabolic process	25	1.97316	0.00161999	1.9807	0.0314453
GO:0007017~microtubule-based process	36	2.84136	0.00167012	1.72485	0.0322308
GO:0016126~sterol biosynthetic process	10	0.789266	0.00168233	3.46339	0.0322912
GO:0043434~response to peptide hormone stimulus	25	1.97316	0.00177304	1.96784	0.033825
GO:0002204~somatic recombination of immunoglobulin genes during immune response	6	0.47356	0.00182536	6.06093	0.0346248
GO:0002208~somatic diversification of immunoglobulins during immune response	6	0.47356	0.00182536	6.06093	0.0346248
GO:0045190~isotype switching	6	0.47356	0.00182536	6.06093	0.0346248
GO:0016072~rRNA metabolic process	18	1.42068	0.00202276	2.27285	0.0379049
GO:0007005~mitochondrion organization	23	1.81531	0.00201408	2.02031	0.0379409
GO:0045934~negative regulation of nucleobase, nucleoside, nucleotide and nucleic acid metabolic process	62	4.89345	0.00214118	1.46788	0.0398755
GO:0019318~hexose metabolic process	29	2.28887	0.00215366	1.83091	0.0398989
GO:0044092~negative regulation of molecular function	44	3.47277	0.00224176	1.59689	0.041288
GO:0045333~cellular respiration	18	1.42068	0.00226879	2.24942	0.0415649
GO:0010629~negative regulation of gene expression	61	4.81452	0.00234261	1.46713	0.0426743
GO:0032268~regulation of cellular protein metabolic process	58	4.57774	0.00240004	1.48327	0.0434805
GO:0009263~deoxyribonucleotide biosynthetic process	5	0.394633	0.0024522	7.57616	0.0441849
GO:0006108~malate metabolic process	5	0.394633	0.0024522	7.57616	0.0441849
GO:0040001~establishment of mitotic spindle localization	5	0.394633	0.0024522	7.57616	0.0441849
GO:0010558~negative regulation of macromolecule biosynthetic process	65	5.13023	0.00257251	1.44044	0.0460761
GO:0010639~negative regulation of organelle organization	16	1.26283	0.00261689	2.36524	0.0466232
GO:0006607~NLS-bearing substrate import into nucleus	6	0.47356	0.00276635	5.59471	0.048983
GO:0002381~immunoglobulin production during immune response	6	0.47356	0.00276635	5.59471	0.048983
GO:0006511~ubiquitin-dependent protein catabolic process	34	2.6835	0.00281775	1.70307	0.0496295
GO:0006325~chromatin organization	48	3.78848	0.00290209	1.53928	0.0508323
GO:0008637~apoptotic mitochondrial changes	9	0.710339	0.00294573	3.51925	0.0513302
GO:0006916~anti-apoptosis	30	2.3678	0.00309066	1.76532	0.0532797
GO:0042326~negative regulation of phosphorylation	11	0.868193	0.00308158	2.96312	0.0533806
GO:0006308~DNA catabolic process	13	1.02605	0.00317881	2.6264	0.054501
GO:0051402~neuron apoptosis	7	0.552486	0.00328785	4.46595	0.0560554
GO:0006541~glutamine metabolic process	7	0.552486	0.00328785	4.46595	0.0560554
GO:0031398~positive regulation of protein ubiquitination	16	1.26283	0.00333173	2.30893	0.056518
GO:0006006~glucose metabolic process	24	1.89424	0.00349447	1.90147	0.0589253
GO:0001933~negative regulation of protein amino acid phosphorylation	9	0.710339	0.00364879	3.40927	0.0608862
GO:0007006~mitochondrial membrane organization	9	0.710339	0.00364879	3.40927	0.0608862
GO:0006333~chromatin assembly or disassembly	21	1.65746	0.00363737	2.0044	0.0609811
GO:0051493~regulation of cytoskeleton organization	22	1.73639	0.0037201	1.96089	0.0617571
GO:0022618~ribonucleoprotein complex assembly	14	1.10497	0.00377458	2.45951	0.0623495
GO:0000122~negative regulation of transcription from RNA polymerase II promoter	36	2.84136	0.00386919	1.64055	0.0635756
GO:0002520~immune system development	37	2.92028	0.00395868	1.62503	0.0647077
GO:0030865~cortical cytoskeleton organization	6	0.47356	0.00401391	5.19508	0.0652884
GO:0000726~non-recombinational repair	6	0.47356	0.00401391	5.19508	0.0652884
GO:0006268~DNA unwinding during replication	6	0.47356	0.00401391	5.19508	0.0652884
GO:0010551~regulation of specific transcription from RNA polymerase II promoter	17	1.34175	0.00406889	2.19225	0.0658596
GO:0032984~macromolecular complex disassembly	8	0.631413	0.00413173	3.7298	0.0665477
GO:0034623~cellular macromolecular complex disassembly	8	0.631413	0.00413173	3.7298	0.0665477
GO:0051443~positive regulation of ubiquitin-protein ligase activity	14	1.10497	0.00429418	2.42437	0.0687729
GO:0009065~glutamine family amino acid catabolic process	7	0.552486	0.00437383	4.24265	0.0696987
GO:0034660~ncRNA metabolic process	32	2.52565	0.00442824	1.68652	0.0702286
GO:0043193~positive regulation of gene-specific transcription	16	1.26283	0.00469778	2.22931	0.0733919
GO:0031327~negative regulation of cellular biosynthetic process	65	5.13023	0.0046828	1.40449	0.0734819
GO:0014070~response to organic cyclic substance	20	1.57853	0.00466983	2.00361	0.0736032
GO:0043101~purine salvage	4	0.315706	0.00491916	9.69749	0.0763949
GO:0002326~B cell lineage commitment	4	0.315706	0.00491916	9.69749	0.0763949
GO:0006271~DNA strand elongation during DNA replication	4	0.315706	0.00491916	9.69749	0.0763949
GO:0009890~negative regulation of biosynthetic process	66	5.20916	0.00496579	1.39624	0.0767644
GO:0032582~negative regulation of gene-specific transcription	11	0.868193	0.00504459	2.77793	0.0776071
GO:0001701~in utero embryonic development	26	2.05209	0.00511532	1.79073	0.0783229
GO:0046034~ATP metabolic process	18	1.42068	0.00528436	2.07803	0.0804719
GO:0010553~negative regulation of specific transcription from RNA polymerase II promoter	10	0.789266	0.00533939	2.95655	0.0809385
GO:0007088~regulation of mitosis	12	0.947119	0.00536547	2.59754	0.0809809
GO:0051783~regulation of nuclear division	12	0.947119	0.00536547	2.59754	0.0809809
GO:0016044~membrane organization	47	3.70955	0.00557718	1.49535	0.0830152
GO:0051188~cofactor biosynthetic process	17	1.34175	0.00557503	2.12445	0.0833253
GO:0042127~regulation of cell proliferation	86	6.78769	0.00555461	1.32463	0.0833749
GO:0051351~positive regulation of ligase activity	14	1.10497	0.00620686	2.32474	0.0912288
GO:0051129~negative regulation of cellular component organization	22	1.73639	0.00618666	1.87804	0.0913137
GO:0006401~RNA catabolic process	13	1.02605	0.00625678	2.42437	0.0915603
GO:0070507~regulation of microtubule cytoskeleton organization	10	0.789266	0.00630977	2.88616	0.0919318
GO:0009200~deoxyribonucleoside triphosphate metabolic process	5	0.394633	0.00643341	6.06093	0.0929086
GO:0006303~double-strand break repair via nonhomologous end joining	5	0.394633	0.00643341	6.06093	0.0929086
GO:0051293~establishment of spindle localization	5	0.394633	0.00643341	6.06093	0.0929086
GO:0006107~oxaloacetate metabolic process	5	0.394633	0.00643341	6.06093	0.0929086
GO:0051653~spindle localization	5	0.394633	0.00643341	6.06093	0.0929086
GO:0051789~response to protein stimulus	18	1.42068	0.00640774	2.03919	0.0929232
GO:0009201~ribonucleoside triphosphate biosynthetic process	17	1.34175	0.00680951	2.08153	0.097696
GO:0009145~purine nucleoside triphosphate biosynthetic process	17	1.34175	0.00680951	2.08153	0.097696
GO:0046649~lymphocyte activation	28	2.20994	0.00693113	1.70559	0.0989675
GO:0051098~regulation of binding	23	1.81531	0.00719294	1.82224	0.101724
GO:0065004~protein-DNA complex assembly	16	1.26283	0.00719239	2.13132	0.102113
GO:0043086~negative regulation of catalytic activity	36	2.84136	0.00731896	1.5754	0.102228
GO:0051130~positive regulation of cellular component organization	26	2.05209	0.0073157	1.74126	0.102578
GO:0045930~negative regulation of mitotic cell cycle	7	0.552486	0.00730414	3.85696	0.102819
GO:0009314~response to radiation	28	2.20994	0.00740375	1.69706	0.102958
GO:0016481~negative regulation of transcription	54	4.26204	0.00762213	1.4261	0.105438
GO:0051640~organelle localization	16	1.26283	0.00795768	2.10815	0.109418
GO:0055114~oxidation reduction	71	5.60379	0.00822634	1.34687	0.112066
GO:0006979~response to oxidative stress	24	1.89424	0.0082103	1.77393	0.112279
GO:0006334~nucleosome assembly	15	1.1839	0.00837918	2.16462	0.113608
GO:0051437~positive regulation of ubiquitin-protein ligase activity during mitotic cell cycle	13	1.02605	0.00901214	2.31742	0.121234
GO:0006733~oxidoreduction coenzyme metabolic process	11	0.868193	0.00904762	2.56424	0.121236
GO:0022616~DNA strand elongation	4	0.315706	0.00923694	8.08124	0.12272
GO:0006337~nucleosome disassembly	4	0.315706	0.00923694	8.08124	0.12272
GO:0032986~protein-DNA complex disassembly	4	0.315706	0.00923694	8.08124	0.12272
GO:0031498~chromatin disassembly	4	0.315706	0.00923694	8.08124	0.12272
GO:0010332~response to gamma radiation	7	0.552486	0.00920615	3.68926	0.122783
GO:0006378~mRNA polyadenylation	5	0.394633	0.00945712	5.50994	0.125012
GO:0040029~regulation of gene expression, epigenetic	14	1.10497	0.00974818	2.20398	0.128155
GO:0007242~intracellular signaling cascade	127	10.0237	0.00989603	1.2257	0.12951
GO:0006000~fructose metabolic process	6	0.47356	0.0100791	4.2783	0.131282
GO:0002474~antigen processing and presentation of peptide antigen via MHC class I	6	0.47356	0.0100791	4.2783	0.131282
GO:0000059~protein import into nucleus, docking	6	0.47356	0.0100791	4.2783	0.131282
GO:0010035~response to inorganic substance	28	2.20994	0.0101826	1.65567	0.132072
GO:0006468~protein amino acid phosphorylation	73	5.76164	0.0104706	1.32668	0.135082
GO:0031401~positive regulation of protein modification process	26	2.05209	0.0109274	1.68539	0.140077
GO:0031497~chromatin assembly	15	1.1839	0.0113546	2.08998	0.144658
GO:0045892~negative regulation of transcription, DNA-dependent	43	3.39384	0.0114762	1.46416	0.145589
GO:0009119~ribonucleoside metabolic process	10	0.789266	0.0115982	2.63519	0.146517
GO:0032774~RNA biosynthetic process	37	2.92028	0.0117949	1.51523	0.148309
GO:0048015~phosphoinositide-mediated signaling	15	1.1839	0.0125108	2.06623	0.156085
GO:0051053~negative regulation of DNA metabolic process	9	0.710339	0.0127818	2.79735	0.158125
GO:0051262~protein tetramerization	9	0.710339	0.0127818	2.79735	0.158125
GO:0006357~regulation of transcription from RNA polymerase II promoter	78	6.15627	0.0127458	1.30056	0.15825
GO:0032508~DNA duplex unwinding	6	0.47356	0.0130265	4.04062	0.160371
GO:0032392~DNA geometric change	6	0.47356	0.0130265	4.04062	0.160371
GO:0031577~spindle checkpoint	5	0.394633	0.013273	5.05078	0.162616
GO:0006613~cotranslational protein targeting to membrane	5	0.394633	0.013273	5.05078	0.162616
GO:0009267~cellular response to starvation	8	0.631413	0.0137112	3.03047	0.166985
GO:0010948~negative regulation of cell cycle process	7	0.552486	0.0140233	3.39412	0.169343
GO:0009206~purine ribonucleoside triphosphate biosynthetic process	16	1.26283	0.0140074	1.97908	0.169726
GO:0006917~induction of apoptosis	39	3.07814	0.0142982	1.47735	0.171815
GO:0015980~energy derivation by oxidation of organic compounds	21	1.65746	0.0144782	1.76777	0.173225
GO:0012502~induction of programmed cell death	39	3.07814	0.0148719	1.47275	0.176373
GO:0006769~nicotinamide metabolic process	9	0.710339	0.014855	2.72742	0.176763
GO:0046496~nicotinamide nucleotide metabolic process	9	0.710339	0.014855	2.72742	0.176763
GO:0051253~negative regulation of RNA metabolic process	43	3.39384	0.014999	1.43989	0.177175
GO:0043603~cellular amide metabolic process	11	0.868193	0.01512	2.38108	0.177337
GO:0014065~phosphoinositide 3-kinase cascade	4	0.315706	0.015181	6.92678	0.177421
GO:0030183~B cell differentiation	10	0.789266	0.0152366	2.52539	0.177449
GO:0043254~regulation of protein complex assembly	15	1.1839	0.0150953	2.02031	0.177641
GO:0006351~transcription, DNA-dependent	36	2.84136	0.015859	1.49448	0.183458
GO:0051259~protein oligomerization	24	1.89424	0.0161278	1.67198	0.185696
GO:0006612~protein targeting to membrane	8	0.631413	0.0161979	2.93863	0.185846
GO:0051321~meiotic cell cycle	16	1.26283	0.0166672	1.9395	0.190129
GO:0010552~positive regulation of specific transcription from RNA polymerase II promoter	11	0.868193	0.0170252	2.33931	0.192627
GO:0051289~protein homotetramerization	7	0.552486	0.0169908	3.26358	0.192869
GO:0006695~cholesterol biosynthetic process	7	0.552486	0.0169908	3.26358	0.192869
GO:0000018~regulation of DNA recombination	7	0.552486	0.0169908	3.26358	0.192869
GO:0009820~alkaloid metabolic process	9	0.710339	0.0171619	2.6609	0.193428
GO:0032507~maintenance of protein location in cell	9	0.710339	0.0171619	2.6609	0.193428
GO:0032886~regulation of microtubule-based process	10	0.789266	0.0173417	2.47385	0.194662
GO:0016192~vesicle-mediated transport	63	4.97238	0.0175003	1.32583	0.195672
GO:0031572~G2/M transition DNA damage checkpoint	5	0.394633	0.0179426	4.66226	0.199521
GO:0007076~mitotic chromosome condensation	5	0.394633	0.0179426	4.66226	0.199521
GO:0030866~cortical actin cytoskeleton organization	5	0.394633	0.0179426	4.66226	0.199521
GO:0006892~post-Golgi vesicle-mediated transport	11	0.868193	0.0191021	2.29897	0.210428
GO:0006106~fumarate metabolic process	3	0.23678	0.0192461	12.1219	0.211215
GO:0021819~layer formation in the cerebral cortex	3	0.23678	0.0192461	12.1219	0.211215
GO:0033240~positive regulation of cellular amine metabolic process	3	0.23678	0.0192461	12.1219	0.211215
GO:0046100~hypoxanthine metabolic process	3	0.23678	0.0192461	12.1219	0.211215
GO:0034470~ncRNA processing	25	1.97316	0.0197646	1.62057	0.214379
GO:0001649~osteoblast differentiation	9	0.710339	0.0197153	2.59754	0.214534
GO:0019362~pyridine nucleotide metabolic process	9	0.710339	0.0197153	2.59754	0.214534
GO:0044272~sulfur compound biosynthetic process	10	0.789266	0.019651	2.42437	0.214543
GO:0006730~one-carbon metabolic process	17	1.34175	0.021093	1.83993	0.226488
GO:0009411~response to UV	11	0.868193	0.0213587	2.26001	0.22835
GO:0046129~purine ribonucleoside biosynthetic process	4	0.315706	0.0228183	6.06093	0.241362
GO:0019047~provirus integration	4	0.315706	0.0228183	6.06093	0.241362
GO:0042455~ribonucleoside biosynthetic process	4	0.315706	0.0228183	6.06093	0.241362
GO:0009163~nucleoside biosynthetic process	4	0.315706	0.0228183	6.06093	0.241362
GO:0030069~lysogeny	4	0.315706	0.0228183	6.06093	0.241362
GO:0043094~cellular metabolic compound salvage	4	0.315706	0.0228183	6.06093	0.241362
GO:0042451~purine nucleoside biosynthetic process	4	0.315706	0.0228183	6.06093	0.241362
GO:0046700~heterocycle catabolic process	13	1.02605	0.0230824	2.04655	0.243116
GO:0009147~pyrimidine nucleoside triphosphate metabolic process	5	0.394633	0.0235141	4.32924	0.246395
GO:0043631~RNA polyadenylation	5	0.394633	0.0235141	4.32924	0.246395
GO:0009264~deoxyribonucleotide catabolic process	5	0.394633	0.0235141	4.32924	0.246395
GO:0000723~telomere maintenance	7	0.552486	0.0241618	3.03047	0.251605
GO:0006081~cellular aldehyde metabolic process	7	0.552486	0.0241618	3.03047	0.251605
GO:0007595~lactation	7	0.552486	0.0241618	3.03047	0.251605
GO:0006997~nucleus organization	10	0.789266	0.0249222	2.33113	0.257764
GO:0031669~cellular response to nutrient levels	9	0.710339	0.0256116	2.47947	0.263206
GO:0045321~leukocyte activation	30	2.3678	0.0263456	1.50271	0.26897
GO:0015992~proton transport	11	0.868193	0.0264429	2.18591	0.269086
GO:0002252~immune effector process	19	1.49961	0.0266514	1.71877	0.270174
GO:0006898~receptor-mediated endocytosis	10	0.789266	0.0279028	2.28714	0.280278
GO:0048732~gland development	19	1.49961	0.0284749	1.70604	0.283655
GO:0032200~telomere organization	7	0.552486	0.0284064	2.92597	0.283834
GO:0051495~positive regulation of cytoskeleton organization	9	0.710339	0.0289777	2.42437	0.287157
GO:0009628~response to abiotic stimulus	42	3.31492	0.0291532	1.38347	0.287871
GO:0006275~regulation of DNA replication	11	0.868193	0.0292855	2.15065	0.288219
GO:0051327~M phase of meiotic cell cycle	15	1.1839	0.029686	1.85539	0.290802
GO:0007126~meiosis	15	1.1839	0.029686	1.85539	0.290802
GO:0006754~ATP biosynthetic process	14	1.10497	0.0300862	1.90681	0.291829
GO:0046627~negative regulation of insulin receptor signaling pathway	5	0.394633	0.0300221	4.04062	0.292062
GO:0006986~response to unfolded protein	12	0.947119	0.0299998	2.04877	0.292643
GO:0042168~heme metabolic process	6	0.47356	0.030447	3.30596	0.294033
GO:0000718~nucleotide-excision repair, DNA damage removal	6	0.47356	0.030447	3.30596	0.294033
GO:0030071~regulation of mitotic metaphase/anaphase transition	6	0.47356	0.030447	3.30596	0.294033
GO:0008629~induction of apoptosis by intracellular signals	10	0.789266	0.0311251	2.24479	0.298801
GO:0006919~activation of caspase activity	10	0.789266	0.0311251	2.24479	0.298801
GO:0008635~activation of caspase activity by cytochrome c	4	0.315706	0.0321638	5.3875	0.305627
GO:0030174~regulation of DNA replication initiation	4	0.315706	0.0321638	5.3875	0.305627
GO:0050732~negative regulation of peptidyl-tyrosine phosphorylation	4	0.315706	0.0321638	5.3875	0.305627
GO:0009151~purine deoxyribonucleotide metabolic process	4	0.315706	0.0321638	5.3875	0.305627
GO:0030097~hemopoiesis	29	2.28887	0.0321179	1.48955	0.30604
GO:0006818~hydrogen transport	11	0.868193	0.0323379	2.11652	0.30624
GO:0043039~tRNA aminoacylation	9	0.710339	0.0326365	2.37167	0.30706
GO:0043038~amino acid activation	9	0.710339	0.0326365	2.37167	0.30706
GO:0006418~tRNA aminoacylation for protein translation	9	0.710339	0.0326365	2.37167	0.30706
GO:0043523~regulation of neuron apoptosis	14	1.10497	0.0326172	1.88562	0.307683
GO:0006412~translation	38	2.99921	0.0352782	1.39163	0.326882
GO:0031668~cellular response to extracellular stimulus	11	0.868193	0.0356069	2.08345	0.327784
GO:0009719~response to endogenous stimulus	45	3.5517	0.0355454	1.34687	0.328123
GO:0043174~nucleoside salvage	3	0.23678	0.0363959	9.0914	0.332969
GO:0006166~purine ribonucleoside salvage	3	0.23678	0.0363959	9.0914	0.332969
GO:0021801~cerebral cortex radial glia guided migration	3	0.23678	0.0363959	9.0914	0.332969
GO:0007095~mitotic cell cycle G2/M transition DNA damage checkpoint	3	0.23678	0.0363959	9.0914	0.332969
GO:0051603~proteolysis involved in cellular protein catabolic process	63	4.97238	0.036583	1.2728	0.333568
GO:0031124~mRNA 3'-end processing	5	0.394633	0.0374883	3.78808	0.339533
GO:0031576~G2/M transition checkpoint	5	0.394633	0.0374883	3.78808	0.339533
GO:0022612~gland morphogenesis	5	0.394633	0.0374883	3.78808	0.339533
GO:0009081~branched chain family amino acid metabolic process	5	0.394633	0.0374883	3.78808	0.339533
GO:0048534~hemopoietic or lymphoid organ development	31	2.44672	0.0377694	1.4453	0.340802
GO:0009408~response to heat	10	0.789266	0.038327	2.16462	0.343279
GO:0006338~chromatin remodeling	10	0.789266	0.038327	2.16462	0.343279
GO:0031110~regulation of microtubule polymerization or depolymerization	7	0.552486	0.0382989	2.7372	0.343893
GO:0044257~cellular protein catabolic process	63	4.97238	0.0394513	1.26646	0.350662
GO:0045185~maintenance of protein location	9	0.710339	0.04087	2.27285	0.359191
GO:0051651~maintenance of location in cell	9	0.710339	0.04087	2.27285	0.359191
GO:0048193~Golgi vesicle transport	18	1.42068	0.0407805	1.6656	0.359393
GO:0015985~energy coupled proton transport, down electrochemical gradient	8	0.631413	0.0429367	2.42437	0.371195
GO:0015986~ATP synthesis coupled proton transport	8	0.631413	0.0429367	2.42437	0.371195
GO:0030098~lymphocyte differentiation	15	1.1839	0.042921	1.76532	0.371938
GO:0006103~2-oxoglutarate metabolic process	4	0.315706	0.0431911	4.84875	0.372109
GO:0030325~adrenal gland development	4	0.315706	0.0431911	4.84875	0.372109
GO:0006512~ubiquitin cycle	6	0.47356	0.0429025	3.03047	0.372666
GO:0001936~regulation of endothelial cell proliferation	7	0.552486	0.043973	2.65166	0.375788
GO:0044087~regulation of cellular component biogenesis	19	1.49961	0.0439457	1.62194	0.376453
GO:0051247~positive regulation of protein metabolic process	29	2.28887	0.0442204	1.44664	0.376628
GO:0032270~positive regulation of cellular protein metabolic process	28	2.20994	0.044792	1.4567	0.37966
GO:0007163~establishment or maintenance of cell polarity	9	0.710339	0.0454608	2.22646	0.382463
GO:0046777~protein amino acid autophosphorylation	13	1.02605	0.045447	1.85393	0.383222
GO:0031575~G1/S transition checkpoint	5	0.394633	0.0459219	3.56525	0.384693
GO:0006783~heme biosynthetic process	5	0.394633	0.0459219	3.56525	0.384693
GO:0034656~nucleobase, nucleoside and nucleotide catabolic process	10	0.789266	0.0465858	2.08998	0.388246
GO:0034655~nucleobase, nucleoside, nucleotide and nucleic acid catabolic process	10	0.789266	0.0465858	2.08998	0.388246
GO:0044270~nitrogen compound catabolic process	11	0.868193	0.0467727	1.99016	0.388626
GO:0030163~protein catabolic process	64	5.0513	0.0480832	1.24727	0.396342
GO:0000910~cytokinesis	8	0.631413	0.0482433	2.36524	0.396521
GO:0002443~leukocyte mediated immunity	13	1.02605	0.0490303	1.83237	0.400735
GO:0052547~regulation of peptidase activity	13	1.02605	0.0490303	1.83237	0.400735
GO:0008630~DNA damage response, signal transduction resulting in induction of apoptosis	7	0.552486	0.0501452	2.5713	0.406117
GO:0006195~purine nucleotide catabolic process	7	0.552486	0.0501452	2.5713	0.406117
GO:0030261~chromosome condensation	6	0.47356	0.0501223	2.90925	0.406837
GO:0006213~pyrimidine nucleoside metabolic process	6	0.47356	0.0501223	2.90925	0.406837
GO:0010952~positive regulation of peptidase activity	10	0.789266	0.0511267	2.05455	0.411432
GO:0043280~positive regulation of caspase activity	10	0.789266	0.0511267	2.05455	0.411432
GO:0046651~lymphocyte proliferation	8	0.631413	0.0539488	2.30893	0.427986
GO:0031647~regulation of protein stability	8	0.631413	0.0539488	2.30893	0.427986
GO:0042594~response to starvation	8	0.631413	0.0539488	2.30893	0.427986
GO:0007127~meiosis I	8	0.631413	0.0539488	2.30893	0.427986
GO:0051236~establishment of RNA localization	14	1.10497	0.0547445	1.74955	0.431921
GO:0050658~RNA transport	14	1.10497	0.0547445	1.74955	0.431921
GO:0050657~nucleic acid transport	14	1.10497	0.0547445	1.74955	0.431921
GO:0009108~coenzyme biosynthetic process	11	0.868193	0.0554007	1.93247	0.434088
GO:0030258~lipid modification	11	0.868193	0.0554007	1.93247	0.434088
GO:0045646~regulation of erythrocyte differentiation	5	0.394633	0.0553206	3.36718	0.434497
GO:0009166~nucleotide catabolic process	9	0.710339	0.055624	2.13915	0.434535
GO:0045841~negative regulation of mitotic metaphase/anaphase transition	4	0.315706	0.0558413	4.40795	0.434945
GO:0009083~branched chain family amino acid catabolic process	4	0.315706	0.0558413	4.40795	0.434945
GO:0045648~positive regulation of erythrocyte differentiation	4	0.315706	0.0558413	4.40795	0.434945
GO:0002244~hemopoietic progenitor cell differentiation	4	0.315706	0.0558413	4.40795	0.434945
GO:0007094~mitotic cell cycle spindle assembly checkpoint	4	0.315706	0.0558413	4.40795	0.434945
GO:0051881~regulation of mitochondrial membrane potential	4	0.315706	0.0558413	4.40795	0.434945
GO:0009070~serine family amino acid biosynthetic process	4	0.315706	0.0558413	4.40795	0.434945
GO:0070585~protein localization in mitochondrion	7	0.552486	0.0568219	2.49568	0.439859
GO:0006626~protein targeting to mitochondrion	7	0.552486	0.0568219	2.49568	0.439859
GO:0009215~purine deoxyribonucleoside triphosphate metabolic process	3	0.23678	0.0573804	7.27312	0.442248
GO:0060056~mammary gland involution	3	0.23678	0.0573804	7.27312	0.442248
GO:0006102~isocitrate metabolic process	3	0.23678	0.0573804	7.27312	0.442248
GO:0019987~negative regulation of anti-apoptosis	3	0.23678	0.0573804	7.27312	0.442248
GO:0009155~purine deoxyribonucleotide catabolic process	3	0.23678	0.0573804	7.27312	0.442248
GO:0002360~T cell lineage commitment	3	0.23678	0.0573804	7.27312	0.442248
GO:0006999~nuclear pore organization	3	0.23678	0.0573804	7.27312	0.442248
GO:0009265~2'-deoxyribonucleotide biosynthetic process	3	0.23678	0.0573804	7.27312	0.442248
GO:0030388~fructose 1,6-bisphosphate metabolic process	3	0.23678	0.0573804	7.27312	0.442248
GO:0009069~serine family amino acid metabolic process	6	0.47356	0.0580108	2.79735	0.445032
GO:0043281~regulation of caspase activity	12	0.947119	0.058588	1.8413	0.447484
GO:0034097~response to cytokine stimulus	12	0.947119	0.058588	1.8413	0.447484
GO:0009636~response to toxin	10	0.789266	0.0610553	1.98719	0.460648
GO:0046626~regulation of insulin receptor signaling pathway	5	0.394633	0.0656716	3.18996	0.485157
GO:0000724~double-strand break repair via homologous recombination	5	0.394633	0.0656716	3.18996	0.485157
GO:0000725~recombinational repair	5	0.394633	0.0656716	3.18996	0.485157
GO:0006403~RNA localization	14	1.10497	0.0667733	1.69706	0.486468
GO:0032868~response to insulin stimulus	14	1.10497	0.0667733	1.69706	0.486468
GO:0010604~positive regulation of macromolecule metabolic process	84	6.62983	0.0666904	1.18814	0.486939
GO:0006944~membrane fusion	9	0.710339	0.0671267	2.05843	0.48743
GO:0016568~chromatin modification	31	2.44672	0.0666594	1.37145	0.487689
GO:0032943~mononuclear cell proliferation	8	0.631413	0.0665754	2.20398	0.488159
GO:0070661~leukocyte proliferation	8	0.631413	0.0665754	2.20398	0.488159
GO:0033077~T cell differentiation in the thymus	6	0.47356	0.0665671	2.69375	0.489035
GO:0051784~negative regulation of nuclear division	4	0.315706	0.0700307	4.04062	0.501653
GO:0010259~multicellular organismal aging	4	0.315706	0.0700307	4.04062	0.501653
GO:0010039~response to iron ion	4	0.315706	0.0700307	4.04062	0.501653
GO:0009219~pyrimidine deoxyribonucleotide metabolic process	4	0.315706	0.0700307	4.04062	0.501653
GO:0045839~negative regulation of mitosis	4	0.315706	0.0700307	4.04062	0.501653
GO:0009148~pyrimidine nucleoside triphosphate biosynthetic process	4	0.315706	0.0700307	4.04062	0.501653
GO:0008285~negative regulation of cell proliferation	39	3.07814	0.0702664	1.30956	0.501945
GO:0007585~respiratory gaseous exchange	7	0.552486	0.0716993	2.35703	0.508321
GO:0001775~cell activation	32	2.52565	0.0728754	1.35157	0.509656
GO:0006366~transcription from RNA polymerase II promoter	27	2.13102	0.0725166	1.39868	0.509685
GO:0002521~leukocyte differentiation	17	1.34175	0.0723353	1.57307	0.50969
GO:0052548~regulation of endopeptidase activity	12	0.947119	0.0728211	1.77393	0.510294
GO:0051101~regulation of DNA binding	16	1.26283	0.0722958	1.60289	0.510408
GO:0016064~immunoglobulin mediated immune response	9	0.710339	0.0733878	2.02031	0.511295
GO:0000079~regulation of cyclin-dependent protein kinase activity	9	0.710339	0.0733878	2.02031	0.511295
GO:0008156~negative regulation of DNA replication	6	0.47356	0.0757856	2.59754	0.521222
GO:0006635~fatty acid beta-oxidation	6	0.47356	0.0757856	2.59754	0.521222
GO:0048002~antigen processing and presentation of peptide antigen	6	0.47356	0.0757856	2.59754	0.521222
GO:0043009~chordate embryonic development	36	2.84136	0.0757735	1.31839	0.522074
GO:0006779~porphyrin biosynthetic process	5	0.394633	0.0769524	3.03047	0.525931
GO:0008299~isoprenoid biosynthetic process	5	0.394633	0.0769524	3.03047	0.525931
GO:0048678~response to axon injury	5	0.394633	0.0769524	3.03047	0.525931
GO:0033014~tetrapyrrole biosynthetic process	5	0.394633	0.0769524	3.03047	0.525931
GO:0051235~maintenance of location	10	0.789266	0.0781129	1.89404	0.529637
GO:0009266~response to temperature stimulus	12	0.947119	0.078014	1.75256	0.530077
GO:0019941~modification-dependent protein catabolic process	58	4.57774	0.0793149	1.22486	0.534384
GO:0043632~modification-dependent macromolecule catabolic process	58	4.57774	0.0793149	1.22486	0.534384
GO:0006820~anion transport	18	1.42068	0.0799037	1.52583	0.536223
GO:0051090~regulation of transcription factor activity	14	1.10497	0.0804249	1.64763	0.537735
GO:0015931~nucleobase, nucleoside, nucleotide and nucleic acid transport	15	1.1839	0.0808035	1.6091	0.538578
GO:0051294~establishment of spindle orientation	3	0.23678	0.0814521	6.06093	0.540655
GO:0060443~mammary gland morphogenesis	3	0.23678	0.0814521	6.06093	0.540655
GO:0000132~establishment of mitotic spindle orientation	3	0.23678	0.0814521	6.06093	0.540655
GO:0006538~glutamate catabolic process	3	0.23678	0.0814521	6.06093	0.540655
GO:0042532~negative regulation of tyrosine phosphorylation of STAT protein	3	0.23678	0.0814521	6.06093	0.540655
GO:0042769~DNA damage response, detection of DNA damage	3	0.23678	0.0814521	6.06093	0.540655
GO:0008610~lipid biosynthetic process	35	2.76243	0.0830607	1.31351	0.547063
GO:0009792~embryonic development ending in birth or egg hatching	36	2.84136	0.0834255	1.30655	0.547803
GO:0009725~response to hormone stimulus	39	3.07814	0.084879	1.28815	0.553391
GO:0031112~positive regulation of microtubule polymerization or depolymerization	4	0.315706	0.0856572	3.7298	0.555028
GO:0031109~microtubule polymerization or depolymerization	4	0.315706	0.0856572	3.7298	0.555028
GO:0042100~B cell proliferation	4	0.315706	0.0856572	3.7298	0.555028
GO:0046128~purine ribonucleoside metabolic process	6	0.47356	0.0856563	2.50797	0.555924
GO:0043393~regulation of protein binding	6	0.47356	0.0856563	2.50797	0.555924
GO:0042278~purine nucleoside metabolic process	6	0.47356	0.0856563	2.50797	0.555924
GO:0033013~tetrapyrrole metabolic process	6	0.47356	0.0856563	2.50797	0.555924
GO:0006778~porphyrin metabolic process	6	0.47356	0.0856563	2.50797	0.555924
GO:0019724~B cell mediated immunity	9	0.710339	0.0869344	1.94816	0.559717
GO:0000302~response to reactive oxygen species	11	0.868193	0.0872781	1.77787	0.560312
GO:0009146~purine nucleoside triphosphate catabolic process	5	0.394633	0.0891325	2.88616	0.565597
GO:0000086~G2/M transition of mitotic cell cycle	5	0.394633	0.0891325	2.88616	0.565597
GO:0043029~T cell homeostasis	5	0.394633	0.0891325	2.88616	0.565597
GO:0018210~peptidyl-threonine modification	5	0.394633	0.0891325	2.88616	0.565597
GO:0031667~response to nutrient levels	23	1.81531	0.0887878	1.41524	0.565915
GO:0006694~steroid biosynthetic process	12	0.947119	0.0890801	1.71132	0.566267
GO:0060537~muscle tissue development	16	1.26283	0.0899039	1.5516	0.56709
GO:0006575~cellular amino acid derivative metabolic process	20	1.57853	0.0898693	1.46047	0.567833
GO:0007519~skeletal muscle tissue development	10	0.789266	0.0909459	1.83665	0.570586
GO:0060538~skeletal muscle organ development	10	0.789266	0.0909459	1.83665	0.570586
GO:0007243~protein kinase cascade	39	3.07814	0.0927007	1.27771	0.57699
GO:0044242~cellular lipid catabolic process	11	0.868193	0.0934832	1.75448	0.579318
GO:0042110~T cell activation	16	1.26283	0.0946949	1.53928	0.582483
GO:0008284~positive regulation of cell proliferation	43	3.39384	0.0946853	1.25903	0.583328
GO:0009991~response to extracellular stimulus	25	1.97316	0.0957539	1.37748	0.585868
GO:0045638~negative regulation of myeloid cell differentiation	6	0.47356	0.0961647	2.42437	0.586632
GO:0007259~JAK-STAT cascade	7	0.552486	0.0977959	2.17572	0.592224
GO:0018209~peptidyl-serine modification	7	0.552486	0.0977959	2.17572	0.592224
GO:0019395~fatty acid oxidation	7	0.552486	0.0977959	2.17572	0.592224
GO:0034440~lipid oxidation	7	0.552486	0.0977959	2.17572	0.592224

## Sheet: 0.000005
GO Term	Count	%	PValue	FE	Benjamini
GO:0006259~DNA metabolic process	91	9.9345	1.05444e-21	3.026	3.3447e-18
GO:0007049~cell cycle	112	12.2271	6.75306e-19	2.42848	1.07103e-15
GO:0000278~mitotic cell cycle	69	7.53275	2.19327e-17	3.1378	2.31901e-14
GO:0022403~cell cycle phase	73	7.96943	5.34201e-17	2.96688	4.23622e-14
GO:0006260~DNA replication	47	5.131	8.12849e-17	4.16219	7.03881e-14
GO:0022402~cell cycle process	87	9.49782	3.09738e-16	2.59089	1.76081e-13
GO:0006974~response to DNA damage stimulus	66	7.20524	2.34796e-15	2.97723	1.05649e-12
GO:0006281~DNA repair	55	6.00437	1.43766e-14	3.25853	5.67857e-12
GO:0000279~M phase	58	6.33188	1.70373e-13	2.96626	6.00633e-11
GO:0048285~organelle fission	46	5.02183	7.20844e-13	3.37987	1.90549e-10
GO:0033554~cellular response to stress	80	8.73362	6.12836e-13	2.37821	1.94394e-10
GO:0007067~mitosis	45	4.91266	6.88663e-13	3.44166	1.98588e-10
GO:0000280~nuclear division	45	4.91266	6.88663e-13	3.44166	1.98588e-10
GO:0000087~M phase of mitotic cell cycle	45	4.91266	1.32368e-12	3.3802	3.22987e-10
GO:0044271~nitrogen compound biosynthetic process	53	5.78603	4.55515e-11	2.74391	9.63261e-09
GO:0051301~cell division	50	5.45852	4.3267e-11	2.85184	9.80308e-09
GO:0043933~macromolecular complex subunit organization	88	9.60699	5.19568e-11	2.08546	1.03004e-08
GO:0034621~cellular macromolecular complex subunit organization	56	6.11354	5.55187e-11	2.63935	1.03591e-08
GO:0000075~cell cycle checkpoint	25	2.72926	3.48431e-10	4.62249	5.81696e-08
GO:0065003~macromolecular complex assembly	82	8.95197	3.4485e-10	2.07477	6.07703e-08
GO:0034404~nucleobase, nucleoside and nucleotide biosynthetic process	37	4.0393	6.75252e-10	3.22569	1.07095e-07
GO:0034654~nucleobase, nucleoside, nucleotide and nucleic acid biosynthetic process	37	4.0393	6.75252e-10	3.22569	1.07095e-07
GO:0051276~chromosome organization	65	7.09607	1.16052e-09	2.25501	1.75294e-07
GO:0009165~nucleotide biosynthetic process	35	3.82096	3.48132e-09	3.16616	5.01943e-07
GO:0031570~DNA integrity checkpoint	18	1.96507	3.66197e-09	5.82434	5.05033e-07
GO:0034622~cellular macromolecular complex assembly	48	5.24017	5.666e-09	2.53975	7.48857e-07
GO:0051726~regulation of cell cycle	49	5.34934	7.32638e-09	2.49084	9.29571e-07
GO:0046112~nucleobase biosynthetic process	10	1.0917	1.33848e-08	12.0185	1.63295e-06
GO:0006310~DNA recombination	24	2.62009	3.80713e-08	3.84591	4.47266e-06
GO:0006396~RNA processing	66	7.20524	5.54909e-08	2.03018	6.28631e-06
GO:0022613~ribonucleoprotein complex biogenesis	32	3.49345	7.17728e-08	2.99127	7.85042e-06
GO:0009113~purine base biosynthetic process	8	0.873362	8.20435e-08	14.9563	8.67469e-06
GO:0009156~ribonucleoside monophosphate biosynthetic process	11	1.20087	2.89508e-07	8.04716	2.96227e-05
GO:0009112~nucleobase metabolic process	11	1.20087	2.89508e-07	8.04716	2.96227e-05
GO:0000398~nuclear mRNA splicing, via spliceosome	28	3.05677	3.00046e-07	3.07924	2.97416e-05
GO:0000377~RNA splicing, via transesterification reactions with bulged adenosine as nucleophile	28	3.05677	3.00046e-07	3.07924	2.97416e-05
GO:0000375~RNA splicing, via transesterification reactions	28	3.05677	3.00046e-07	3.07924	2.97416e-05
GO:0000077~DNA damage checkpoint	15	1.63755	4.37571e-07	5.25808	4.2059e-05
GO:0051329~interphase of mitotic cell cycle	22	2.40175	5.33291e-07	3.59388	4.97517e-05
GO:0009161~ribonucleoside monophosphate metabolic process	11	1.20087	7.41774e-07	7.40338	6.72237e-05
GO:0051325~interphase	22	2.40175	8.79339e-07	3.49216	7.74765e-05
GO:0007059~chromosome segregation	19	2.07424	9.12556e-07	3.94681	7.82302e-05
GO:0006261~DNA-dependent DNA replication	16	1.74672	9.46549e-07	4.64162	7.90088e-05
GO:0046907~intracellular transport	71	7.75109	1.1468e-06	1.81832	9.32689e-05
GO:0042440~pigment metabolic process	14	1.52838	1.27705e-06	5.23472	0.000101265
GO:0016071~mRNA metabolic process	47	5.131	1.48496e-06	2.13734	0.000114879
GO:0009259~ribonucleotide metabolic process	26	2.83843	1.66537e-06	2.976	0.000125767
GO:0008380~RNA splicing	39	4.25764	2.09901e-06	2.31059	0.000154827
GO:0006297~nucleotide-excision repair, DNA gap filling	9	0.982533	2.23907e-06	8.90781	0.000161404
GO:0006302~double-strand break repair	16	1.74672	2.36888e-06	4.34216	0.000166966
GO:0006289~nucleotide-excision repair	15	1.63755	2.67704e-06	4.58887	0.000184583
GO:0006397~mRNA processing	42	4.58515	2.79349e-06	2.20152	0.000188513
GO:0009260~ribonucleotide biosynthetic process	23	2.51092	3.38499e-06	3.12093	0.000223667
GO:0042770~DNA damage response, signal transduction	18	1.96507	3.51873e-06	3.78582	0.000227758
GO:0009127~purine nucleoside monophosphate biosynthetic process	9	0.982533	3.8209e-06	8.41294	0.000242369
GO:0009168~purine ribonucleoside monophosphate biosynthetic process	9	0.982533	3.8209e-06	8.41294	0.000242369
GO:0070271~protein complex biogenesis	57	6.22271	4.22787e-06	1.89916	0.000262923
GO:0006461~protein complex assembly	57	6.22271	4.22787e-06	1.89916	0.000262923
GO:0010605~negative regulation of macromolecule metabolic process	75	8.18777	4.39069e-06	1.71926	0.000267797
GO:0046394~carboxylic acid biosynthetic process	26	2.83843	4.48153e-06	2.8224	0.00026818
GO:0016053~organic acid biosynthetic process	26	2.83843	4.48153e-06	2.8224	0.00026818
GO:0006886~intracellular protein transport	46	5.02183	4.63846e-06	2.06949	0.00027243
GO:0034613~cellular protein localization	49	5.34934	5.17036e-06	2.006	0.000298145
GO:0006144~purine base metabolic process	8	0.873362	6.00938e-06	9.61478	0.000340332
GO:0070727~cellular macromolecule localization	49	5.34934	6.25939e-06	1.99147	0.00034827
GO:0016054~organic acid catabolic process	21	2.29258	7.34409e-06	3.18327	0.000401567
GO:0046395~carboxylic acid catabolic process	21	2.29258	7.34409e-06	3.18327	0.000401567
GO:0009167~purine ribonucleoside monophosphate metabolic process	9	0.982533	9.88724e-06	7.57164	0.000531426
GO:0009126~purine nucleoside monophosphate metabolic process	9	0.982533	9.88724e-06	7.57164	0.000531426
GO:0007346~regulation of mitotic cell cycle	25	2.72926	1.00631e-05	2.76741	0.000531861
GO:0046148~pigment biosynthetic process	12	1.31004	1.08763e-05	5.17719	0.000565413
GO:0006163~purine nucleotide metabolic process	28	3.05677	1.41892e-05	2.53293	0.000725682
GO:0006270~DNA replication initiation	8	0.873362	1.80328e-05	8.41294	0.000907534
GO:0009150~purine ribonucleotide metabolic process	23	2.51092	1.99983e-05	2.80431	0.000990682
GO:0042254~ribosome biogenesis	21	2.29258	3.11724e-05	2.89626	0.00152008
GO:0000070~mitotic sister chromatid segregation	11	1.20087	3.17398e-05	5.14124	0.0015243
GO:0009063~cellular amino acid catabolic process	15	1.63755	3.68773e-05	3.71159	0.0017444
GO:0000819~sister chromatid segregation	11	1.20087	4.12031e-05	5.00229	0.0019202
GO:0009310~amine catabolic process	16	1.74672	4.56937e-05	3.45146	0.00209843
GO:0007051~spindle organization	12	1.31004	4.74829e-05	4.4869	0.00214939
GO:0008283~cell proliferation	48	5.24017	5.08524e-05	1.85239	0.00226936
GO:0000226~microtubule cytoskeleton organization	23	2.51092	5.42059e-05	2.63262	0.00238529
GO:0009152~purine ribonucleotide biosynthetic process	20	2.18341	5.5825e-05	2.87622	0.00242284
GO:0006323~DNA packaging	20	2.18341	5.5825e-05	2.87622	0.00242284
GO:0006164~purine nucleotide biosynthetic process	23	2.51092	6.01858e-05	2.61483	0.00257661
GO:0046164~alcohol catabolic process	16	1.74672	7.21424e-05	3.32363	0.0030466
GO:0009116~nucleoside metabolic process	14	1.52838	8.05631e-05	3.68066	0.00335694
GO:0034728~nucleosome organization	17	1.8559	0.000105186	3.0757	0.00432395
GO:0009123~nucleoside monophosphate metabolic process	14	1.52838	0.00011235	3.56912	0.00455874
GO:0009124~nucleoside monophosphate biosynthetic process	12	1.31004	0.000133114	4.03821	0.00533088
GO:0008652~cellular amino acid biosynthetic process	12	1.31004	0.000160745	3.95903	0.00635378
GO:0042981~regulation of apoptosis	74	8.0786	0.000165613	1.54865	0.00638644
GO:0006188~IMP biosynthetic process	5	0.545852	0.000167861	14.0216	0.00639513
GO:0046040~IMP metabolic process	5	0.545852	0.000167861	14.0216	0.00639513
GO:0006189~'de novo' IMP biosynthetic process	5	0.545852	0.000167861	14.0216	0.00639513
GO:0007093~mitotic cell cycle checkpoint	11	1.20087	0.000163994	4.30429	0.00640202
GO:0010212~response to ionizing radiation	13	1.41921	0.00017581	3.64561	0.0066175
GO:0009064~glutamine family amino acid metabolic process	12	1.31004	0.000193095	3.88289	0.00709745
GO:0006221~pyrimidine nucleotide biosynthetic process	8	0.873362	0.000196352	6.1185	0.00713407
GO:0043525~positive regulation of neuron apoptosis	8	0.873362	0.000196352	6.1185	0.00713407
GO:0006220~pyrimidine nucleotide metabolic process	10	1.0917	0.000192544	4.67385	0.00716021
GO:0033043~regulation of organelle organization	28	3.05677	0.000211913	2.17108	0.00761021
GO:0043067~regulation of programmed cell death	74	8.0786	0.000219097	1.53339	0.00777915
GO:0051186~cofactor metabolic process	26	2.83843	0.000225403	2.24345	0.00791362
GO:0008104~protein localization	79	8.62445	0.000228765	1.50708	0.00794328
GO:0010941~regulation of cell death	74	8.0786	0.000237335	1.52775	0.00815049
GO:0046365~monosaccharide catabolic process	14	1.52838	0.000242617	3.31778	0.00824193
GO:0006084~acetyl-CoA metabolic process	9	0.982533	0.000345454	4.88493	0.0115915
GO:0006096~glycolysis	11	1.20087	0.000357017	3.93797	0.0118519
GO:0000082~G1/S transition of mitotic cell cycle	12	1.31004	0.000383165	3.60554	0.012583
GO:0006605~protein targeting	27	2.9476	0.000431142	2.11302	0.013861
GO:0016447~somatic recombination of immunoglobulin gene segments	7	0.764192	0.000429922	6.54339	0.0139635
GO:0044275~cellular carbohydrate catabolic process	15	1.63755	0.00044533	2.96927	0.0141704
GO:0006333~chromatin assembly or disassembly	19	2.07424	0.000497269	2.51726	0.0156535
GO:0006007~glucose catabolic process	12	1.31004	0.000525767	3.48121	0.0163809
GO:0006325~chromatin organization	40	4.36681	0.000531647	1.78052	0.0164016
GO:0045184~establishment of protein localization	69	7.53275	0.000577426	1.50973	0.0176304
GO:0006541~glutamine metabolic process	7	0.764192	0.000597025	6.199	0.0180498
GO:0018130~heterocycle biosynthetic process	12	1.31004	0.000612214	3.42221	0.0183303
GO:0031400~negative regulation of protein modification process	18	1.96507	0.000643123	2.54509	0.0190672
GO:0016052~carbohydrate catabolic process	17	1.8559	0.000678925	2.62422	0.0197494
GO:0019320~hexose catabolic process	13	1.41921	0.000678083	3.17009	0.0199077
GO:0022618~ribonucleoprotein complex assembly	13	1.41921	0.000678083	3.17009	0.0199077
GO:0009141~nucleoside triphosphate metabolic process	19	2.07424	0.000724431	2.44039	0.0204963
GO:0009263~deoxyribonucleotide biosynthetic process	5	0.545852	0.00071141	10.5162	0.0204971
GO:0015031~protein transport	68	7.42358	0.000733588	1.50152	0.0205694
GO:0006732~coenzyme metabolic process	21	2.29258	0.000721596	2.30943	0.0206006
GO:0007568~aging	17	1.8559	0.000751762	2.60036	0.0208892
GO:0009262~deoxyribonucleotide metabolic process	8	0.873362	0.00078799	4.98544	0.0216953
GO:0006457~protein folding	23	2.51092	0.000801762	2.18641	0.0218806
GO:0051172~negative regulation of nitrogen compound metabolic process	50	5.45852	0.000847864	1.62099	0.0229276
GO:0009309~amine biosynthetic process	14	1.52838	0.000906799	2.90818	0.0240921
GO:0065004~protein-DNA complex assembly	15	1.63755	0.000900566	2.7735	0.0241304
GO:0006091~generation of precursor metabolites and energy	34	3.71179	0.000973646	1.82773	0.0256314
GO:0006364~rRNA processing	15	1.63755	0.00100552	2.74335	0.0260282
GO:0000387~spliceosomal snRNP biogenesis	8	0.873362	0.000997485	4.80739	0.0260351
GO:0043066~negative regulation of apoptosis	37	4.0393	0.00111399	1.75864	0.0283351
GO:0051052~regulation of DNA metabolic process	17	1.8559	0.00111343	2.50912	0.0285497
GO:0006334~nucleosome assembly	14	1.52838	0.00128342	2.80431	0.0323181
GO:0007052~mitotic spindle organization	6	0.655022	0.00132539	6.73035	0.0330954
GO:0016445~somatic diversification of immunoglobulins	7	0.764192	0.00140886	5.35369	0.03487
GO:0043069~negative regulation of programmed cell death	37	4.0393	0.00142714	1.73414	0.0350414
GO:0060548~negative regulation of cell death	37	4.0393	0.00147934	1.72933	0.035748
GO:0043623~cellular protein complex assembly	21	2.29258	0.00147741	2.18113	0.0359761
GO:0016072~rRNA metabolic process	15	1.63755	0.00153395	2.62904	0.0367643
GO:0002377~immunoglobulin production	8	0.873362	0.0015461	4.4869	0.0367727
GO:0006606~protein import into nucleus	14	1.52838	0.00160059	2.7391	0.037762
GO:0042113~B cell activation	13	1.41921	0.00163169	2.87811	0.0381984
GO:0051248~negative regulation of protein metabolic process	23	2.51092	0.00165616	2.06949	0.0384768
GO:0001701~in utero embryonic development	22	2.40175	0.00175348	2.10323	0.0403978
GO:0031497~chromatin assembly	14	1.52838	0.001782	2.70761	0.0407461
GO:0010332~response to gamma radiation	7	0.764192	0.00181155	5.12092	0.0411124
GO:0046356~acetyl-CoA catabolic process	7	0.764192	0.00181155	5.12092	0.0411124
GO:0006099~tricarboxylic acid cycle	7	0.764192	0.00181155	5.12092	0.0411124
GO:0043065~positive regulation of apoptosis	42	4.58515	0.00183636	1.64346	0.0413685
GO:0045934~negative regulation of nucleobase, nucleoside, nucleotide and nucleic acid metabolic process	48	5.24017	0.00190936	1.57743	0.0420838
GO:0006271~DNA strand elongation during DNA replication	4	0.436681	0.00190356	13.4607	0.0422517
GO:0002326~B cell lineage commitment	4	0.436681	0.00190356	13.4607	0.0422517
GO:0002440~production of molecular mediator of immune response	8	0.873362	0.00189629	4.34216	0.04239
GO:0051187~cofactor catabolic process	8	0.873362	0.00189629	4.34216	0.04239
GO:0051170~nuclear import	14	1.52838	0.00198006	2.67684	0.0433087
GO:0043068~positive regulation of programmed cell death	42	4.58515	0.00207517	1.63207	0.0450334
GO:0010942~positive regulation of cell death	42	4.58515	0.00224782	1.62457	0.0480362
GO:0006913~nucleocytoplasmic transport	20	2.18341	0.00224453	2.15716	0.0482925
GO:0031396~regulation of protein ubiquitination	15	1.63755	0.00227589	2.52388	0.0482972
GO:0016444~somatic cell DNA recombination	7	0.764192	0.00229573	4.90755	0.0483851
GO:0002562~somatic diversification of immune receptors via germline recombination within a single locus	7	0.764192	0.00229573	4.90755	0.0483851
GO:0032269~negative regulation of cellular protein metabolic process	22	2.40175	0.00231463	2.0565	0.0484526
GO:0032507~maintenance of protein location in cell	9	0.982533	0.00247266	3.69348	0.0513397
GO:0033365~protein localization in organelle	19	2.07424	0.00253009	2.18967	0.0521611
GO:0010558~negative regulation of macromolecule biosynthetic process	50	5.45852	0.00254921	1.53801	0.0522066
GO:0051169~nuclear transport	20	2.18341	0.00259771	2.12986	0.0524976
GO:0006308~DNA catabolic process	11	1.20087	0.00258939	3.08474	0.0526689
GO:0046902~regulation of mitochondrial membrane permeability	5	0.545852	0.0029048	7.64812	0.0577945
GO:0070507~regulation of microtubule cytoskeleton organization	9	0.982533	0.00289867	3.60554	0.0580394
GO:0001649~osteoblast differentiation	9	0.982533	0.00289867	3.60554	0.0580394
GO:0010564~regulation of cell cycle process	16	1.74672	0.00299447	2.36153	0.0591569
GO:0010033~response to organic substance	62	6.76856	0.00305805	1.44688	0.0600034
GO:0009109~coenzyme catabolic process	7	0.764192	0.00354816	4.53004	0.0684547
GO:0010608~posttranscriptional regulation of gene expression	24	2.62009	0.00353822	1.91384	0.0686862
GO:0034504~protein localization in nucleus	14	1.52838	0.00358497	2.50598	0.0687241
GO:0022616~DNA strand elongation	4	0.436681	0.00363925	11.2172	0.0693117
GO:0009314~response to radiation	23	2.51092	0.00383562	1.93498	0.0724855
GO:0009890~negative regulation of biosynthetic process	51	5.56769	0.00390934	1.49759	0.0733927
GO:0009060~aerobic respiration	8	0.873362	0.00394444	3.84591	0.0735935
GO:0010629~negative regulation of gene expression	46	5.02183	0.00398427	1.53569	0.0738764
GO:0031577~spindle checkpoint	5	0.545852	0.00415425	7.01078	0.076465
GO:0006613~cotranslational protein targeting to membrane	5	0.545852	0.00415425	7.01078	0.076465
GO:0045190~isotype switching	5	0.545852	0.00415425	7.01078	0.076465
GO:0002208~somatic diversification of immunoglobulins during immune response	5	0.545852	0.00415425	7.01078	0.076465
GO:0002204~somatic recombination of immunoglobulin genes during immune response	5	0.545852	0.00415425	7.01078	0.076465
GO:0051402~neuron apoptosis	6	0.655022	0.00420963	5.31343	0.0765601
GO:0031327~negative regulation of cellular biosynthetic process	50	5.45852	0.0041943	1.49963	0.0767304
GO:0002200~somatic diversification of immune receptors	7	0.764192	0.00433678	4.36226	0.0783364
GO:0006284~base-excision repair	7	0.764192	0.00433678	4.36226	0.0783364
GO:0051236~establishment of RNA localization	14	1.52838	0.00471413	2.42848	0.0839209
GO:0050658~RNA transport	14	1.52838	0.00471413	2.42848	0.0839209
GO:0050657~nucleic acid transport	14	1.52838	0.00471413	2.42848	0.0839209
GO:0051188~cofactor biosynthetic process	14	1.52838	0.00471413	2.42848	0.0839209
GO:0017038~protein import	17	1.8559	0.00468882	2.18351	0.0839585
GO:0009119~ribonucleoside metabolic process	9	0.982533	0.00520001	3.29202	0.0916705
GO:0014070~response to organic cyclic substance	16	1.74672	0.00528953	2.22491	0.0926639
GO:0009065~glutamine family amino acid catabolic process	6	0.655022	0.0053427	5.04776	0.0930408
GO:0012501~programmed cell death	53	5.78603	0.00546377	1.45953	0.0945347
GO:0048015~phosphoinositide-mediated signaling	13	1.41921	0.00564775	2.48564	0.0970394
GO:0031572~G2/M transition DNA damage checkpoint	5	0.545852	0.00572171	6.47149	0.0972006
GO:0002381~immunoglobulin production during immune response	5	0.545852	0.00572171	6.47149	0.0972006
GO:0007076~mitotic chromosome condensation	5	0.545852	0.00572171	6.47149	0.0972006
GO:0009144~purine nucleoside triphosphate metabolic process	16	1.74672	0.00571041	2.20667	0.0975383
GO:0006403~RNA localization	14	1.52838	0.00611299	2.35562	0.102963
GO:0005996~monosaccharide metabolic process	24	2.62009	0.00657206	1.81901	0.1097
GO:0051651~maintenance of location in cell	9	0.982533	0.00677613	3.15485	0.110604
GO:0030183~B cell differentiation	9	0.982533	0.00677613	3.15485	0.110604
GO:0045185~maintenance of protein location	9	0.982533	0.00677613	3.15485	0.110604
GO:0009394~2'-deoxyribonucleotide metabolic process	6	0.655022	0.00667536	4.80739	0.11075
GO:0001836~release of cytochrome c from mitochondria	6	0.655022	0.00667536	4.80739	0.11075
GO:0007010~cytoskeleton organization	40	4.36681	0.00676095	1.54366	0.110937
GO:0051493~regulation of cytoskeleton organization	17	1.8559	0.0067325	2.10323	0.111068
GO:0009142~nucleoside triphosphate biosynthetic process	14	1.52838	0.00721628	2.30943	0.116778
GO:0002520~immune system development	28	3.05677	0.00737493	1.70697	0.117998
GO:0051053~negative regulation of DNA metabolic process	8	0.873362	0.00734527	3.45146	0.118144
GO:0051259~protein oligomerization	20	2.18341	0.00745915	1.93401	0.118672
GO:0034470~ncRNA processing	21	2.29258	0.00770618	1.88954	0.120564
GO:0006268~DNA unwinding during replication	5	0.545852	0.00763893	6.00924	0.12076
GO:0009147~pyrimidine nucleoside triphosphate metabolic process	5	0.545852	0.00763893	6.00924	0.12076
GO:0032886~regulation of microtubule-based process	9	0.982533	0.00768791	3.09047	0.120888
GO:0045786~negative regulation of cell cycle	12	1.31004	0.00812729	2.49272	0.126125
GO:0043488~regulation of mRNA stability	6	0.655022	0.00822433	4.58887	0.12692
GO:0007017~microtubule-based process	26	2.83843	0.00856208	1.72914	0.131161
GO:0031110~regulation of microtubule polymerization or depolymerization	7	0.764192	0.00881624	3.79939	0.134153
GO:0010639~negative regulation of organelle organization	12	1.31004	0.00889853	2.46232	0.13468
GO:0051098~regulation of binding	18	1.96507	0.00932266	1.97951	0.139336
GO:0042493~response to drug	23	2.51092	0.00938844	1.79164	0.139598
GO:0040001~establishment of mitotic spindle localization	4	0.436681	0.00931517	8.41294	0.139887
GO:0006108~malate metabolic process	4	0.436681	0.00931517	8.41294	0.139887
GO:0016481~negative regulation of transcription	41	4.47598	0.00949042	1.50296	0.140356
GO:0010638~positive regulation of organelle organization	12	1.31004	0.00972515	2.43266	0.142921
GO:0043434~response to peptide hormone stimulus	18	1.96507	0.00992038	1.96666	0.144258
GO:0034660~ncRNA metabolic process	24	2.62009	0.00991801	1.75574	0.144885
GO:0009199~ribonucleoside triphosphate metabolic process	15	1.63755	0.0100879	2.13888	0.145854
GO:0021819~layer formation in the cerebral cortex	3	0.327511	0.010141	16.8259	0.145907
GO:0009267~cellular response to starvation	7	0.764192	0.0103189	3.68066	0.147614
GO:0006997~nucleus organization	9	0.982533	0.0109789	2.91217	0.155632
GO:0006733~oxidoreduction coenzyme metabolic process	9	0.982533	0.0109789	2.91217	0.155632
GO:0016044~membrane organization	35	3.82096	0.0114236	1.54568	0.160722
GO:0031397~negative regulation of protein ubiquitination	11	1.20087	0.0117286	2.50114	0.163942
GO:0009628~response to abiotic stimulus	34	3.71179	0.0118093	1.55456	0.16426
GO:0043487~regulation of RNA stability	6	0.655022	0.0120346	4.20647	0.165696
GO:0006612~protein targeting to membrane	7	0.764192	0.0119946	3.56912	0.165904
GO:0006898~receptor-mediated endocytosis	9	0.982533	0.0122779	2.85722	0.168043
GO:0022411~cellular component disassembly	9	0.982533	0.0122779	2.85722	0.168043
GO:0031576~G2/M transition checkpoint	5	0.545852	0.0126349	5.25808	0.171777
GO:0031668~cellular response to extracellular stimulus	10	1.0917	0.0127968	2.62904	0.173053
GO:0030174~regulation of DNA replication initiation	4	0.436681	0.0133625	7.47816	0.179264
GO:0051028~mRNA transport	12	1.31004	0.0136355	2.32081	0.181832
GO:0006401~RNA catabolic process	10	1.0917	0.0140964	2.5886	0.186629
GO:0031145~anaphase-promoting complex-dependent proteasomal ubiquitin-dependent protein catabolic process	10	1.0917	0.0140964	2.5886	0.186629
GO:0031669~cellular response to nutrient levels	8	0.873362	0.0141714	3.05925	0.186759
GO:0030261~chromosome condensation	6	0.655022	0.0143254	4.03821	0.187826
GO:0010948~negative regulation of cell cycle process	6	0.655022	0.0143254	4.03821	0.187826
GO:0006213~pyrimidine nucleoside metabolic process	6	0.655022	0.0143254	4.03821	0.187826
GO:0046649~lymphocyte activation	21	2.29258	0.0147153	1.77559	0.191664
GO:0008219~cell death	58	6.33188	0.0150146	1.3573	0.193612
GO:0006915~apoptosis	50	5.45852	0.0149715	1.3975	0.193889
GO:0000122~negative regulation of transcription from RNA polymerase II promoter	26	2.83843	0.0154722	1.64463	0.198132
GO:0044092~negative regulation of molecular function	31	3.38428	0.0155761	1.56168	0.198537
GO:0000059~protein import into nucleus, docking	5	0.545852	0.0157616	4.94879	0.19987
GO:0016126~sterol biosynthetic process	7	0.764192	0.0159029	3.36517	0.20069
GO:0015931~nucleobase, nucleoside, nucleotide and nucleic acid transport	14	1.52838	0.0163712	2.08462	0.205185
GO:0051438~regulation of ubiquitin-protein ligase activity	11	1.20087	0.0166342	2.37288	0.207329
GO:0009069~serine family amino acid metabolic process	6	0.655022	0.0168914	3.88289	0.207783
GO:0051783~regulation of nuclear division	9	0.982533	0.0168509	2.70416	0.208133
GO:0007088~regulation of mitosis	9	0.982533	0.0168509	2.70416	0.208133
GO:0009408~response to heat	9	0.982533	0.0168509	2.70416	0.208133
GO:0016265~death	58	6.33188	0.0168265	1.34793	0.208665
GO:0043523~regulation of neuron apoptosis	12	1.31004	0.0172725	2.24345	0.211165
GO:0044265~cellular macromolecule catabolic process	58	6.33188	0.0175852	1.34607	0.213764
GO:0051653~spindle localization	4	0.436681	0.0182583	6.73035	0.220206
GO:0051293~establishment of spindle localization	4	0.436681	0.0182583	6.73035	0.220206
GO:0009200~deoxyribonucleoside triphosphate metabolic process	4	0.436681	0.0182583	6.73035	0.220206
GO:0030325~adrenal gland development	4	0.436681	0.0182583	6.73035	0.220206
GO:0010552~positive regulation of specific transcription from RNA polymerase II promoter	9	0.982533	0.0186166	2.65672	0.223204
GO:0006357~regulation of transcription from RNA polymerase II promoter	58	6.33188	0.0186974	1.34237	0.223233
GO:0030098~lymphocyte differentiation	13	1.41921	0.0188126	2.12365	0.223624
GO:0032392~DNA geometric change	5	0.545852	0.0193337	4.67385	0.228262
GO:0032508~DNA duplex unwinding	5	0.545852	0.0193337	4.67385	0.228262
GO:0007095~mitotic cell cycle G2/M transition DNA damage checkpoint	3	0.327511	0.0194854	12.6194	0.229006
GO:0021801~cerebral cortex radial glia guided migration	3	0.327511	0.0194854	12.6194	0.229006
GO:0019318~hexose metabolic process	20	2.18341	0.0198421	1.75269	0.231861
GO:0030258~lipid modification	10	1.0917	0.0202823	2.43853	0.235537
GO:0009108~coenzyme biosynthetic process	10	1.0917	0.0202823	2.43853	0.235537
GO:0051656~establishment of organelle localization	10	1.0917	0.0202823	2.43853	0.235537
GO:0045892~negative regulation of transcription, DNA-dependent	32	3.49345	0.0209078	1.51244	0.241045
GO:0010324~membrane invagination	22	2.40175	0.0214081	1.68259	0.242636
GO:0009991~response to extracellular stimulus	22	2.40175	0.0214081	1.68259	0.242636
GO:0006897~endocytosis	22	2.40175	0.0214081	1.68259	0.242636
GO:0051340~regulation of ligase activity	11	1.20087	0.0212053	2.28499	0.243183
GO:0009205~purine ribonucleoside triphosphate metabolic process	14	1.52838	0.0212953	2.01335	0.243223
GO:0051129~negative regulation of cellular component organization	16	1.74672	0.021388	1.89587	0.243291
GO:0032582~negative regulation of gene-specific transcription	8	0.873362	0.0222168	2.80431	0.249761
GO:0009411~response to UV	9	0.982533	0.0225375	2.56666	0.252028
GO:0006081~cellular aldehyde metabolic process	6	0.655022	0.0228963	3.60554	0.254639
GO:0010551~regulation of specific transcription from RNA polymerase II promoter	12	1.31004	0.0231885	2.14798	0.254836
GO:0043009~chordate embryonic development	30	3.27511	0.0230082	1.525	0.254844
GO:0000724~double-strand break repair via homologous recombination	5	0.545852	0.0233668	4.42786	0.255671
GO:0000725~recombinational repair	5	0.545852	0.0233668	4.42786	0.255671
GO:0009057~macromolecule catabolic process	61	6.65939	0.0231857	1.31418	0.255678
GO:0051439~regulation of ubiquitin-protein ligase activity during mitotic cell cycle	10	1.0917	0.0240186	2.36984	0.260098
GO:0009070~serine family amino acid biosynthetic process	4	0.436681	0.0240158	6.1185	0.260946
GO:0007094~mitotic cell cycle spindle assembly checkpoint	4	0.436681	0.0240158	6.1185	0.260946
GO:0009083~branched chain family amino acid catabolic process	4	0.436681	0.0240158	6.1185	0.260946
GO:0045841~negative regulation of mitotic metaphase/anaphase transition	4	0.436681	0.0240158	6.1185	0.260946
GO:0043086~negative regulation of catalytic activity	26	2.83843	0.0242698	1.57932	0.261581
GO:0051789~response to protein stimulus	13	1.41921	0.02464	2.04426	0.263281
GO:0007163~establishment or maintenance of cell polarity	8	0.873362	0.0246383	2.74708	0.264137
GO:0031667~response to nutrient levels	20	2.18341	0.0251861	1.70821	0.267437
GO:0006351~transcription, DNA-dependent	27	2.9476	0.0254497	1.55582	0.26897
GO:0051253~negative regulation of RNA metabolic process	32	3.49345	0.0256444	1.48737	0.269863
GO:0009792~embryonic development ending in birth or egg hatching	30	3.27511	0.0258117	1.51131	0.270502
GO:0051262~protein tetramerization	7	0.764192	0.0261862	3.02003	0.272996
GO:0031398~positive regulation of protein ubiquitination	11	1.20087	0.0266284	2.20339	0.276068
GO:0009636~response to toxin	9	0.982533	0.0270067	2.48251	0.27854
GO:0044272~sulfur compound biosynthetic process	8	0.873362	0.0272347	2.69214	0.279666
GO:0032583~regulation of gene-specific transcription	15	1.63755	0.0278577	1.88349	0.284231
GO:0001666~response to hypoxia	15	1.63755	0.0278577	1.88349	0.284231
GO:0045333~cellular respiration	12	1.31004	0.0285089	2.08155	0.288982
GO:0032774~RNA biosynthetic process	27	2.9476	0.0295059	1.53479	0.294797
GO:0006769~nicotinamide metabolic process	7	0.764192	0.0293146	2.94453	0.294988
GO:0046496~nicotinamide nucleotide metabolic process	7	0.764192	0.0293146	2.94453	0.294988
GO:0048732~gland development	15	1.63755	0.029455	1.86954	0.295273
GO:0009148~pyrimidine nucleoside triphosphate biosynthetic process	4	0.436681	0.0306364	5.60862	0.303392
GO:0045839~negative regulation of mitosis	4	0.436681	0.0306364	5.60862	0.303392
GO:0051784~negative regulation of nuclear division	4	0.436681	0.0306364	5.60862	0.303392
GO:0010259~multicellular organismal aging	4	0.436681	0.0306364	5.60862	0.303392
GO:0043101~purine salvage	3	0.327511	0.0312067	10.0955	0.307208
GO:0006999~nuclear pore organization	3	0.327511	0.0312067	10.0955	0.307208
GO:0009265~2'-deoxyribonucleotide biosynthetic process	3	0.327511	0.0312067	10.0955	0.307208
GO:0002360~T cell lineage commitment	3	0.327511	0.0312067	10.0955	0.307208
GO:0009201~ribonucleoside triphosphate biosynthetic process	12	1.31004	0.0325102	2.0395	0.316973
GO:0009145~purine nucleoside triphosphate biosynthetic process	12	1.31004	0.0325102	2.0395	0.316973
GO:0010553~negative regulation of specific transcription from RNA polymerase II promoter	7	0.764192	0.0326786	2.87271	0.317397
GO:0009820~alkaloid metabolic process	7	0.764192	0.0326786	2.87271	0.317397
GO:0000910~cytokinesis	7	0.764192	0.0326786	2.87271	0.317397
GO:0043193~positive regulation of gene-specific transcription	11	1.20087	0.0329766	2.12741	0.318862
GO:0006730~one-carbon metabolic process	13	1.41921	0.0336608	1.953	0.323407
GO:0008637~apoptotic mitochondrial changes	6	0.655022	0.0342307	3.25662	0.326988
GO:0051235~maintenance of location	9	0.982533	0.0348074	2.36614	0.330581
GO:0019362~pyridine nucleotide metabolic process	7	0.764192	0.0362835	2.80431	0.340131
GO:0051591~response to cAMP	7	0.764192	0.0362835	2.80431	0.340131
GO:0042594~response to starvation	7	0.764192	0.0362835	2.80431	0.340131
GO:0006672~ceramide metabolic process	7	0.764192	0.0362835	2.80431	0.340131
GO:0006090~pyruvate metabolic process	7	0.764192	0.0362835	2.80431	0.340131
GO:0048534~hemopoietic or lymphoid organ development	24	2.62009	0.0361925	1.55316	0.340404
GO:0016568~chromatin modification	25	2.72926	0.0364906	1.53521	0.34075
GO:0051436~negative regulation of ubiquitin-protein ligase activity during mitotic cell cycle	9	0.982533	0.0377143	2.32974	0.349087
GO:0000718~nucleotide-excision repair, DNA damage removal	5	0.545852	0.0383352	3.82406	0.349833
GO:0040029~regulation of gene expression, epigenetic	10	1.0917	0.0381196	2.18518	0.350174
GO:0046700~heterocycle catabolic process	10	1.0917	0.0381196	2.18518	0.350174
GO:0006006~glucose metabolic process	16	1.74672	0.0382953	1.75957	0.35051
GO:0031112~positive regulation of microtubule polymerization or depolymerization	4	0.436681	0.0381108	5.17719	0.351089
GO:0031109~microtubule polymerization or depolymerization	4	0.436681	0.0381108	5.17719	0.351089
GO:0007006~mitochondrial membrane organization	6	0.655022	0.0386589	3.15485	0.351265
GO:0001933~negative regulation of protein amino acid phosphorylation	6	0.655022	0.0386589	3.15485	0.351265
GO:0010498~proteasomal protein catabolic process	12	1.31004	0.0392348	1.97951	0.354541
GO:0043161~proteasomal ubiquitin-dependent protein catabolic process	12	1.31004	0.0392348	1.97951	0.354541
GO:0006793~phosphorus metabolic process	72	7.86026	0.0395356	1.24508	0.354801
GO:0006796~phosphate metabolic process	72	7.86026	0.0395356	1.24508	0.354801
GO:0008629~induction of apoptosis by intracellular signals	8	0.873362	0.0394617	2.49272	0.355231
GO:0001824~blastocyst development	7	0.764192	0.0401337	2.7391	0.358178
GO:0070482~response to oxygen levels	15	1.63755	0.0404734	1.78999	0.359659
GO:0030097~hemopoiesis	22	2.40175	0.0415752	1.56851	0.366565
GO:0051352~negative regulation of ligase activity	9	0.982533	0.044006	2.26019	0.382619
GO:0051444~negative regulation of ubiquitin-protein ligase activity	9	0.982533	0.044006	2.26019	0.382619
GO:0051294~establishment of spindle orientation	3	0.327511	0.0449904	8.41294	0.388382
GO:0000132~establishment of mitotic spindle orientation	3	0.327511	0.0449904	8.41294	0.388382
GO:0051640~organelle localization	11	1.20087	0.0457887	2.01179	0.392801
GO:0031399~regulation of protein modification process	26	2.83843	0.0465486	1.48296	0.395889
GO:0046034~ATP metabolic process	12	1.31004	0.0468707	1.92296	0.396017
GO:0030865~cortical cytoskeleton organization	4	0.436681	0.0464213	4.80739	0.396051
GO:0000726~non-recombinational repair	4	0.436681	0.0464213	4.80739	0.396051
GO:0043603~cellular amide metabolic process	8	0.873362	0.0467339	2.4037	0.396115
GO:0046519~sphingoid metabolic process	7	0.764192	0.0485845	2.61736	0.405283
GO:0051495~positive regulation of cytoskeleton organization	7	0.764192	0.0485845	2.61736	0.405283
GO:0042326~negative regulation of phosphorylation	7	0.764192	0.0485845	2.61736	0.405283
GO:0043648~dicarboxylic acid metabolic process	6	0.655022	0.0485182	2.96927	0.405869
GO:0016192~vesicle-mediated transport	45	4.91266	0.0498329	1.31452	0.412349
GO:0006839~mitochondrial transport	9	0.982533	0.050952	2.19468	0.418474
GO:0006511~ubiquitin-dependent protein catabolic process	22	2.40175	0.0519177	1.52962	0.423542
GO:0045321~leukocyte activation	22	2.40175	0.0519177	1.52962	0.423542
GO:0007242~intracellular signaling cascade	89	9.71616	0.0539711	1.19228	0.435263
GO:0051443~positive regulation of ubiquitin-protein ligase activity	9	0.982533	0.0546756	2.16333	0.438527
GO:0002252~immune effector process	14	1.52838	0.0549394	1.75793	0.439085
GO:0045739~positive regulation of DNA repair	4	0.436681	0.0555429	4.4869	0.440647
GO:0006544~glycine metabolic process	4	0.436681	0.0555429	4.4869	0.440647
GO:0043489~RNA stabilization	4	0.436681	0.0555429	4.4869	0.440647
GO:0048255~mRNA stabilization	4	0.436681	0.0555429	4.4869	0.440647
GO:0010165~response to X-ray	4	0.436681	0.0555429	4.4869	0.440647
GO:0009220~pyrimidine ribonucleotide biosynthetic process	4	0.436681	0.0555429	4.4869	0.440647
GO:0051101~regulation of DNA binding	13	1.41921	0.0554183	1.80774	0.440939
GO:0009266~response to temperature stimulus	10	1.0917	0.057013	2.02721	0.448385
GO:0006298~mismatch repair	5	0.545852	0.0576907	3.36517	0.451338
GO:0006621~protein retention in ER lumen	3	0.327511	0.0605511	7.21109	0.466865
GO:0051131~chaperone-mediated protein complex assembly	3	0.327511	0.0605511	7.21109	0.466865
GO:0014065~phosphoinositide 3-kinase cascade	3	0.327511	0.0605511	7.21109	0.466865
GO:0032297~negative regulation of DNA replication initiation	3	0.327511	0.0605511	7.21109	0.466865
GO:0008340~determination of adult life span	3	0.327511	0.0605511	7.21109	0.466865
GO:0051095~regulation of helicase activity	3	0.327511	0.0605511	7.21109	0.466865
GO:0046668~regulation of retinal cell programmed cell death	3	0.327511	0.0605511	7.21109	0.466865
GO:0002320~lymphoid progenitor cell differentiation	3	0.327511	0.0605511	7.21109	0.466865
GO:0000076~DNA replication checkpoint	3	0.327511	0.0605511	7.21109	0.466865
GO:0031503~protein complex localization	3	0.327511	0.0605511	7.21109	0.466865
GO:0010035~response to inorganic substance	19	2.07424	0.0621796	1.55947	0.475026
GO:0010563~negative regulation of phosphorus metabolic process	7	0.764192	0.0631723	2.45377	0.479503
GO:0045936~negative regulation of phosphate metabolic process	7	0.764192	0.0631723	2.45377	0.479503
GO:0006366~transcription from RNA polymerase II promoter	21	2.29258	0.0643214	1.51001	0.484779
GO:0007126~meiosis	11	1.20087	0.0651384	1.88862	0.486032
GO:0051327~M phase of meiotic cell cycle	11	1.20087	0.0651384	1.88862	0.486032
GO:0009206~purine ribonucleoside triphosphate biosynthetic process	11	1.20087	0.0651384	1.88862	0.486032
GO:0009081~branched chain family amino acid metabolic process	4	0.436681	0.0654447	4.20647	0.486629
GO:0006739~NADP metabolic process	4	0.436681	0.0654447	4.20647	0.486629
GO:0009218~pyrimidine ribonucleotide metabolic process	4	0.436681	0.0654447	4.20647	0.486629
GO:0032984~macromolecular complex disassembly	5	0.545852	0.0651088	3.23574	0.486939
GO:0006687~glycosphingolipid metabolic process	5	0.545852	0.0651088	3.23574	0.486939
GO:0034623~cellular macromolecular complex disassembly	5	0.545852	0.0651088	3.23574	0.486939
GO:0051289~protein homotetramerization	5	0.545852	0.0651088	3.23574	0.486939
GO:0016310~phosphorylation	59	6.44105	0.0650636	1.24091	0.487765
GO:0009416~response to light stimulus	14	1.52838	0.0663397	1.70697	0.490385
GO:0007005~mitochondrion organization	14	1.52838	0.0663397	1.70697	0.490385
GO:0051351~positive regulation of ligase activity	9	0.982533	0.0668674	2.07442	0.492143
GO:0060537~muscle tissue development	13	1.41921	0.0675829	1.74989	0.494878
GO:0015992~proton transport	8	0.873362	0.0684618	2.20667	0.498442
GO:0008610~lipid biosynthetic process	27	2.9476	0.0696498	1.4065	0.503567
GO:0051130~positive regulation of cellular component organization	17	1.8559	0.0719508	1.58033	0.514278
GO:0051321~meiotic cell cycle	11	1.20087	0.072599	1.85085	0.515413
GO:0032868~response to insulin stimulus	11	1.20087	0.072599	1.85085	0.515413
GO:0001952~regulation of cell-matrix adhesion	5	0.545852	0.0729982	3.1159	0.516351
GO:0007584~response to nutrient	14	1.52838	0.0725853	1.68259	0.51641
GO:0006275~regulation of DNA replication	8	0.873362	0.073426	2.17108	0.517424
GO:0006000~fructose metabolic process	4	0.436681	0.0760911	3.95903	0.528394
GO:0030149~sphingolipid catabolic process	4	0.436681	0.0760911	3.95903	0.528394
GO:0048873~homeostasis of number of cells within a tissue	4	0.436681	0.0760911	3.95903	0.528394
GO:0046131~pyrimidine ribonucleoside metabolic process	4	0.436681	0.0760911	3.95903	0.528394
GO:0046466~membrane lipid catabolic process	4	0.436681	0.0760911	3.95903	0.528394
GO:0043409~negative regulation of MAPKKK cascade	4	0.436681	0.0760911	3.95903	0.528394
GO:0002474~antigen processing and presentation of peptide antigen via MHC class I	4	0.436681	0.0760911	3.95903	0.528394
GO:0032268~regulation of cellular protein metabolic process	37	4.0393	0.0759029	1.31341	0.528543
GO:0009120~deoxyribonucleoside metabolic process	3	0.327511	0.0776297	6.3097	0.534735
GO:0006563~L-serine metabolic process	3	0.327511	0.0776297	6.3097	0.534735
GO:0043094~cellular metabolic compound salvage	3	0.327511	0.0776297	6.3097	0.534735
GO:0042455~ribonucleoside biosynthetic process	3	0.327511	0.0776297	6.3097	0.534735
GO:0060343~trabecula formation	3	0.327511	0.0776297	6.3097	0.534735
GO:0021799~cerebral cortex radially oriented cell migration	3	0.327511	0.0776297	6.3097	0.534735
GO:0006301~postreplication repair	3	0.327511	0.0776297	6.3097	0.534735
GO:0042451~purine nucleoside biosynthetic process	3	0.327511	0.0776297	6.3097	0.534735
GO:0001573~ganglioside metabolic process	3	0.327511	0.0776297	6.3097	0.534735
GO:0009163~nucleoside biosynthetic process	3	0.327511	0.0776297	6.3097	0.534735
GO:0046129~purine ribonucleoside biosynthetic process	3	0.327511	0.0776297	6.3097	0.534735
GO:0006818~hydrogen transport	8	0.873362	0.0785972	2.13662	0.538272
GO:0044087~regulation of cellular component biogenesis	14	1.52838	0.079201	1.65889	0.539
GO:0019395~fatty acid oxidation	6	0.655022	0.0790673	2.5886	0.539429
GO:0034440~lipid oxidation	6	0.655022	0.0790673	2.5886	0.539429
GO:0044242~cellular lipid catabolic process	9	0.982533	0.0806091	1.99254	0.543461
GO:0006631~fatty acid metabolic process	18	1.96507	0.0804453	1.52962	0.543755
GO:0000723~telomere maintenance	5	0.545852	0.0813485	3.00462	0.545821
GO:0007595~lactation	5	0.545852	0.0813485	3.00462	0.545821
GO:0006635~fatty acid beta-oxidation	5	0.545852	0.0813485	3.00462	0.545821
GO:0008156~negative regulation of DNA replication	5	0.545852	0.0813485	3.00462	0.545821
GO:0051090~regulation of transcription factor activity	11	1.20087	0.0847583	1.79694	0.560205
GO:0043254~regulation of protein complex assembly	10	1.0917	0.085623	1.86954	0.562988
GO:0008584~male gonad development	7	0.764192	0.0862162	2.26502	0.563498
GO:0015985~energy coupled proton transport, down electrochemical gradient	6	0.655022	0.0861749	2.52388	0.564366
GO:0015986~ATP synthesis coupled proton transport	6	0.655022	0.0861749	2.52388	0.564366
GO:0006767~water-soluble vitamin metabolic process	6	0.655022	0.0861749	2.52388	0.564366
GO:0009719~response to endogenous stimulus	32	3.49345	0.0877845	1.32945	0.569287
GO:0042127~regulation of cell proliferation	57	6.22271	0.0885721	1.21865	0.571636
GO:0048193~Golgi vesicle transport	13	1.41921	0.0888791	1.66974	0.571907
GO:0002521~leukocyte differentiation	13	1.41921	0.0888791	1.66974	0.571907
GO:0008543~fibroblast growth factor receptor signaling pathway	5	0.545852	0.0901473	2.90101	0.575223
GO:0042278~purine nucleoside metabolic process	5	0.545852	0.0901473	2.90101	0.575223
GO:0046128~purine ribonucleoside metabolic process	5	0.545852	0.0901473	2.90101	0.575223
GO:0032200~telomere organization	5	0.545852	0.0901473	2.90101	0.575223
GO:0031401~positive regulation of protein modification process	17	1.8559	0.0899586	1.52962	0.575465
GO:0006944~membrane fusion	7	0.764192	0.0926114	2.22228	0.584495
GO:0014037~Schwann cell differentiation	3	0.327511	0.0959917	5.60862	0.594126
GO:0045047~protein targeting to ER	3	0.327511	0.0959917	5.60862	0.594126
GO:0008635~activation of caspase activity by cytochrome c	3	0.327511	0.0959917	5.60862	0.594126
GO:0002566~somatic diversification of immune receptors via somatic mutation	3	0.327511	0.0959917	5.60862	0.594126
GO:0009151~purine deoxyribonucleotide metabolic process	3	0.327511	0.0959917	5.60862	0.594126
GO:0016446~somatic hypermutation of immunoglobulin genes	3	0.327511	0.0959917	5.60862	0.594126
GO:0014706~striated muscle tissue development	12	1.31004	0.0955841	1.69673	0.594555
GO:0060538~skeletal muscle organ development	8	0.873362	0.0953454	2.0395	0.594631
GO:0007519~skeletal muscle tissue development	8	0.873362	0.0953454	2.0395	0.594631
GO:0006633~fatty acid biosynthetic process	9	0.982533	0.0959044	1.91687	0.594808
GO:0034097~response to cytokine stimulus	9	0.982533	0.0959044	1.91687	0.594808
GO:0006917~induction of apoptosis	26	2.83843	0.0975635	1.3671	0.599357
GO:0009084~glutamine family amino acid biosynthetic process	4	0.436681	0.0994568	3.54229	0.603706
GO:0045638~negative regulation of myeloid cell differentiation	5	0.545852	0.0993805	2.80431	0.604432
GO:0042990~regulation of transcription factor import into nucleus	5	0.545852	0.0993805	2.80431	0.604432
GO:0055114~oxidation reduction	47	5.131	0.0999139	1.23758	0.604459
GO:0006919~activation of caspase activity	7	0.764192	0.0992551	2.18113	0.60497
GO:0016064~immunoglobulin mediated immune response	7	0.764192	0.0992551	2.18113	0.60497
