# Supplementary material for: CorrelaGenes: a new tool for the interpretation of the human transcriptome
Source: BMC Bioinformatics. 2014 Jan 10;15(Suppl 1):S6. doi: 10.1186/1471-2105-15-S1-S6 (PMC4016313; doi:10.1186/1471-2105-15-S1-S6)
Supplement: Additional file 7 — DAVID Functional Annotation Chart related to the output lists used in Figures 6, 7. [file 1471-2105-15-S1-S6-S7.zip › Additional file 7/GO Chart - Gene lists from Fig7 PRPF19 DOWN-Genes UP 28052013.xlsx]

## Sheet: Description
FIGURE 7: PRPF19-DOWN and Genes UP
This file reports the DAVID Functional Annotation Chart (database: GO-Biological Process-FAT) related to the output lists obtained by the CorrelaGenes tool with following parameters:
Target Gene	PRPF19
Target Sign	-1
Target Gene LFC >=	1
Gene LFC >=	1
LFC p value <=	0.05
Genes filtered by co-pres >=	40
Genes filtered by lift >=	2
Genes filtered by X2 p value <=	in each sheets is indicated the p value threshold
From the output list only genes showing up-regulation (sign +) were selected
In the following reports we have highlighted the most significant term related to the Biological Process listed below:
Cell Cycle
Apoptosis
DNA Repair
RNA Splicing

## Sheet: 0.05
GO Term	Count	%	PValue	FE	Benjamini
GO:0010942~positive regulation of cell death	36	6.87023	9.24827e-07	2.51586	0.000399292
GO:0010941~regulation of cell death	54	10.3053	1.32476e-06	2.01423	0.000428966
GO:0043067~regulation of programmed cell death	54	10.3053	1.18771e-06	2.02167	0.000439527
GO:0042981~regulation of apoptosis	54	10.3053	8.80608e-07	2.04179	0.000456227
GO:0043068~positive regulation of programmed cell death	36	6.87023	8.35107e-07	2.52748	0.000540795
GO:0016265~death	51	9.73282	4.62853e-07	2.14144	0.000599447
GO:0043065~positive regulation of apoptosis	36	6.87023	7.09962e-07	2.54512	0.000612983
GO:0008219~cell death	51	9.73282	3.80043e-07	2.15633	0.000984207
GO:0012501~programmed cell death	42	8.01527	1.09006e-05	2.08969	0.00313325
GO:0009968~negative regulation of signal transduction	22	4.19847	1.26242e-05	3.02624	0.0032656
GO:0043066~negative regulation of apoptosis	29	5.53435	1.60384e-05	2.4904	0.00377068
GO:0010033~response to organic substance	46	8.77863	2.47436e-05	1.93953	0.00426498
GO:0010648~negative regulation of cell communication	23	4.38931	2.32015e-05	2.81935	0.00428478
GO:0060548~negative regulation of cell death	29	5.53435	2.17928e-05	2.44889	0.0043341
GO:0007507~heart development	21	4.00763	2.75646e-05	2.9693	0.00445385
GO:0043069~negative regulation of programmed cell death	29	5.53435	2.06776e-05	2.45571	0.00445474
GO:0006915~apoptosis	40	7.63359	3.95021e-05	2.01993	0.00600261
GO:0006511~ubiquitin-dependent protein catabolic process	22	4.19847	4.90808e-05	2.76364	0.00704019
GO:0012502~induction of programmed cell death	26	4.96183	5.86855e-05	2.46231	0.00757411
GO:0006917~induction of apoptosis	26	4.96183	5.57804e-05	2.47	0.00757804
GO:0001944~vasculature development	22	4.19847	8.31703e-05	2.66454	0.0102096
GO:0006357~regulation of transcription from RNA polymerase II promoter	44	8.39695	0.000128273	1.83989	0.0149944
GO:0006417~regulation of translation	15	2.8626	0.000163286	3.32847	0.0182278
GO:0001568~blood vessel development	21	4.00763	0.000170417	2.60571	0.0182313
GO:0010627~regulation of protein kinase cascade	21	4.00763	0.000212234	2.56386	0.02093
GO:0010608~posttranscriptional regulation of gene expression	19	3.62595	0.000207566	2.73744	0.0212846
GO:0044265~cellular macromolecule catabolic process	43	8.20611	0.000246664	1.80303	0.0233955
GO:0006468~protein amino acid phosphorylation	40	7.63359	0.000331187	1.82309	0.0282029
GO:0006793~phosphorus metabolic process	53	10.1145	0.00032131	1.65591	0.0283037
GO:0006796~phosphate metabolic process	53	10.1145	0.00032131	1.65591	0.0283037
GO:0019941~modification-dependent protein catabolic process	36	6.87023	0.000311445	1.90662	0.0284128
GO:0043632~modification-dependent macromolecule catabolic process	36	6.87023	0.000311445	1.90662	0.0284128
GO:0051603~proteolysis involved in cellular protein catabolic process	37	7.06107	0.000356779	1.87467	0.0293847
GO:0044257~cellular protein catabolic process	37	7.06107	0.000387433	1.86534	0.0308889
GO:0048514~blood vessel morphogenesis	18	3.43511	0.000598831	2.59336	0.0446219
GO:0009057~macromolecule catabolic process	44	8.39695	0.000597039	1.71268	0.0458082
GO:0030163~protein catabolic process	37	7.06107	0.000684804	1.80836	0.049448
GO:0007242~intracellular signaling cascade	63	12.0229	0.000707062	1.52484	0.0496328
GO:0043122~regulation of I-kappaB kinase/NF-kappaB cascade	12	2.29008	0.000766018	3.40935	0.0509087
GO:0030522~intracellular receptor-mediated signaling pathway	10	1.9084	0.00075013	4.05333	0.0511923
GO:0043086~negative regulation of catalytic activity	21	4.00763	0.000831712	2.30469	0.0537784
GO:0034097~response to cytokine stimulus	10	1.9084	0.00109544	3.8481	0.0685343
GO:0070727~cellular macromolecule localization	27	5.15267	0.00121045	1.98261	0.073685
GO:0006916~anti-apoptosis	17	3.24427	0.00126237	2.50874	0.0749666
GO:0044092~negative regulation of molecular function	23	4.38931	0.00155338	2.09341	0.0894195
GO:0007517~muscle organ development	17	3.24427	0.00162606	2.44929	0.0913821
GO:0016310~phosphorylation	43	8.20611	0.00171977	1.634	0.0943531
GO:0046907~intracellular transport	37	7.06107	0.00180169	1.71202	0.0965853
GO:0016477~cell migration	20	3.81679	0.00193525	2.2029	0.0973592
GO:0006913~nucleocytoplasmic transport	14	2.67176	0.00189696	2.72821	0.0974161
GO:0045637~regulation of myeloid cell differentiation	9	1.71756	0.00200777	3.90857	0.0989075
GO:0008285~negative regulation of cell proliferation	24	4.58015	0.00189317	2.02105	0.0991935
GO:0051169~nuclear transport	14	2.67176	0.00212479	2.69367	0.102428
GO:0006469~negative regulation of protein kinase activity	10	1.9084	0.00216919	3.49425	0.102553
GO:0034613~cellular protein localization	26	4.96183	0.00230172	1.92311	0.10654
GO:0051129~negative regulation of cellular component organization	13	2.48092	0.0024895	2.7831	0.112724
GO:0016192~vesicle-mediated transport	33	6.29771	0.00258912	1.74167	0.113034
GO:0009125~nucleoside monophosphate catabolic process	4	0.763359	0.00254468	13.5111	0.113107
GO:0034656~nucleobase, nucleoside and nucleotide catabolic process	8	1.52672	0.00277234	4.1931	0.116637
GO:0034655~nucleobase, nucleoside, nucleotide and nucleic acid catabolic process	8	1.52672	0.00277234	4.1931	0.116637
GO:0033673~negative regulation of kinase activity	10	1.9084	0.00274056	3.37778	0.117279
GO:0045449~regulation of transcription	110	20.9924	0.00291895	1.28566	0.120476
GO:0007049~cell cycle	41	7.82443	0.00307702	1.60619	0.124606
GO:0033365~protein localization in organelle	13	2.48092	0.00313258	2.70685	0.124768
GO:0045926~negative regulation of growth	11	2.09924	0.00329503	3.04	0.128838
GO:0010740~positive regulation of protein kinase cascade	14	2.67176	0.00344628	2.5485	0.132361
GO:0010605~negative regulation of macromolecule metabolic process	39	7.44275	0.00356434	1.61526	0.134595
GO:0006351~transcription, DNA-dependent	20	3.81679	0.00362431	2.08219	0.134747
GO:0008624~induction of apoptosis by extracellular signals	11	2.09924	0.00375323	2.98571	0.137241
GO:0030334~regulation of cell migration	14	2.67176	0.00381579	2.51834	0.137435
GO:0032268~regulation of cellular protein metabolic process	28	5.34351	0.00396313	1.79578	0.140416
GO:0009894~regulation of catabolic process	10	1.9084	0.00423697	3.16667	0.145434
GO:0051348~negative regulation of transferase activity	10	1.9084	0.00423697	3.16667	0.145434
GO:0032774~RNA biosynthetic process	20	3.81679	0.0041981	2.05405	0.146128
GO:0043123~positive regulation of I-kappaB kinase/NF-kappaB cascade	10	1.9084	0.00453865	3.13402	0.151003
GO:0007167~enzyme linked receptor protein signaling pathway	22	4.19847	0.00448678	1.95556	0.151347
GO:0051270~regulation of cell motion	15	2.8626	0.00462583	2.36269	0.151738
GO:0000060~protein import into nucleus, translocation	6	1.14504	0.00472155	5.36471	0.152708
GO:0008283~cell proliferation	26	4.96183	0.00484496	1.81284	0.154463
GO:0009896~positive regulation of catabolic process	7	1.33588	0.00511593	4.34286	0.160426
GO:0043525~positive regulation of neuron apoptosis	5	0.954198	0.00523468	6.90909	0.16189
GO:0044270~nitrogen compound catabolic process	8	1.52672	0.00623593	3.62985	0.173604
GO:0032350~regulation of hormone metabolic process	4	0.763359	0.00619291	10.1333	0.174376
GO:0010888~negative regulation of lipid storage	4	0.763359	0.00619291	10.1333	0.174376
GO:0016567~protein ubiquitination	11	2.09924	0.00576689	2.81008	0.174791
GO:0050852~T cell receptor signaling pathway	5	0.954198	0.00617508	6.6087	0.175818
GO:0051674~localization of cell	20	3.81679	0.00608724	1.98046	0.177422
GO:0048870~cell motility	20	3.81679	0.00608724	1.98046	0.177422
GO:0006198~cAMP catabolic process	3	0.572519	0.0061716	22.8	0.177669
GO:0043009~chordate embryonic development	21	4.00763	0.00652582	1.9287	0.179018
GO:0009991~response to extracellular stimulus	16	3.05344	0.00607361	2.21091	0.179063
GO:0007050~cell cycle arrest	10	1.9084	0.00671544	2.95146	0.179951
GO:0042127~regulation of cell proliferation	40	7.63359	0.00664168	1.54511	0.180007
GO:0006886~intracellular protein transport	23	4.38931	0.00607314	1.86952	0.181098
GO:0009792~embryonic development ending in birth or egg hatching	21	4.00763	0.00718077	1.91138	0.187364
GO:0006606~protein import into nucleus	9	1.71756	0.00717361	3.1814	0.189086
GO:0051170~nuclear import	9	1.71756	0.00821363	3.10909	0.203345
GO:0060537~muscle tissue development	11	2.09924	0.00809029	2.6752	0.204491
GO:0032535~regulation of cellular component size	18	3.43511	0.008185	2.01919	0.204651
GO:0008361~regulation of cell size	15	2.8626	0.00806594	2.21359	0.205934
GO:0042110~T cell activation	11	2.09924	0.00853896	2.65397	0.20855
GO:0002694~regulation of leukocyte activation	13	2.48092	0.00864027	2.38072	0.208805
GO:0043523~regulation of neuron apoptosis	9	1.71756	0.0093628	3.04	0.222189
GO:0001525~angiogenesis	12	2.29008	0.00958856	2.46486	0.224877
GO:0051174~regulation of phosphorus metabolic process	27	5.15267	0.00988729	1.69237	0.228991
GO:0019220~regulation of phosphate metabolic process	27	5.15267	0.00988729	1.69237	0.228991
GO:0045859~regulation of protein kinase activity	21	4.00763	0.010083	1.85043	0.230932
GO:0006366~transcription from RNA polymerase II promoter	16	3.05344	0.0104542	2.07863	0.236314
GO:0030308~negative regulation of cell growth	9	1.71756	0.0106277	2.97391	0.237696
GO:0006350~transcription	88	16.7939	0.011165	1.2733	0.238054
GO:0045944~positive regulation of transcription from RNA polymerase II promoter	22	4.19847	0.0108539	1.8027	0.238059
GO:0051338~regulation of transferase activity	22	4.19847	0.0112808	1.79785	0.238276
GO:0042325~regulation of phosphorylation	26	4.96183	0.0111105	1.69614	0.238982
GO:0032446~protein modification by small protein conjugation	11	2.09924	0.0116446	2.53333	0.239218
GO:0040012~regulation of locomotion	14	2.67176	0.0108327	2.21667	0.239657
GO:0048545~response to steroid hormone stimulus	14	2.67176	0.0108327	2.21667	0.239657
GO:0030518~steroid hormone receptor signaling pathway	7	1.33588	0.0115785	3.66897	0.239909
GO:0017038~protein import	11	2.09924	0.0110753	2.55267	0.240291
GO:0006605~protein targeting	15	2.8626	0.0115418	2.12093	0.24115
GO:0034504~protein localization in nucleus	9	1.71756	0.0120149	2.91064	0.242068
GO:0045596~negative regulation of cell differentiation	15	2.8626	0.0119878	2.11111	0.24346
GO:0042493~response to drug	15	2.8626	0.0119878	2.11111	0.24346
GO:0050865~regulation of cell activation	13	2.48092	0.0128074	2.25829	0.253954
GO:0046700~heterocycle catabolic process	8	1.52672	0.0130615	3.15844	0.254474
GO:0009891~positive regulation of biosynthetic process	35	6.67939	0.0130433	1.53094	0.256067
GO:0045598~regulation of fat cell differentiation	4	0.763359	0.0143024	7.6	0.263571
GO:0010324~membrane invagination	15	2.8626	0.0138941	2.07273	0.264511
GO:0006897~endocytosis	15	2.8626	0.0138941	2.07273	0.264511
GO:0045893~positive regulation of transcription, DNA-dependent	26	4.96183	0.0144923	1.65702	0.264728
GO:0010558~negative regulation of macromolecule biosynthetic process	29	5.53435	0.0138125	1.6117	0.265095
GO:0031329~regulation of cellular catabolic process	7	1.33588	0.0146386	3.48852	0.265185
GO:0043277~apoptotic cell clearance	3	0.572519	0.0147686	15.2	0.265383
GO:0009214~cyclic nucleotide catabolic process	3	0.572519	0.0147686	15.2	0.265383
GO:0016044~membrane organization	22	4.19847	0.0143013	1.75538	0.265413
GO:0046649~lymphocyte activation	14	2.67176	0.0142804	2.13869	0.266964
GO:0043549~regulation of kinase activity	21	4.00763	0.0142401	1.78824	0.268224
GO:0008104~protein localization	42	8.01527	0.0151175	1.44762	0.268928
GO:0010629~negative regulation of gene expression	27	5.15267	0.0156826	1.62857	0.272023
GO:0010604~positive regulation of macromolecule metabolic process	41	7.82443	0.0154475	1.45438	0.272115
GO:0010557~positive regulation of macromolecule biosynthetic process	33	6.29771	0.0156031	1.53394	0.272637
GO:0045792~negative regulation of cell size	9	1.71756	0.0160603	2.76364	0.275804
GO:0051254~positive regulation of RNA metabolic process	26	4.96183	0.0163398	1.64324	0.278086
GO:0070647~protein modification by small protein conjugation or removal	12	2.29008	0.0164672	2.28	0.278138
GO:0051271~negative regulation of cell motion	7	1.33588	0.016966	3.37778	0.281698
GO:0016481~negative regulation of transcription	25	4.77099	0.0168763	1.65577	0.282209
GO:0031328~positive regulation of cellular biosynthetic process	34	6.48855	0.0177309	1.50891	0.288821
GO:0051276~chromosome organization	26	4.96183	0.0176437	1.62969	0.289404
GO:0031327~negative regulation of cellular biosynthetic process	29	5.53435	0.0182525	1.57148	0.290628
GO:0045934~negative regulation of nucleobase, nucleoside, nucleotide and nucleic acid metabolic process	27	5.15267	0.0181602	1.60312	0.291141
GO:0042692~muscle cell differentiation	10	1.9084	0.0181288	2.5124	0.292491
GO:0014070~response to organic cyclic substance	10	1.9084	0.0181288	2.5124	0.292491
GO:0009725~response to hormone stimulus	21	4.00763	0.0186027	1.73951	0.293567
GO:0016568~chromatin modification	17	3.24427	0.0189125	1.88613	0.29592
GO:0030030~cell projection organization	21	4.00763	0.0191029	1.73478	0.296672
GO:0045941~positive regulation of transcription	29	5.53435	0.0195349	1.56312	0.300545
GO:0030098~lymphocyte differentiation	9	1.71756	0.0199423	2.65631	0.302288
GO:0001936~regulation of endothelial cell proliferation	5	0.954198	0.0199023	4.75	0.303519
GO:0032743~positive regulation of interleukin-2 production	3	0.572519	0.0202305	13.0286	0.304208
GO:0006482~protein amino acid demethylation	3	0.572519	0.0202305	13.0286	0.304208
GO:0008214~protein amino acid dealkylation	3	0.572519	0.0202305	13.0286	0.304208
GO:0051173~positive regulation of nitrogen compound metabolic process	32	6.10687	0.0212764	1.51056	0.315496
GO:0051172~negative regulation of nitrogen compound metabolic process	27	5.15267	0.021516	1.5815	0.316676
GO:0006195~purine nucleotide catabolic process	5	0.954198	0.0220769	4.60606	0.321724
GO:0050851~antigen receptor-mediated signaling pathway	5	0.954198	0.0220769	4.60606	0.321724
GO:0045935~positive regulation of nucleobase, nucleoside, nucleotide and nucleic acid metabolic process	31	5.91603	0.0234902	1.51026	0.334939
GO:0009890~negative regulation of biosynthetic process	29	5.53435	0.0234696	1.53857	0.336503
GO:0051249~regulation of lymphocyte activation	11	2.09924	0.0240637	2.25946	0.339797
GO:0006325~chromatin organization	21	4.00763	0.0246601	1.68889	0.34482
GO:0009166~nucleotide catabolic process	6	1.14504	0.0253682	3.57647	0.350997
GO:0043244~regulation of protein complex disassembly	6	1.14504	0.0253682	3.57647	0.350997
GO:0001558~regulation of cell growth	13	2.48092	0.0264696	2.03711	0.355909
GO:0030335~positive regulation of cell migration	8	1.52672	0.0268766	2.73258	0.356729
GO:0032570~response to progesterone stimulus	4	0.763359	0.0264347	6.08	0.357332
GO:0010628~positive regulation of gene expression	29	5.53435	0.0273423	1.51738	0.358148
GO:0045216~cell-cell junction organization	5	0.954198	0.0268461	4.34286	0.358184
GO:0010575~positive regulation vascular endothelial growth factor production	3	0.572519	0.0263945	11.4	0.358711
GO:0033363~secretory granule organization	3	0.572519	0.0263945	11.4	0.358711
GO:0007184~SMAD protein nuclear translocation	3	0.572519	0.0263945	11.4	0.358711
GO:0046885~regulation of hormone biosynthetic process	3	0.572519	0.0263945	11.4	0.358711
GO:0002757~immune response-activating signal transduction	6	1.14504	0.0273371	3.50769	0.359858
GO:0009719~response to endogenous stimulus	22	4.19847	0.0263636	1.65136	0.360207
GO:0022604~regulation of cell morphogenesis	10	1.9084	0.02861	2.32061	0.369605
GO:0031331~positive regulation of cellular catabolic process	5	0.954198	0.0294439	4.22222	0.372791
GO:0010741~negative regulation of protein kinase cascade	5	0.954198	0.0294439	4.22222	0.372791
GO:0001889~liver development	6	1.14504	0.0294005	3.44151	0.374122
GO:0031667~response to nutrient levels	13	2.48092	0.0293443	2.00609	0.375337
GO:0010883~regulation of lipid storage	4	0.763359	0.030108	5.79048	0.37768
GO:0001701~in utero embryonic development	12	2.29008	0.0306736	2.07273	0.379749
GO:0016311~dephosphorylation	11	2.09924	0.0305677	2.17143	0.380467
GO:0006470~protein amino acid dephosphorylation	10	1.9084	0.0311299	2.28571	0.382452
GO:0022402~cell cycle process	28	5.34351	0.0326502	1.50655	0.3935
GO:0033554~cellular response to stress	28	5.34351	0.0324948	1.50389	0.393796
GO:0010574~regulation of vascular endothelial growth factor production	3	0.572519	0.0332087	10.1333	0.396982
GO:0032147~activation of protein kinase activity	9	1.71756	0.0339728	2.4	0.402305
GO:0009967~positive regulation of signal transduction	17	3.24427	0.0343266	1.75186	0.403787
GO:0032269~negative regulation of cellular protein metabolic process	12	2.29008	0.0352874	2.02667	0.410731
GO:0030155~regulation of cell adhesion	10	1.9084	0.0366251	2.21898	0.415556
GO:0001817~regulation of cytokine production	12	2.29008	0.0365132	2.01547	0.416327
GO:0002764~immune response-regulating signal transduction	6	1.14504	0.0361694	3.25714	0.416829
GO:0007243~protein kinase cascade	20	3.81679	0.0363857	1.64324	0.416968
GO:0002429~immune response-activating cell surface receptor signaling pathway	5	0.954198	0.0381031	3.89744	0.426562
GO:0006974~response to DNA damage stimulus	20	3.81679	0.039022	1.63003	0.429075
GO:0030336~negative regulation of cell migration	6	1.14504	0.0386215	3.2	0.429205
GO:0034330~cell junction organization	6	1.14504	0.0386215	3.2	0.429205
GO:0051056~regulation of small GTPase mediated signal transduction	15	2.8626	0.0388698	1.80952	0.429543
GO:0016197~endosome transport	6	1.14504	0.0411727	3.14483	0.439795
GO:0046685~response to arsenic	3	0.572519	0.0406241	9.12	0.44057
GO:0001953~negative regulation of cell-matrix adhesion	3	0.572519	0.0406241	9.12	0.44057
GO:0050856~regulation of T cell receptor signaling pathway	3	0.572519	0.0406241	9.12	0.44057
GO:0007584~response to nutrient	10	1.9084	0.0411586	2.17143	0.441414
GO:0051094~positive regulation of developmental process	16	3.05344	0.0411211	1.74964	0.442856
GO:0015031~protein transport	35	6.67939	0.0423357	1.39633	0.443904
GO:0051272~positive regulation of cell motion	8	1.52672	0.0421727	2.48163	0.44433
GO:0040017~positive regulation of locomotion	8	1.52672	0.0421727	2.48163	0.44433
GO:0014706~striated muscle tissue development	9	1.71756	0.0421426	2.29916	0.445816
GO:0043242~negative regulation of protein complex disassembly	5	0.954198	0.0446023	3.70732	0.452925
GO:0051248~negative regulation of protein metabolic process	12	2.29008	0.0445	1.9508	0.453838
GO:0010647~positive regulation of cell communication	18	3.43511	0.0438739	1.66322	0.454171
GO:0044087~regulation of cellular component biogenesis	10	1.9084	0.0443831	2.14085	0.454648
GO:0007264~small GTPase mediated signal transduction	17	3.24427	0.0442854	1.69443	0.455612
GO:0007179~transforming growth factor beta receptor signaling pathway	6	1.14504	0.0465747	3.04	0.465961
GO:0042157~lipoprotein metabolic process	7	1.33588	0.0474548	2.66	0.467325
GO:0043331~response to dsRNA	4	0.763359	0.0473143	4.864	0.467987
GO:0030097~hemopoiesis	14	2.67176	0.0478128	1.80339	0.468236
GO:0002768~immune response-regulating cell surface receptor signaling pathway	5	0.954198	0.04807	3.61905	0.468416
GO:0045184~establishment of protein localization	35	6.67939	0.0472391	1.38362	0.469132
GO:0045736~negative regulation of cyclin-dependent protein kinase activity	3	0.572519	0.048594	8.29091	0.470493
GO:0043330~response to exogenous dsRNA	3	0.572519	0.048594	8.29091	0.470493
GO:0031663~lipopolysaccharide-mediated signaling pathway	3	0.572519	0.048594	8.29091	0.470493
GO:0010812~negative regulation of cell-substrate adhesion	3	0.572519	0.048594	8.29091	0.470493
GO:0040013~negative regulation of locomotion	6	1.14504	0.0494261	2.99016	0.47471
GO:0045786~negative regulation of cell cycle	7	1.33588	0.0498986	2.62716	0.476358
GO:0010639~negative regulation of organelle organization	7	1.33588	0.0524182	2.59512	0.490302
GO:0007178~transmembrane receptor protein serine/threonine kinase signaling pathway	8	1.52672	0.0527042	2.36117	0.490566
GO:0045766~positive regulation of angiogenesis	4	0.763359	0.052227	4.67692	0.490676
GO:0002683~negative regulation of immune system process	7	1.33588	0.0550141	2.56386	0.504157
GO:0050670~regulation of lymphocyte proliferation	7	1.33588	0.0550141	2.56386	0.504157
GO:0045321~leukocyte activation	14	2.67176	0.0562418	1.75868	0.508754
GO:0006508~proteolysis	45	8.58779	0.0561641	1.29791	0.509916
GO:0050854~regulation of antigen receptor-mediated signaling pathway	3	0.572519	0.0570742	7.6	0.512391
GO:0014910~regulation of smooth muscle cell migration	3	0.572519	0.0570742	7.6	0.512391
GO:0006809~nitric oxide biosynthetic process	3	0.572519	0.0570742	7.6	0.512391
GO:0001952~regulation of cell-matrix adhesion	4	0.763359	0.0573754	4.5037	0.512641
GO:0042098~T cell proliferation	4	0.763359	0.0573754	4.5037	0.512641
GO:0032944~regulation of mononuclear cell proliferation	7	1.33588	0.0576864	2.53333	0.512952
GO:0070663~regulation of leukocyte proliferation	7	1.33588	0.0576864	2.53333	0.512952
GO:0042326~negative regulation of phosphorylation	5	0.954198	0.0593398	3.37778	0.521553
GO:0002696~positive regulation of leukocyte activation	8	1.52672	0.0597494	2.29434	0.522419
GO:0007159~leukocyte adhesion	4	0.763359	0.062754	4.34286	0.537117
GO:0035051~cardiac cell differentiation	4	0.763359	0.062754	4.34286	0.537117
GO:0051252~regulation of RNA metabolic process	72	13.7405	0.0624872	1.20728	0.537187
GO:0048660~regulation of smooth muscle cell proliferation	5	0.954198	0.0633822	3.30435	0.537531
GO:0002237~response to molecule of bacterial origin	7	1.33588	0.0632608	2.47442	0.538449
GO:0032989~cellular component morphogenesis	20	3.81679	0.0646744	1.53149	0.541751
GO:0070427~nucleotide-binding oligomerization domain containing 1 signaling pathway	2	0.381679	0.0645668	30.4	0.542749
GO:0034142~toll-like receptor 4 signaling pathway	2	0.381679	0.0645668	30.4	0.542749
GO:0033364~mast cell secretory granule organization	2	0.381679	0.0645668	30.4	0.542749
GO:0006928~cell motion	23	4.38931	0.0654297	1.472	0.54444
GO:0043193~positive regulation of gene-specific transcription	7	1.33588	0.066163	2.44598	0.545373
GO:0007250~activation of NF-kappaB-inducing kinase activity	3	0.572519	0.0660228	7.01538	0.546183
GO:0048384~retinoic acid receptor signaling pathway	3	0.572519	0.0660228	7.01538	0.546183
GO:0046209~nitric oxide metabolic process	3	0.572519	0.0660228	7.01538	0.546183
GO:0002521~leukocyte differentiation	9	1.71756	0.0667537	2.08855	0.547082
GO:0043408~regulation of MAPKKK cascade	8	1.52672	0.067347	2.23119	0.548787
GO:0030036~actin cytoskeleton organization	13	2.48092	0.0691143	1.74867	0.556864
GO:0007565~female pregnancy	8	1.52672	0.0700029	2.21091	0.560066
GO:0032870~cellular response to hormone stimulus	9	1.71756	0.0715667	2.05714	0.566784
GO:0045936~negative regulation of phosphate metabolic process	5	0.954198	0.0718882	3.16667	0.566898
GO:0010563~negative regulation of phosphorus metabolic process	5	0.954198	0.0718882	3.16667	0.566898
GO:0065003~macromolecular complex assembly	30	5.72519	0.072298	1.37143	0.567472
GO:0050867~positive regulation of cell activation	8	1.52672	0.0727206	2.19099	0.568107
GO:0045768~positive regulation of anti-apoptosis	4	0.763359	0.0741786	4.05333	0.572492
GO:0042391~regulation of membrane potential	9	1.71756	0.0740506	2.04179	0.573389
GO:0045597~positive regulation of cell differentiation	13	2.48092	0.0749658	1.72576	0.574938
GO:0001819~positive regulation of cytokine production	7	1.33588	0.0753287	2.36444	0.575227
GO:0019221~cytokine-mediated signaling pathway	6	1.14504	0.0796047	2.60571	0.593139
GO:0031175~neuron projection development	14	2.67176	0.0794559	1.6625	0.593959
GO:0008203~cholesterol metabolic process	7	1.33588	0.0818202	2.31304	0.6021
GO:0046578~regulation of Ras protein signal transduction	12	2.29008	0.0858414	1.73714	0.615948
GO:0001938~positive regulation of endothelial cell proliferation	3	0.572519	0.0851684	6.08	0.615959
GO:0014031~mesenchymal cell development	5	0.954198	0.0856747	2.98039	0.616716
GO:0048762~mesenchymal cell differentiation	5	0.954198	0.0856747	2.98039	0.616716
GO:0048534~hemopoietic or lymphoid organ development	14	2.67176	0.0872705	1.63692	0.620791
GO:0060485~mesenchyme development	5	0.954198	0.0905362	2.92308	0.63195
GO:0009064~glutamine family amino acid metabolic process	5	0.954198	0.0905362	2.92308	0.63195
GO:0016050~vesicle organization	5	0.954198	0.0905362	2.92308	0.63195
GO:0050863~regulation of T cell activation	8	1.52672	0.0903192	2.07863	0.632523
GO:0002684~positive regulation of immune system process	13	2.48092	0.0932251	1.6605	0.63585
GO:0043933~macromolecular complex subunit organization	31	5.91603	0.0936942	1.32732	0.636328
GO:0048666~neuron development	17	3.24427	0.0930684	1.52448	0.636669
GO:0051260~protein homooligomerization	7	1.33588	0.0921227	2.24	0.637164
GO:0014032~neural crest cell development	4	0.763359	0.0928886	3.68485	0.637396
GO:0014033~neural crest cell differentiation	4	0.763359	0.0928886	3.68485	0.637396
GO:0070482~response to oxygen levels	9	1.71756	0.0928808	1.94043	0.638844
GO:0051412~response to corticosterone stimulus	3	0.572519	0.0952922	5.7	0.63996
GO:0007026~negative regulation of microtubule depolymerization	3	0.572519	0.0952922	5.7	0.63996
GO:0031114~regulation of microtubule depolymerization	3	0.572519	0.0952922	5.7	0.63996
GO:0042789~mRNA transcription from RNA polymerase II promoter	2	0.381679	0.095273	20.2667	0.641333
GO:0031400~negative regulation of protein modification process	8	1.52672	0.0966742	2.0437	0.644086
GO:0030029~actin filament-based process	13	2.48092	0.098778	1.63983	0.649549
GO:0009628~response to abiotic stimulus	18	3.43511	0.0985438	1.48696	0.650063
GO:0051251~positive regulation of lymphocyte activation	7	1.33588	0.0993626	2.19381	0.650408

## Sheet: 0.005
GO Term	Count	%	PValue	FE	Benjamini
GO:0006915~apoptosis	25	9.92063	2.3167e-05	2.64997	0.0097519
GO:0016265~death	28	11.1111	2.27358e-05	2.46784	0.0127412
GO:0012501~programmed cell death	26	10.3175	9.93518e-06	2.71538	0.0166699
GO:0008219~cell death	28	11.1111	2.01195e-05	2.485	0.0168773
GO:0010033~response to organic substance	27	10.7143	5.73377e-05	2.38961	0.0192166
GO:0010941~regulation of cell death	26	10.3175	0.000922296	2.0357	0.177293
GO:0043067~regulation of programmed cell death	26	10.3175	0.00087525	2.04322	0.190755
GO:0042981~regulation of apoptosis	26	10.3175	0.000759877	2.06355	0.192948
GO:0034097~response to cytokine stimulus	7	2.77778	0.00144667	5.65417	0.238276
GO:0009792~embryonic development ending in birth or egg hatching	14	5.55556	0.0022725	2.67473	0.274422
GO:0006796~phosphate metabolic process	28	11.1111	0.00248242	1.8363	0.276387
GO:0006793~phosphorus metabolic process	28	11.1111	0.00248242	1.8363	0.276387
GO:0006357~regulation of transcription from RNA polymerase II promoter	23	9.12698	0.00222799	2.01879	0.290424
GO:0043009~chordate embryonic development	14	5.55556	0.00210302	2.69897	0.299672
GO:0010942~positive regulation of cell death	16	6.34921	0.0034341	2.34708	0.304957
GO:0043068~positive regulation of programmed cell death	16	6.34921	0.00328848	2.35792	0.310337
GO:0043065~positive regulation of apoptosis	16	6.34921	0.00308317	2.37437	0.311472
GO:0051276~chromosome organization	17	6.74603	0.00390735	2.23669	0.322712
GO:0006482~protein amino acid demethylation	3	1.19048	0.00482901	27.3477	0.365569
GO:0008214~protein amino acid dealkylation	3	1.19048	0.00482901	27.3477	0.365569
GO:0032774~RNA biosynthetic process	12	4.7619	0.00682266	2.58695	0.382852
GO:0007507~heart development	10	3.96825	0.0066629	2.96797	0.388474
GO:0045449~regulation of transcription	57	22.619	0.00551641	1.3984	0.388971
GO:0001701~in utero embryonic development	9	3.57143	0.00640044	3.26308	0.389718
GO:0006351~transcription, DNA-dependent	12	4.7619	0.00617478	2.62238	0.392895
GO:0001944~vasculature development	11	4.36508	0.00615649	2.79651	0.406934
GO:0006468~protein amino acid phosphorylation	20	7.93651	0.00829263	1.91338	0.418363
GO:0009125~nucleoside monophosphate catabolic process	3	1.19048	0.00810979	21.2704	0.423689
GO:0006366~transcription from RNA polymerase II promoter	10	3.96825	0.0112374	2.72698	0.482815
GO:0016311~dephosphorylation	8	3.1746	0.0104965	3.31487	0.483798
GO:0016568~chromatin modification	11	4.36508	0.0109349	2.56177	0.485429
GO:0030097~hemopoiesis	10	3.96825	0.0118885	2.70387	0.490604
GO:0051252~regulation of RNA metabolic process	41	16.2698	0.0138896	1.44306	0.491439
GO:0043523~regulation of neuron apoptosis	6	2.38095	0.0132692	4.25409	0.495861
GO:0006511~ubiquitin-dependent protein catabolic process	10	3.96825	0.013762	2.63683	0.498233
GO:0070727~cellular macromolecule localization	14	5.55556	0.0130487	2.15787	0.500672
GO:0030518~steroid hormone receptor signaling pathway	5	1.98413	0.0126586	5.50098	0.501089
GO:0001568~blood vessel development	10	3.96825	0.0147503	2.60454	0.502634
GO:0006325~chromatin organization	13	5.15873	0.0157029	2.19457	0.515087
GO:0032870~cellular response to hormone stimulus	7	2.77778	0.0179251	3.35849	0.543757
GO:0016055~Wnt receptor signaling pathway	7	2.77778	0.0179251	3.35849	0.543757
GO:0006470~protein amino acid dephosphorylation	7	2.77778	0.0179251	3.35849	0.543757
GO:0044265~cellular macromolecule catabolic process	20	7.93651	0.0186694	1.76031	0.549402
GO:0043632~modification-dependent macromolecule catabolic process	17	6.74603	0.01792	1.88988	0.552978
GO:0019941~modification-dependent protein catabolic process	17	6.74603	0.01792	1.88988	0.552978
GO:0008285~negative regulation of cell proliferation	12	4.7619	0.0263119	2.12115	0.553198
GO:0044257~cellular protein catabolic process	17	6.74603	0.0268709	1.79899	0.554498
GO:0060548~negative regulation of cell death	12	4.7619	0.0259632	2.12704	0.554819
GO:0009891~positive regulation of biosynthetic process	19	7.53968	0.0241689	1.74448	0.555892
GO:0043069~negative regulation of programmed cell death	12	4.7619	0.0252607	2.13297	0.558155
GO:0051173~positive regulation of nitrogen compound metabolic process	18	7.14286	0.023912	1.78355	0.559134
GO:0051603~proteolysis involved in cellular protein catabolic process	17	6.74603	0.0258142	1.80799	0.559333
GO:0030522~intracellular receptor-mediated signaling pathway	5	1.98413	0.0296058	4.25409	0.559636
GO:0070555~response to interleukin-1	3	1.19048	0.0282325	11.2608	0.56014
GO:0034613~cellular protein localization	13	5.15873	0.0277634	2.01836	0.560176
GO:0007565~female pregnancy	6	2.38095	0.0288701	3.48062	0.562256
GO:0002520~immune system development	10	3.96825	0.0293573	2.312	0.562421
GO:0031328~positive regulation of cellular biosynthetic process	19	7.53968	0.0212696	1.76995	0.562525
GO:0016310~phosphorylation	21	8.33333	0.025104	1.67505	0.56276
GO:0009968~negative regulation of signal transduction	9	3.57143	0.022742	2.59865	0.56315
GO:0045637~regulation of myeloid cell differentiation	5	1.98413	0.0237019	4.55795	0.563207
GO:0019221~cytokine-mediated signaling pathway	5	1.98413	0.0237019	4.55795	0.563207
GO:0043066~negative regulation of apoptosis	12	4.7619	0.0232308	2.1631	0.563317
GO:0051094~positive regulation of developmental process	10	3.96825	0.030476	2.29537	0.564487
GO:0070427~nucleotide-binding oligomerization domain containing 1 signaling pathway	2	0.793651	0.0309524	63.8113	0.56449
GO:0034142~toll-like receptor 4 signaling pathway	2	0.793651	0.0309524	63.8113	0.56449
GO:0048534~hemopoietic or lymphoid organ development	10	3.96825	0.0209311	2.45428	0.564976
GO:0030098~lymphocyte differentiation	6	2.38095	0.0225073	3.71716	0.567138
GO:0042493~response to drug	9	3.57143	0.0201139	2.65881	0.567654
GO:0007242~intracellular signaling cascade	30	11.9048	0.02072	1.52416	0.569794
GO:0010324~membrane invagination	9	3.57143	0.0221863	2.61046	0.569841
GO:0006897~endocytosis	9	3.57143	0.0221863	2.61046	0.569841
GO:0009991~response to extracellular stimulus	9	3.57143	0.0221863	2.61046	0.569841
GO:0016044~membrane organization	12	4.7619	0.0368031	2.00981	0.570847
GO:0046649~lymphocyte activation	8	3.1746	0.0366186	2.56528	0.573863
GO:0045893~positive regulation of transcription, DNA-dependent	14	5.55556	0.0363552	1.87287	0.576136
GO:0051254~positive regulation of RNA metabolic process	14	5.55556	0.0389634	1.85729	0.577731
GO:0045935~positive regulation of nucleobase, nucleoside, nucleotide and nucleic acid metabolic process	17	6.74603	0.0351979	1.73845	0.579418
GO:0051098~regulation of binding	7	2.77778	0.0327818	2.91947	0.580057
GO:0042127~regulation of cell proliferation	20	7.93651	0.038805	1.62163	0.580917
GO:0009057~macromolecule catabolic process	20	7.93651	0.0363514	1.63409	0.58112
GO:0031667~response to nutrient levels	8	3.1746	0.0349079	2.59132	0.581593
GO:0006350~transcription	44	17.4603	0.0344968	1.33636	0.582519
GO:0016567~protein ubiquitination	6	2.38095	0.0385794	3.21738	0.583516
GO:0016192~vesicle-mediated transport	16	6.34921	0.0363021	1.77254	0.585718
GO:0007049~cell cycle	20	7.93651	0.0343962	1.64462	0.586841
GO:0014070~response to organic cyclic substance	6	2.38095	0.0409772	3.1642	0.587255
GO:0016570~histone modification	6	2.38095	0.0422092	3.13826	0.58929
GO:0010648~negative regulation of cell communication	9	3.57143	0.0408303	2.31573	0.590511
GO:0010627~regulation of protein kinase cascade	9	3.57143	0.0419019	2.30643	0.591045
GO:0030163~protein catabolic process	17	6.74603	0.034332	1.74404	0.591642
GO:0048514~blood vessel morphogenesis	8	3.1746	0.0476507	2.41939	0.60888
GO:0043524~negative regulation of neuron apoptosis	4	1.5873	0.0450914	5.00481	0.609599
GO:0042110~T cell activation	6	2.38095	0.0473598	3.03863	0.610773
GO:0016569~covalent chromatin modification	6	2.38095	0.0473598	3.03863	0.610773
GO:0010740~positive regulation of protein kinase cascade	7	2.77778	0.0472716	2.67473	0.614318
GO:0010604~positive regulation of macromolecule metabolic process	21	8.33333	0.0463843	1.56364	0.615832
GO:0006469~negative regulation of protein kinase activity	5	1.98413	0.0470415	3.66732	0.616779
GO:0010557~positive regulation of macromolecule biosynthetic process	17	6.74603	0.0501744	1.6587	0.620069
GO:0007264~small GTPase mediated signal transduction	10	3.96825	0.0499506	2.09217	0.622491
GO:0033673~negative regulation of kinase activity	5	1.98413	0.052126	3.54507	0.630415
GO:0002521~leukocyte differentiation	6	2.38095	0.0543007	2.92266	0.641848
GO:0032446~protein modification by small protein conjugation	6	2.38095	0.0557561	2.90051	0.647878
GO:0006355~regulation of transcription, DNA-dependent	37	14.6825	0.0571078	1.33165	0.649122
GO:0009612~response to mechanical stimulus	4	1.5873	0.0567662	4.55795	0.650741
GO:0045941~positive regulation of transcription	15	5.95238	0.0585238	1.69711	0.654546
GO:0007091~mitotic metaphase/anaphase transition	2	0.793651	0.0609512	31.9057	0.666119
GO:0033522~histone H2A ubiquitination	2	0.793651	0.0609512	31.9057	0.666119
GO:0070431~nucleotide-binding oligomerization domain containing 2 signaling pathway	2	0.793651	0.0609512	31.9057	0.666119
GO:0006198~cAMP catabolic process	2	0.793651	0.0609512	31.9057	0.666119
GO:0070423~nucleotide-binding oligomerization domain containing signaling pathway	2	0.793651	0.0609512	31.9057	0.666119
GO:0009725~response to hormone stimulus	11	4.36508	0.061798	1.9126	0.667579
GO:0006917~induction of apoptosis	10	3.96825	0.0632811	1.9941	0.669151
GO:0045944~positive regulation of transcription from RNA polymerase II promoter	11	4.36508	0.0648528	1.89198	0.671186
GO:0009894~regulation of catabolic process	5	1.98413	0.0631571	3.32351	0.672086
GO:0051348~negative regulation of transferase activity	5	1.98413	0.0631571	3.32351	0.672086
GO:0012502~induction of programmed cell death	10	3.96825	0.0644533	1.98789	0.672452
GO:0045597~positive regulation of cell differentiation	8	3.1746	0.0677543	2.22922	0.684158
GO:0006886~intracellular protein transport	11	4.36508	0.0692694	1.8768	0.688978
GO:0010628~positive regulation of gene expression	15	5.95238	0.0709868	1.64745	0.694722
GO:0030856~regulation of epithelial cell differentiation	3	1.19048	0.0746777	6.60117	0.710292
GO:0000288~nuclear-transcribed mRNA catabolic process, deadenylation-dependent decay	2	0.793651	0.0756021	25.5245	0.711514
GO:0007064~mitotic sister chromatid cohesion	2	0.793651	0.0756021	25.5245	0.711514
GO:0007050~cell cycle arrest	5	1.98413	0.0774495	3.09764	0.717179
GO:0051090~regulation of transcription factor activity	5	1.98413	0.0774495	3.09764	0.717179
GO:0030217~T cell differentiation	4	1.5873	0.0809592	3.92685	0.73032
GO:0001525~angiogenesis	6	2.38095	0.0820696	2.58695	0.732116
GO:0045321~leukocyte activation	8	3.1746	0.0850885	2.10947	0.742195
GO:0015031~protein transport	18	7.14286	0.0872875	1.50735	0.748371
GO:0016577~histone demethylation	2	0.793651	0.0900255	21.2704	0.756485
GO:0009214~cyclic nucleotide catabolic process	2	0.793651	0.0900255	21.2704	0.756485
GO:0051865~protein autoubiquitination	2	0.793651	0.0900255	21.2704	0.756485
GO:0006195~purine nucleotide catabolic process	3	1.19048	0.0933198	5.80103	0.760438
GO:0001655~urogenital system development	5	1.98413	0.0932164	2.90051	0.763
GO:0008104~protein localization	20	7.93651	0.0952645	1.44697	0.764909
GO:0045184~establishment of protein localization	18	7.14286	0.0929414	1.49363	0.764918
GO:0008624~induction of apoptosis by extracellular signals	5	1.98413	0.0979814	2.84872	0.772052
GO:0006730~one-carbon metabolic process	5	1.98413	0.0979814	2.84872	0.772052

## Sheet: 0.0005
GO Term	Count	%	PValue	FE	Benjamini
GO:0016265~death	14	12.7273	0.000961014	2.87463	0.213473
GO:0008219~cell death	14	12.7273	0.000901695	2.89462	0.259478
GO:0012501~programmed cell death	13	11.8182	0.000704435	3.16296	0.296712
GO:0006915~apoptosis	13	11.8182	0.000618031	3.21025	0.460765
GO:0016311~dephosphorylation	6	5.45455	0.00362113	5.79192	0.515585
GO:0030097~hemopoiesis	7	6.36364	0.00486672	4.40939	0.556158
GO:0048534~hemopoietic or lymphoid organ development	7	6.36364	0.00771664	4.00237	0.66897
GO:0002520~immune system development	7	6.36364	0.0101876	3.77035	0.679099
GO:0006470~protein amino acid dephosphorylation	5	4.54545	0.0119014	5.5887	0.697623
GO:0016568~chromatin modification	7	6.36364	0.00985142	3.79787	0.709542
GO:0030856~regulation of epithelial cell differentiation	3	2.72727	0.0158155	15.3786	0.73477
GO:0051276~chromosome organization	9	8.18182	0.0153227	2.75863	0.753981
GO:0007049~cell cycle	10	9.09091	0.0725592	1.91571	0.861971
GO:0009057~macromolecule catabolic process	10	9.09091	0.0748773	1.90345	0.863798
GO:0014910~regulation of smooth muscle cell migration	2	1.81818	0.0770072	24.7766	0.864846
GO:0048024~regulation of nuclear mRNA splicing, via spliceosome	2	1.81818	0.0770072	24.7766	0.864846
GO:0009792~embryonic development ending in birth or egg hatching	6	5.45455	0.0717966	2.67053	0.866228
GO:0010941~regulation of cell death	10	9.09091	0.0918605	1.82404	0.871021
GO:0010942~positive regulation of cell death	7	6.36364	0.0697276	2.39222	0.87293
GO:0007242~intracellular signaling cascade	14	12.7273	0.0717744	1.65703	0.873414
GO:0050727~regulation of inflammatory response	3	2.72727	0.0909746	5.86813	0.873997
GO:0043067~regulation of programmed cell death	10	9.09091	0.0902762	1.83078	0.877597
GO:0006350~transcription	20	18.1818	0.0966413	1.41513	0.879402
GO:0043009~chordate embryonic development	6	5.45455	0.0696556	2.69473	0.880139
GO:0010648~negative regulation of cell communication	5	4.54545	0.0833853	2.99716	0.880147
GO:0031365~N-terminal protein amino acid modification	2	1.81818	0.0892587	21.237	0.880303
GO:0009968~negative regulation of signal transduction	5	4.54545	0.0598101	3.36333	0.880512
GO:0042981~regulation of apoptosis	10	9.09091	0.0861327	1.849	0.882624
GO:0030522~intracellular receptor-mediated signaling pathway	3	2.72727	0.088952	5.94637	0.885174
GO:0010324~membrane invagination	5	4.54545	0.0590158	3.37862	0.885855
GO:0006897~endocytosis	5	4.54545	0.0590158	3.37862	0.885855
GO:0030217~T cell differentiation	3	2.72727	0.0695318	6.8612	0.887148
GO:0043068~positive regulation of programmed cell death	7	6.36364	0.0685172	2.40327	0.890937
GO:0030858~positive regulation of epithelial cell differentiation	2	1.81818	0.0645927	29.7319	0.891776
GO:0043065~positive regulation of apoptosis	7	6.36364	0.0667249	2.42004	0.891972
GO:0016055~Wnt receptor signaling pathway	4	3.63636	0.0588864	4.47096	0.894134
GO:0030518~steroid hormone receptor signaling pathway	3	2.72727	0.056913	7.68928	0.894755
GO:0002521~leukocyte differentiation	4	3.63636	0.056776	4.53922	0.903259
GO:0007507~heart development	5	4.54545	0.0551304	3.45719	0.905626
GO:0006325~chromatin organization	7	6.36364	0.0400915	2.75295	0.909689
GO:0008285~negative regulation of cell proliferation	7	6.36364	0.0331622	2.88259	0.909868
GO:0044257~cellular protein catabolic process	9	8.18182	0.0471906	2.2188	0.910597
GO:0045449~regulation of transcription	25	22.7273	0.0522645	1.42887	0.912625
GO:0030098~lymphocyte differentiation	4	3.63636	0.0312603	5.77318	0.91289
GO:0030163~protein catabolic process	9	8.18182	0.0547632	2.15102	0.913381
GO:0006730~one-carbon metabolic process	4	3.63636	0.0386216	5.30926	0.9145
GO:0051603~proteolysis involved in cellular protein catabolic process	9	8.18182	0.0460619	2.22989	0.91621
GO:0043632~modification-dependent macromolecule catabolic process	9	8.18182	0.0370257	2.3309	0.918953
GO:0019941~modification-dependent protein catabolic process	9	8.18182	0.0370257	2.3309	0.918953
GO:0044265~cellular macromolecule catabolic process	10	9.09091	0.0515018	2.05047	0.919166
GO:0006482~protein amino acid demethylation	2	1.81818	0.0456608	42.4741	0.925268
GO:0008214~protein amino acid dealkylation	2	1.81818	0.0456608	42.4741	0.925268

## Sheet: 0.00005
GO Term	Count	%	PValue	FE	Benjamini
GO:0051276~chromosome organization	7	15.9091	0.000999616	5.74263	0.445156
GO:0010942~positive regulation of cell death	5	11.3636	0.0206487	4.57336	0.640887
GO:0030163~protein catabolic process	6	13.6364	0.0165026	3.83809	0.663452
GO:0043068~positive regulation of programmed cell death	5	11.3636	0.0203394	4.59448	0.667233
GO:0045449~regulation of transcription	13	29.5455	0.0159168	1.98865	0.693121
GO:0043065~positive regulation of apoptosis	5	11.3636	0.0198809	4.62654	0.693576
GO:0044257~cellular protein catabolic process	6	13.6364	0.0145969	3.95903	0.709826
GO:0016568~chromatin modification	5	11.3636	0.00424319	7.26063	0.714147
GO:0044265~cellular macromolecule catabolic process	6	13.6364	0.0297735	3.29282	0.745755
GO:0051603~proteolysis involved in cellular protein catabolic process	6	13.6364	0.0143104	3.97882	0.757062
GO:0006325~chromatin organization	5	11.3636	0.0129471	5.26299	0.784572
GO:0016055~Wnt receptor signaling pathway	3	6.81818	0.041536	8.97479	0.790222
GO:0060070~Wnt receptor signaling pathway through beta-catenin	2	4.54545	0.0406937	46.8097	0.80433
GO:0009057~macromolecule catabolic process	6	13.6364	0.0392413	3.05671	0.814408
GO:0006350~transcription	12	27.2727	0.00872996	2.27253	0.821204
GO:0043632~modification-dependent macromolecule catabolic process	6	13.6364	0.0119864	4.15905	0.830627
GO:0019941~modification-dependent protein catabolic process	6	13.6364	0.0119864	4.15905	0.830627
GO:0012501~programmed cell death	5	11.3636	0.0598544	3.25599	0.852413
GO:0006355~regulation of transcription, DNA-dependent	9	20.4545	0.0587601	2.01971	0.862147
GO:0030856~regulation of epithelial cell differentiation	2	4.54545	0.0684469	27.4402	0.863118
GO:0051252~regulation of RNA metabolic process	9	20.4545	0.0654987	1.97515	0.863988
GO:0006915~apoptosis	5	11.3636	0.0572621	3.30467	0.870365
GO:0045667~regulation of osteoblast differentiation	2	4.54545	0.0998423	18.5062	0.916103
GO:0006357~regulation of transcription from RNA polymerase II promoter	5	11.3636	0.0987944	2.73647	0.922142
GO:0016265~death	5	11.3636	0.0976624	2.74781	0.928045
GO:0008219~cell death	5	11.3636	0.0957899	2.76691	0.932514

## Sheet: 0.000005
GO Term	Count	%	PValue	FE	Benjamini
GO:0030163~protein catabolic process	4	17.3913	0.0406595	4.83315	0.79409
GO:0012501~programmed cell death	4	17.3913	0.0388679	4.92017	0.803163
GO:0006325~chromatin organization	3	13.0435	0.0803704	5.96473	0.80871
GO:0016568~chromatin modification	3	13.0435	0.0455118	8.22871	0.808935
GO:0010941~regulation of cell death	4	17.3913	0.0788202	3.68862	0.814194
GO:0045449~regulation of transcription	7	30.4348	0.0904746	2.02264	0.814529
GO:0006355~regulation of transcription, DNA-dependent	6	26.087	0.0614664	2.54334	0.815589
GO:0030278~regulation of ossification	2	8.69565	0.0936783	19.2707	0.815697
GO:0009057~macromolecule catabolic process	4	17.3913	0.0712056	3.8492	0.819461
GO:0044265~cellular macromolecule catabolic process	4	17.3913	0.0594755	4.14651	0.820955
GO:0010627~regulation of protein kinase cascade	3	13.0435	0.0382654	9.05489	0.823245
GO:0043067~regulation of programmed cell death	4	17.3913	0.0781338	3.70224	0.82351
GO:0030522~intracellular receptor-mediated signaling pathway	2	8.69565	0.0902335	20.0415	0.824143
GO:0051252~regulation of RNA metabolic process	6	26.087	0.0665891	2.48722	0.826051
GO:0042981~regulation of apoptosis	4	17.3913	0.0763168	3.73908	0.828476
GO:0010604~positive regulation of macromolecule metabolic process	4	17.3913	0.0887211	3.50784	0.829418
GO:0030518~steroid hormone receptor signaling pathway	2	8.69565	0.070479	25.9157	0.829781
GO:0045667~regulation of osteoblast differentiation	2	8.69565	0.052714	34.9561	0.835363
GO:0016265~death	4	17.3913	0.0592754	4.15224	0.836245
GO:0044257~cellular protein catabolic process	4	17.3913	0.0375917	4.98544	0.843799
GO:0008219~cell death	4	17.3913	0.0582801	4.18112	0.847815
GO:0006915~apoptosis	4	17.3913	0.0374338	4.99372	0.869126
GO:0051603~proteolysis involved in cellular protein catabolic process	4	17.3913	0.037119	5.01037	0.893553
GO:0051276~chromosome organization	4	17.3913	0.0214136	6.1984	0.900489
GO:0006350~transcription	7	30.4348	0.0370564	2.50399	0.919201
GO:0030856~regulation of epithelial cell differentiation	2	8.69565	0.0358454	51.8314	0.93793
GO:0060070~Wnt receptor signaling pathway through beta-catenin	2	8.69565	0.0211621	88.4183	0.942162
GO:0010942~positive regulation of cell death	4	17.3913	0.0160513	6.91086	0.943579
GO:0019941~modification-dependent protein catabolic process	4	17.3913	0.0331558	5.23732	0.949977
GO:0043632~modification-dependent macromolecule catabolic process	4	17.3913	0.0331558	5.23732	0.949977
GO:0043068~positive regulation of programmed cell death	4	17.3913	0.0158551	6.94278	0.985867
GO:0043065~positive regulation of apoptosis	4	17.3913	0.0155633	6.99121	0.999766
