# Supplementary material for: CorrelaGenes: a new tool for the interpretation of the human transcriptome
Source: BMC Bioinformatics. 2014 Jan 10;15(Suppl 1):S6. doi: 10.1186/1471-2105-15-S1-S6 (PMC4016313; doi:10.1186/1471-2105-15-S1-S6)
Supplement: Additional file 7 — DAVID Functional Annotation Chart related to the output lists used in Figures 6, 7. [file 1471-2105-15-S1-S6-S7.zip › Additional file 7/GO Chart - Gene lists from Fig7 PRPF19 UP-Genes DOWN 28052013.xlsx]

## Sheet: Description
FIGURE 7: PRPF19-UP and Genes DOWN
This file reports the DAVID Functional Annotation Chart (database: GO-Biological Process-FAT) related to the output lists obtained by the CorrelaGenes tool with following parameters:
Target Gene	PRPF19
Target Sign	+1
Target Gene LFC >=	1
Gene LFC >=	1
LFC p value <=	0.05
Genes filtered by co-pres >=	40
Genes filtered by lift >=	2
Genes filtered by X2 p value <=	in each sheets is indicated the p value threshold
From the output list only genes showing down-regulation (sign -) were selected
In the following reports we have highlighted the most significant term related to the Biological Process listed below:
Cell Cycle
Apoptosis
DNA Repair
RNA Splicing

## Sheet: 0.05
GO Term	Count	%	PValue	FE	Benjamini
GO:0010941~regulation of cell death	126	9.80545	1.27132e-12	1.89959	1.54211e-09
GO:0042981~regulation of apoptosis	126	9.80545	4.74743e-13	1.92558	1.72755e-09
GO:0043067~regulation of programmed cell death	126	9.80545	9.79333e-13	1.90661	1.78189e-09
GO:0010033~response to organic substance	113	8.79377	9.36088e-12	1.9257	8.51603e-09
GO:0006357~regulation of transcription from RNA polymerase II promoter	112	8.71595	3.52597e-11	1.89291	2.56621e-08
GO:0006793~phosphorus metabolic process	136	10.5837	2.18934e-10	1.7174	1.32783e-07
GO:0006796~phosphate metabolic process	136	10.5837	2.18934e-10	1.7174	1.32783e-07
GO:0006468~protein amino acid phosphorylation	102	7.93774	4.65987e-10	1.87897	2.42247e-07
GO:0016310~phosphorylation	114	8.8716	2.727e-09	1.7509	1.24044e-06
GO:0043065~positive regulation of apoptosis	72	5.60311	5.52804e-09	2.05736	1.82877e-06
GO:0051254~positive regulation of RNA metabolic process	78	6.07004	5.13473e-09	1.99249	1.86853e-06
GO:0008285~negative regulation of cell proliferation	64	4.98054	4.64856e-09	2.17831	1.87957e-06
GO:0042127~regulation of cell proliferation	111	8.63813	8.16421e-09	1.73298	2.12211e-06
GO:0010942~positive regulation of cell death	72	5.60311	9.10588e-09	2.03371	2.20908e-06
GO:0045893~positive regulation of transcription, DNA-dependent	77	5.99222	7.96674e-09	1.98344	2.23007e-06
GO:0043068~positive regulation of programmed cell death	72	5.60311	7.4615e-09	2.04311	2.2627e-06
GO:0045935~positive regulation of nucleobase, nucleoside, nucleotide and nucleic acid metabolic process	93	7.23735	1.17087e-08	1.83124	2.663e-06
GO:0051173~positive regulation of nitrogen compound metabolic process	95	7.393	1.28933e-08	1.81253	2.75993e-06
GO:0046907~intracellular transport	96	7.47082	1.72283e-08	1.79536	3.48298e-06
GO:0016265~death	103	8.01556	1.9764e-08	1.74801	3.59605e-06
GO:0010629~negative regulation of gene expression	79	6.14786	1.87926e-08	1.92594	3.59928e-06
GO:0008219~cell death	102	7.93774	2.70671e-08	1.74308	4.69034e-06
GO:0045941~positive regulation of transcription	85	6.61479	3.19382e-08	1.85177	5.28285e-06
GO:0007242~intracellular signaling cascade	156	12.1401	4.10951e-08	1.52609	5.98178e-06
GO:0016481~negative regulation of transcription	73	5.68093	3.85177e-08	1.95414	6.09415e-06
GO:0010605~negative regulation of macromolecule metabolic process	103	8.01556	4.08194e-08	1.7242	6.18922e-06
GO:0010628~positive regulation of gene expression	86	6.69261	5.92436e-08	1.81873	8.29179e-06
GO:0010558~negative regulation of macromolecule biosynthetic process	82	6.38132	7.32619e-08	1.84193	9.87403e-06
GO:0007049~cell cycle	106	8.24903	9.96379e-08	1.67838	1.29493e-05
GO:0010608~posttranscriptional regulation of gene expression	42	3.26848	1.21596e-07	2.44576	1.52581e-05
GO:0007167~enzyme linked receptor protein signaling pathway	58	4.51362	1.30693e-07	2.08376	1.5853e-05
GO:0012501~programmed cell death	88	6.84825	1.42857e-07	1.76965	1.62454e-05
GO:0002474~antigen processing and presentation of peptide antigen via MHC class I	11	0.856031	1.39025e-07	7.95042	1.63196e-05
GO:0045934~negative regulation of nucleobase, nucleoside, nucleotide and nucleic acid metabolic process	77	5.99222	1.69319e-07	1.84785	1.8671e-05
GO:0010604~positive regulation of macromolecule metabolic process	113	8.79377	2.25254e-07	1.62011	2.27692e-05
GO:0031327~negative regulation of cellular biosynthetic process	82	6.38132	2.21632e-07	1.79596	2.30432e-05
GO:0010557~positive regulation of macromolecule biosynthetic process	92	7.15953	2.1531e-07	1.72845	2.30442e-05
GO:0009890~negative regulation of biosynthetic process	83	6.45914	2.71158e-07	1.77979	2.59666e-05
GO:0009891~positive regulation of biosynthetic process	96	7.47082	2.65226e-07	1.6972	2.6085e-05
GO:0051172~negative regulation of nitrogen compound metabolic process	77	5.99222	2.93577e-07	1.82293	2.73926e-05
GO:0006915~apoptosis	85	6.61479	5.71303e-07	1.73488	5.1973e-05
GO:0031328~positive regulation of cellular biosynthetic process	93	7.23735	9.09359e-07	1.66816	8.07079e-05
GO:0045892~negative regulation of transcription, DNA-dependent	57	4.4358	1.16658e-06	1.9673	0.00010107
GO:0051253~negative regulation of RNA metabolic process	57	4.4358	1.99877e-06	1.9347	0.000169138
GO:0043066~negative regulation of apoptosis	56	4.35798	2.15058e-06	1.94371	0.000177847
GO:0006917~induction of apoptosis	52	4.04669	2.36892e-06	1.99664	0.000191549
GO:0012502~induction of programmed cell death	52	4.04669	2.59728e-06	1.99042	0.000205446
GO:0009725~response to hormone stimulus	57	4.4358	3.07457e-06	1.90834	0.000238022
GO:0043069~negative regulation of programmed cell death	56	4.35798	3.32712e-06	1.91664	0.000252206
GO:0060548~negative regulation of cell death	56	4.35798	3.62288e-06	1.91131	0.000269018
GO:0045944~positive regulation of transcription from RNA polymerase II promoter	57	4.4358	4.29589e-06	1.88776	0.000312607
GO:0048002~antigen processing and presentation of peptide antigen	12	0.933852	5.75006e-06	5.26586	0.000410201
GO:0030522~intracellular receptor-mediated signaling pathway	20	1.55642	5.95115e-06	3.27654	0.00041638
GO:0009719~response to endogenous stimulus	60	4.66926	7.44762e-06	1.8203	0.000511227
GO:0070482~response to oxygen levels	29	2.25681	7.74725e-06	2.52712	0.000521945
GO:0001666~response to hypoxia	28	2.17899	8.45255e-06	2.56744	0.000549117
GO:0033554~cellular response to stress	77	5.99222	8.36879e-06	1.67155	0.000553559
GO:0001944~vasculature development	42	3.26848	1.249e-05	2.05599	0.000797075
GO:0051789~response to protein stimulus	24	1.8677	1.28716e-05	2.75597	0.000807259
GO:0030036~actin cytoskeleton organization	39	3.03502	1.31289e-05	2.12033	0.000809442
GO:0016192~vesicle-mediated transport	77	5.99222	1.5717e-05	1.64253	0.000952791
GO:0001568~blood vessel development	41	3.19066	1.60765e-05	2.05619	0.000958604
GO:0016044~membrane organization	56	4.35798	1.968e-05	1.80596	0.00115443
GO:0000122~negative regulation of transcription from RNA polymerase II promoter	43	3.3463	2.28315e-05	1.98625	0.00131794
GO:0070727~cellular macromolecule localization	59	4.59144	2.8809e-05	1.75105	0.00163675
GO:0030518~steroid hormone receptor signaling pathway	16	1.24514	4.32056e-05	3.38952	0.00241598
GO:0034613~cellular protein localization	58	4.51362	4.50488e-05	1.73393	0.0024808
GO:0022402~cell cycle process	74	5.75875	4.68152e-05	1.60927	0.00253952
GO:0002520~immune system development	43	3.3463	5.52987e-05	1.91428	0.002955
GO:0030029~actin filament-based process	39	3.03502	5.68983e-05	1.98835	0.00299635
GO:0032870~cellular response to hormone stimulus	26	2.02335	6.11241e-05	2.40197	0.00317263
GO:0048534~hemopoietic or lymphoid organ development	41	3.19066	6.44685e-05	1.93757	0.00329889
GO:0007179~transforming growth factor beta receptor signaling pathway	16	1.24514	6.62045e-05	3.27654	0.0033406
GO:0007050~cell cycle arrest	22	1.71206	6.90041e-05	2.62441	0.00338769
GO:0015031~protein transport	93	7.23735	6.89516e-05	1.4996	0.00343141
GO:0030097~hemopoiesis	38	2.9572	8.01305e-05	1.97842	0.00388054
GO:0051252~regulation of RNA metabolic process	191	14.8638	8.37681e-05	1.29444	0.00400308
GO:0030521~androgen receptor signaling pathway	12	0.933852	8.77156e-05	4.09567	0.00413702
GO:0006886~intracellular protein transport	53	4.12451	8.97622e-05	1.74121	0.00417918
GO:0045184~establishment of protein localization	93	7.23735	9.68904e-05	1.48595	0.00445336
GO:0006417~regulation of translation	26	2.02335	0.000100901	2.33184	0.00457947
GO:0007264~small GTPase mediated signal transduction	45	3.50195	0.000132374	1.81284	0.00592975
GO:0008104~protein localization	103	8.01556	0.000150054	1.43488	0.00663747
GO:0007184~SMAD protein nuclear translocation	6	0.466926	0.000160147	9.21526	0.00699735
GO:0007178~transmembrane receptor protein serine/threonine kinase signaling pathway	21	1.63424	0.000205165	2.50512	0.00874592
GO:0009991~response to extracellular stimulus	35	2.72374	0.000203363	1.95475	0.00877216
GO:0032268~regulation of cellular protein metabolic process	62	4.8249	0.000214064	1.60716	0.00901797
GO:0045449~regulation of transcription	258	20.0778	0.000223287	1.21878	0.00929709
GO:0051098~regulation of binding	27	2.10117	0.000245802	2.1683	0.0100012
GO:0010627~regulation of protein kinase cascade	38	2.9572	0.000244707	1.87513	0.0100694
GO:0009057~macromolecule catabolic process	92	7.15953	0.000264027	1.44738	0.0106201
GO:0006916~anti-apoptosis	33	2.56809	0.000281182	1.96831	0.0111828
GO:0007507~heart development	34	2.64591	0.000285145	1.94306	0.0112169
GO:0006974~response to DNA damage stimulus	51	3.96887	0.000296386	1.67999	0.011532
GO:0045596~negative regulation of cell differentiation	34	2.64591	0.000310973	1.93407	0.0119683
GO:0007010~cytoskeleton organization	57	4.4358	0.000400475	1.60633	0.0152263
GO:0045637~regulation of myeloid cell differentiation	16	1.24514	0.000416088	2.80846	0.0156518
GO:0051270~regulation of cell motion	31	2.41245	0.000425109	1.97356	0.015825
GO:0048514~blood vessel morphogenesis	33	2.56809	0.00043483	1.92167	0.0160202
GO:0016071~mRNA metabolic process	50	3.89105	0.000453366	1.66041	0.0165302
GO:0000278~mitotic cell cycle	50	3.89105	0.000453366	1.66041	0.0165302
GO:0009967~positive regulation of signal transduction	42	3.26848	0.000486521	1.74934	0.0175529
GO:0034097~response to cytokine stimulus	17	1.32296	0.000528861	2.64404	0.0188793
GO:0030163~protein catabolic process	75	5.83658	0.000542571	1.48155	0.019176
GO:0000375~RNA splicing, via transesterification reactions	26	2.02335	0.000588889	2.08799	0.0205966
GO:0000398~nuclear mRNA splicing, via spliceosome	26	2.02335	0.000588889	2.08799	0.0205966
GO:0000377~RNA splicing, via transesterification reactions with bulged adenosine as nucleophile	26	2.02335	0.000588889	2.08799	0.0205966
GO:0000902~cell morphogenesis	48	3.73541	0.000628534	1.65668	0.0217593
GO:0006366~transcription from RNA polymerase II promoter	35	2.72374	0.000648409	1.8378	0.0222285
GO:0042493~response to drug	33	2.56809	0.000658607	1.87718	0.0223637
GO:0043549~regulation of kinase activity	48	3.73541	0.000671115	1.65204	0.0225732
GO:0006355~regulation of transcription, DNA-dependent	181	14.0856	0.000685489	1.25434	0.0228402
GO:0014070~response to organic cyclic substance	22	1.71206	0.000705176	2.234	0.0232757
GO:0032880~regulation of protein localization	24	1.8677	0.000724064	2.13687	0.0234664
GO:0032989~cellular component morphogenesis	52	4.04669	0.000719796	1.60938	0.0235393
GO:0007265~Ras protein signal transduction	20	1.55642	0.000736096	2.34038	0.0236414
GO:0006397~mRNA processing	44	3.42412	0.000780522	1.6842	0.0248319
GO:0043009~chordate embryonic development	45	3.50195	0.000800975	1.67044	0.0252539
GO:0044265~cellular macromolecule catabolic process	84	6.53696	0.000848023	1.4236	0.0256098
GO:0048193~Golgi vesicle transport	23	1.78988	0.000842612	2.15726	0.0256613
GO:0051272~positive regulation of cell motion	19	1.4786	0.000837574	2.38218	0.0257249
GO:0043254~regulation of protein complex assembly	18	1.40078	0.000832786	2.4574	0.0257974
GO:0008380~RNA splicing	40	3.11284	0.000827393	1.73057	0.0258524
GO:0016477~cell migration	39	3.03502	0.000923157	1.73621	0.0271725
GO:0001889~liver development	13	1.01167	0.000918224	3.0138	0.0272496
GO:0043122~regulation of I-kappaB kinase/NF-kappaB cascade	20	1.55642	0.000933975	2.29664	0.0272663
GO:0051338~regulation of transferase activity	49	3.81323	0.000918147	1.61845	0.0274712
GO:0009792~embryonic development ending in birth or egg hatching	45	3.50195	0.000966439	1.65544	0.0279768
GO:0010740~positive regulation of protein kinase cascade	27	2.10117	0.000974369	1.98652	0.0279807
GO:0045859~regulation of protein kinase activity	46	3.57977	0.00104605	1.63827	0.0297744
GO:0032583~regulation of gene-specific transcription	23	1.78988	0.00114745	2.10896	0.0323621
GO:0010035~response to inorganic substance	31	2.41245	0.00116845	1.85804	0.0326916
GO:0006511~ubiquitin-dependent protein catabolic process	35	2.72374	0.00117988	1.77705	0.0327548
GO:0042325~regulation of phosphorylation	58	4.51362	0.00119272	1.52928	0.0328551
GO:0007169~transmembrane receptor protein tyrosine kinase signaling pathway	33	2.56809	0.0012288	1.81014	0.0333287
GO:0000060~protein import into nucleus, translocation	10	0.77821	0.00122345	3.61383	0.0334348
GO:0032365~intracellular lipid transport	5	0.389105	0.0012458	8.77644	0.0335325
GO:0030030~cell projection organization	48	3.73541	0.00128234	1.60265	0.0342463
GO:0043488~regulation of mRNA stability	8	0.622568	0.00132326	4.468	0.0343142
GO:0030182~neuron differentiation	55	4.28016	0.00130482	1.54289	0.0343331
GO:0051603~proteolysis involved in cellular protein catabolic process	71	5.52529	0.00129693	1.45396	0.0343774
GO:0006446~regulation of translational initiation	11	0.856031	0.00132019	3.29652	0.0344817
GO:0006351~transcription, DNA-dependent	40	3.11284	0.00142845	1.68315	0.0367318
GO:0044257~cellular protein catabolic process	71	5.52529	0.0014669	1.44673	0.037438
GO:0031668~cellular response to extracellular stimulus	14	1.08949	0.00166625	2.68778	0.0421263
GO:0051170~nuclear import	17	1.32296	0.00177879	2.37363	0.0445999
GO:0034330~cell junction organization	13	1.01167	0.00180048	2.8023	0.0448235
GO:0032774~RNA biosynthetic process	40	3.11284	0.00181938	1.66041	0.0449763
GO:0051174~regulation of phosphorus metabolic process	59	4.59144	0.00187177	1.49471	0.0459306
GO:0019220~regulation of phosphate metabolic process	59	4.59144	0.00187177	1.49471	0.0459306
GO:0001525~angiogenesis	24	1.8677	0.00190594	1.99249	0.0464374
GO:0043123~positive regulation of I-kappaB kinase/NF-kappaB cascade	18	1.40078	0.00196517	2.28006	0.0475293
GO:0051325~interphase	19	1.4786	0.00211993	2.20239	0.0505095
GO:0001701~in utero embryonic development	27	2.10117	0.00210622	1.88494	0.0505211
GO:0043523~regulation of neuron apoptosis	17	1.32296	0.002263	2.32088	0.0534795
GO:0010647~positive regulation of cell communication	43	3.3463	0.00228075	1.6059	0.0535407
GO:0032535~regulation of cellular component size	37	2.87938	0.00232982	1.67756	0.053967
GO:0043487~regulation of RNA stability	8	0.622568	0.00232591	4.09567	0.0542234
GO:0006605~protein targeting	31	2.41245	0.00247832	1.77162	0.056949
GO:0051726~regulation of cell cycle	43	3.3463	0.00255385	1.5962	0.0582679
GO:0044092~negative regulation of molecular function	43	3.3463	0.00302062	1.58186	0.0668944
GO:0050680~negative regulation of epithelial cell proliferation	8	0.622568	0.0030069	3.93184	0.0670076
GO:0046649~lymphocyte activation	29	2.25681	0.00300414	1.79057	0.0673597
GO:0022403~cell cycle phase	51	3.96887	0.00300231	1.51362	0.0677367
GO:0051130~positive regulation of cellular component organization	27	2.10117	0.00312358	1.83287	0.0686807
GO:0016311~dephosphorylation	24	1.8677	0.00321002	1.91486	0.0700934
GO:0006897~endocytosis	31	2.41245	0.0035096	1.73135	0.0754889
GO:0010324~membrane invagination	31	2.41245	0.0035096	1.73135	0.0754889
GO:0051674~localization of cell	40	3.11284	0.00349263	1.60091	0.075583
GO:0048870~cell motility	40	3.11284	0.00349263	1.60091	0.075583
GO:0006606~protein import into nucleus	16	1.24514	0.00369856	2.28596	0.0789302
GO:0006913~nucleocytoplasmic transport	24	1.8677	0.00378486	1.89031	0.0793084
GO:0051329~interphase of mitotic cell cycle	18	1.40078	0.00377169	2.14724	0.0794998
GO:0009968~negative regulation of signal transduction	31	2.41245	0.00375455	1.72352	0.0796127
GO:0043632~modification-dependent macromolecule catabolic process	66	5.13619	0.00387486	1.41279	0.0806564
GO:0019941~modification-dependent protein catabolic process	66	5.13619	0.00387486	1.41279	0.0806564
GO:0048705~skeletal system morphogenesis	19	1.4786	0.0039263	2.0844	0.0812211
GO:0007033~vacuole organization	10	0.77821	0.00410254	3.07175	0.0837669
GO:0032570~response to progesterone stimulus	7	0.544747	0.00408846	4.30045	0.0839611
GO:0043193~positive regulation of gene-specific transcription	16	1.24514	0.00414174	2.25968	0.0840638
GO:0045321~leukocyte activation	33	2.56809	0.00423949	1.6755	0.0854892
GO:0032386~regulation of intracellular transport	14	1.08949	0.00434313	2.42279	0.0870089
GO:0051169~nuclear transport	24	1.8677	0.00444349	1.86638	0.0884465
GO:0006654~phosphatidic acid biosynthetic process	4	0.311284	0.00473146	9.82961	0.0934059
GO:0022614~membrane to membrane docking	4	0.311284	0.00473146	9.82961	0.0934059
GO:0000082~G1/S transition of mitotic cell cycle	12	0.933852	0.0048461	2.63293	0.0950492
GO:0031667~response to nutrient levels	28	2.17899	0.00507076	1.74638	0.0987112
GO:0051017~actin filament bundle formation	7	0.544747	0.005336	4.09567	0.10252
GO:0044087~regulation of cellular component biogenesis	22	1.71206	0.00531175	1.90362	0.102618
GO:0051129~negative regulation of cellular component organization	22	1.71206	0.00531175	1.90362	0.102618
GO:0045786~negative regulation of cell cycle	15	1.16732	0.00538179	2.27537	0.102815
GO:0045216~cell-cell junction organization	9	0.700389	0.00604107	3.15952	0.114103
GO:0010648~negative regulation of cell communication	33	2.56809	0.00611972	1.63497	0.11491
GO:0044093~positive regulation of molecular function	66	5.13619	0.00622733	1.38386	0.116217
GO:0051094~positive regulation of developmental process	36	2.80156	0.00630477	1.59112	0.116391
GO:0045597~positive regulation of cell differentiation	31	2.41245	0.00628672	1.66331	0.116666
GO:0046822~regulation of nucleocytoplasmic transport	12	0.933852	0.00638625	2.54214	0.117216
GO:0043434~response to peptide hormone stimulus	23	1.78988	0.00665267	1.83507	0.121204
GO:0030031~cell projection assembly	15	1.16732	0.0067115	2.22054	0.121605
GO:0019882~antigen processing and presentation	15	1.16732	0.0067115	2.22054	0.121605
GO:0051347~positive regulation of transferase activity	32	2.49027	0.0067952	1.63827	0.121822
GO:0048538~thymus development	7	0.544747	0.00684078	3.9095	0.121992
GO:0043525~positive regulation of neuron apoptosis	7	0.544747	0.00684078	3.9095	0.121992
GO:0048545~response to steroid hormone stimulus	27	2.10117	0.00687988	1.72786	0.122052
GO:0034599~cellular response to oxidative stress	10	0.77821	0.00679321	2.85744	0.122389
GO:0030308~negative regulation of cell growth	16	1.24514	0.00705214	2.13687	0.12372
GO:0006396~RNA processing	62	4.8249	0.0070307	1.39268	0.123962
GO:0033674~positive regulation of kinase activity	31	2.41245	0.00710511	1.64891	0.123998
GO:0043244~regulation of protein complex disassembly	11	0.856031	0.00717559	2.65014	0.124558
GO:0030155~regulation of cell adhesion	21	1.63424	0.00741118	1.88341	0.127782
GO:0008284~positive regulation of cell proliferation	49	3.81323	0.00776545	1.45426	0.132861
GO:0045860~positive regulation of protein kinase activity	30	2.33463	0.00788939	1.65296	0.133592
GO:0001558~regulation of cell growth	27	2.10117	0.00785812	1.71005	0.133717
GO:0008283~cell proliferation	51	3.96887	0.00817478	1.43724	0.137459
GO:0034504~protein localization in nucleus	16	1.24514	0.00859802	2.09141	0.14341
GO:0051090~regulation of transcription factor activity	17	1.32296	0.00878223	2.02795	0.145596
GO:0070201~regulation of establishment of protein localization	19	1.4786	0.0088658	1.92937	0.146219
GO:0051101~regulation of DNA binding	19	1.4786	0.0088658	1.92937	0.146219
GO:0042326~negative regulation of phosphorylation	10	0.77821	0.00922571	2.73045	0.151028
GO:0006350~transcription	200	15.5642	0.00933799	1.16963	0.152047
GO:0002521~leukocyte differentiation	20	1.55642	0.00953281	1.87588	0.152939
GO:0006898~receptor-mediated endocytosis	11	0.856031	0.00945126	2.55013	0.153071
GO:0060070~Wnt receptor signaling pathway through beta-catenin	6	0.466926	0.00952781	4.33659	0.153537
GO:0006325~chromatin organization	45	3.50195	0.00978386	1.46274	0.15597
GO:0030334~regulation of cell migration	24	1.8677	0.00999543	1.7449	0.158388
GO:0065003~macromolecular complex assembly	72	5.60311	0.0104819	1.33032	0.164046
GO:0060348~bone development	19	1.4786	0.010456	1.89799	0.164375
GO:0001892~embryonic placenta development	7	0.544747	0.0107319	3.58371	0.165516
GO:0002684~positive regulation of immune system process	31	2.41245	0.0106952	1.60041	0.165694
GO:0048666~neuron development	41	3.19066	0.0108044	1.48604	0.165845
GO:0018108~peptidyl-tyrosine phosphorylation	10	0.77821	0.0106642	2.67109	0.165954
GO:0007243~protein kinase cascade	44	3.42412	0.0108842	1.46116	0.166273
GO:0006928~cell motion	54	4.20233	0.0111763	1.39684	0.168951
GO:0006470~protein amino acid dephosphorylation	20	1.55642	0.0111458	1.84767	0.169225
GO:0016055~Wnt receptor signaling pathway	20	1.55642	0.0111458	1.84767	0.169225
GO:0001503~ossification	18	1.40078	0.011451	1.92318	0.172037
GO:0017015~regulation of transforming growth factor beta receptor signaling pathway	9	0.700389	0.011835	2.83546	0.176573
GO:0051271~negative regulation of cell motion	12	0.933852	0.0119226	2.34038	0.177044
GO:0030335~positive regulation of cell migration	15	1.16732	0.0123232	2.07084	0.181715
GO:0014910~regulation of smooth muscle cell migration	5	0.389105	0.0126658	5.11959	0.185552
GO:0010888~negative regulation of lipid storage	5	0.389105	0.0126658	5.11959	0.185552
GO:0007015~actin filament organization	13	1.01167	0.0127237	2.21849	0.185581
GO:0001936~regulation of endothelial cell proliferation	8	0.622568	0.0127858	3.07175	0.185666
GO:0042110~T cell activation	19	1.4786	0.0132584	1.8528	0.191112
GO:0051056~regulation of small GTPase mediated signal transduction	32	2.49027	0.0133408	1.56026	0.191436
GO:0006979~response to oxidative stress	23	1.78988	0.0135711	1.72318	0.192914
GO:0045792~negative regulation of cell size	16	1.24514	0.0136497	1.98578	0.193176
GO:0033673~negative regulation of kinase activity	15	1.16732	0.0135364	2.04784	0.193216
GO:0051493~regulation of cytoskeleton organization	20	1.55642	0.013965	1.80691	0.196441
GO:0018212~peptidyl-tyrosine modification	10	0.77821	0.0140372	2.55979	0.196605
GO:0010563~negative regulation of phosphorus metabolic process	10	0.77821	0.0140372	2.55979	0.196605
GO:0045936~negative regulation of phosphate metabolic process	10	0.77821	0.0140372	2.55979	0.196605
GO:0033365~protein localization in organelle	21	1.63424	0.0145637	1.76731	0.202454
GO:0046473~phosphatidic acid metabolic process	4	0.311284	0.014627	7.02115	0.20248
GO:0006998~nuclear envelope organization	4	0.311284	0.014627	7.02115	0.20248
GO:0033627~cell adhesion mediated by integrin	4	0.311284	0.014627	7.02115	0.20248
GO:0010770~positive regulation of cell morphogenesis involved in differentiation	4	0.311284	0.014627	7.02115	0.20248
GO:0010718~positive regulation of epithelial to mesenchymal transition	4	0.311284	0.014627	7.02115	0.20248
GO:0000904~cell morphogenesis involved in differentiation	31	2.41245	0.0148433	1.56105	0.204396
GO:0045639~positive regulation of myeloid cell differentiation	8	0.622568	0.0151192	2.97867	0.207024
GO:0006612~protein targeting to membrane	8	0.622568	0.0151192	2.97867	0.207024
GO:0043933~macromolecular complex subunit organization	75	5.83658	0.0155125	1.29792	0.21105
GO:0045766~positive regulation of angiogenesis	7	0.544747	0.0159737	3.30804	0.215052
GO:0043242~negative regulation of protein complex disassembly	9	0.700389	0.0159216	2.69715	0.215214
GO:0045926~negative regulation of growth	17	1.32296	0.016057	1.8989	0.215265
GO:0007565~female pregnancy	17	1.32296	0.016057	1.8989	0.215265
GO:0031175~neuron projection development	32	2.49027	0.0164148	1.53588	0.217948
GO:0008361~regulation of cell size	27	2.10117	0.0163955	1.61043	0.218506
GO:0033273~response to vitamin	12	0.933852	0.0166638	2.234	0.220092
GO:0006892~post-Golgi vesicle-mediated transport	11	0.856031	0.017529	2.3303	0.229366
GO:0031333~negative regulation of protein complex assembly	8	0.622568	0.0177401	2.89106	0.230173
GO:0001501~skeletal system development	38	2.9572	0.0177169	1.46366	0.230718
GO:0043085~positive regulation of catalytic activity	57	4.4358	0.0179901	1.34685	0.232217
GO:0044272~sulfur compound biosynthetic process	10	0.77821	0.0181396	2.4574	0.233102
GO:0001649~osteoblast differentiation	9	0.700389	0.0183082	2.63293	0.234196
GO:0007584~response to nutrient	20	1.55642	0.0185646	1.75529	0.236263
GO:0007182~common-partner SMAD protein phosphorylation	3	0.233463	0.0187462	12.287	0.237477
GO:0010551~regulation of specific transcription from RNA polymerase II promoter	15	1.16732	0.0193327	1.96069	0.24315
GO:0048678~response to axon injury	6	0.466926	0.0194782	3.6861	0.243923
GO:0051100~negative regulation of binding	11	0.856031	0.0196191	2.2908	0.244638
GO:0046578~regulation of Ras protein signal transduction	27	2.10117	0.0204918	1.57976	0.252413
GO:0043524~negative regulation of neuron apoptosis	10	0.77821	0.020489	2.40922	0.253225
GO:0010256~endomembrane organization	4	0.311284	0.0220043	6.14351	0.266716
GO:0032844~regulation of homeostatic process	17	1.32296	0.0219238	1.83227	0.266745
GO:0035265~organ growth	5	0.389105	0.0224786	4.38822	0.270776
GO:0006469~negative regulation of protein kinase activity	14	1.08949	0.0230732	1.97722	0.272509
GO:0050821~protein stabilization	7	0.544747	0.022758	3.07175	0.272782
GO:0007173~epidermal growth factor receptor signaling pathway	7	0.544747	0.022758	3.07175	0.272782
GO:0051348~negative regulation of transferase activity	15	1.16732	0.0228541	1.91985	0.272891
GO:0016050~vesicle organization	10	0.77821	0.0230499	2.36289	0.273142
GO:0030278~regulation of ossification	13	1.01167	0.0230467	2.04784	0.273983
GO:0016568~chromatin modification	33	2.56809	0.0239383	1.47982	0.279474
GO:0018210~peptidyl-threonine modification	6	0.466926	0.0238977	3.51057	0.279948
GO:0051276~chromosome organization	53	4.12451	0.0242508	1.3427	0.280828
GO:0051301~cell division	35	2.72374	0.0242231	1.45778	0.28143
GO:0019221~cytokine-mediated signaling pathway	12	0.933852	0.0250122	2.10634	0.287437
GO:0048732~gland development	19	1.4786	0.0252977	1.72928	0.289331
GO:0033157~regulation of intracellular protein transport	10	0.77821	0.0258315	2.3183	0.293603
GO:0040017~positive regulation of locomotion	15	1.16732	0.0268339	1.88067	0.30228
GO:0043433~negative regulation of transcription factor activity	9	0.700389	0.0269869	2.4574	0.302816
GO:0042770~DNA damage response, signal transduction	13	1.01167	0.0275767	1.99664	0.30653
GO:0008286~insulin receptor signaling pathway	8	0.622568	0.0274862	2.65665	0.306599
GO:0022407~regulation of cell-cell adhesion	6	0.466926	0.0289144	3.351	0.316116
GO:0045930~negative regulation of mitotic cell cycle	6	0.466926	0.0289144	3.351	0.316116
GO:0001938~positive regulation of endothelial cell proliferation	5	0.389105	0.0287254	4.09567	0.316243
GO:0046627~negative regulation of insulin receptor signaling pathway	5	0.389105	0.0287254	4.09567	0.316243
GO:0048255~mRNA stabilization	5	0.389105	0.0287254	4.09567	0.316243
GO:0043489~RNA stabilization	5	0.389105	0.0287254	4.09567	0.316243
GO:0046847~filopodium assembly	5	0.389105	0.0287254	4.09567	0.316243
GO:0008629~induction of apoptosis by intracellular signals	10	0.77821	0.0288423	2.27537	0.316384
GO:0032355~response to estradiol stimulus	10	0.77821	0.0288423	2.27537	0.316384
GO:0033043~regulation of organelle organization	27	2.10117	0.0295438	1.5288	0.320899
GO:0045765~regulation of angiogenesis	11	0.856031	0.0298196	2.14535	0.322451
GO:0006457~protein folding	23	1.78988	0.0299863	1.59662	0.323014
GO:0048660~regulation of smooth muscle cell proliferation	9	0.700389	0.0304232	2.40398	0.325045
GO:0030111~regulation of Wnt receptor signaling pathway	9	0.700389	0.0304232	2.40398	0.325045
GO:0009615~response to virus	16	1.24514	0.0303419	1.8036	0.325253
GO:0010717~regulation of epithelial to mesenchymal transition	4	0.311284	0.0310427	5.46089	0.329574
GO:0016567~protein ubiquitination	17	1.32296	0.0313827	1.75529	0.331614
GO:0051494~negative regulation of cytoskeleton organization	10	0.77821	0.0320905	2.234	0.336814
GO:0007568~aging	16	1.24514	0.0325974	1.7872	0.340225
GO:0009410~response to xenobiotic stimulus	6	0.466926	0.0345489	3.20531	0.355757
GO:0008213~protein amino acid alkylation	8	0.622568	0.0356921	2.52041	0.362281
GO:0006479~protein amino acid methylation	8	0.622568	0.0356921	2.52041	0.362281
GO:0042542~response to hydrogen peroxide	10	0.77821	0.0355838	2.19411	0.362371
GO:0009612~response to mechanical stimulus	10	0.77821	0.0355838	2.19411	0.362371
GO:0070723~response to cholesterol	3	0.233463	0.0354778	9.21526	0.36248
GO:0032366~intracellular sterol transport	3	0.233463	0.0354778	9.21526	0.36248
GO:0007097~nuclear migration	3	0.233463	0.0354778	9.21526	0.36248
GO:0032909~regulation of transforming growth factor-beta2 production	3	0.233463	0.0354778	9.21526	0.36248
GO:0032367~intracellular cholesterol transport	3	0.233463	0.0354778	9.21526	0.36248
GO:0015014~heparan sulfate proteoglycan biosynthetic process, polysaccharide chain biosynthetic process	3	0.233463	0.0354778	9.21526	0.36248
GO:0022612~gland morphogenesis	5	0.389105	0.0359007	3.83969	0.36301
GO:0045598~regulation of fat cell differentiation	5	0.389105	0.0359007	3.83969	0.36301
GO:0030035~microspike assembly	5	0.389105	0.0359007	3.83969	0.36301
GO:0008637~apoptotic mitochondrial changes	7	0.544747	0.036174	2.77449	0.364258
GO:0031110~regulation of microtubule polymerization or depolymerization	7	0.544747	0.036174	2.77449	0.364258
GO:0017038~protein import	18	1.40078	0.0365761	1.68829	0.366535
GO:0030099~myeloid cell differentiation	14	1.08949	0.0374944	1.84966	0.370955
GO:0001817~regulation of cytokine production	23	1.78988	0.0372533	1.56133	0.370988
GO:0008624~induction of apoptosis by extracellular signals	16	1.24514	0.0374714	1.75529	0.371747
GO:0051604~protein maturation	17	1.32296	0.0383358	1.71212	0.376612
GO:0009144~purine nucleoside triphosphate metabolic process	17	1.32296	0.0383358	1.71212	0.376612
GO:0048736~appendage development	15	1.16732	0.0389882	1.78937	0.378765
GO:0060173~limb development	15	1.16732	0.0389882	1.78937	0.378765
GO:0030098~lymphocyte differentiation	15	1.16732	0.0389882	1.78937	0.378765
GO:0050900~leukocyte migration	10	0.77821	0.0393293	2.15562	0.379454
GO:0010552~positive regulation of specific transcription from RNA polymerase II promoter	10	0.77821	0.0393293	2.15562	0.379454
GO:0040012~regulation of locomotion	24	1.8677	0.0389671	1.53588	0.379576
GO:0000302~response to reactive oxygen species	12	0.933852	0.0392621	1.96592	0.379907
GO:0032446~protein modification by small protein conjugation	18	1.40078	0.0389361	1.6755	0.380316
GO:0030835~negative regulation of actin filament depolymerization	6	0.466926	0.0408165	3.07175	0.389799
GO:0007409~axonogenesis	24	1.8677	0.0409791	1.52792	0.390042
GO:0000087~M phase of mitotic cell cycle	27	2.10117	0.0413713	1.48102	0.391025
GO:0001775~cell activation	33	2.56809	0.0418031	1.41279	0.39132
GO:0009267~cellular response to starvation	7	0.544747	0.0415712	2.68778	0.39154
GO:0030325~adrenal gland development	4	0.311284	0.0417204	4.9148	0.391675
GO:0040007~growth	23	1.78988	0.0413418	1.54427	0.391781
GO:0043086~negative regulation of catalytic activity	32	2.49027	0.042875	1.41944	0.396276
GO:0042113~B cell activation	12	0.933852	0.0426759	1.94005	0.396761
GO:0051052~regulation of DNA metabolic process	16	1.24514	0.0428493	1.72449	0.397055
GO:0051223~regulation of protein transport	16	1.24514	0.0428493	1.72449	0.397055
GO:0002252~immune effector process	18	1.40078	0.0439838	1.65049	0.403307
GO:0043627~response to estrogen stimulus	15	1.16732	0.0448055	1.75529	0.408189
GO:0002237~response to molecule of bacterial origin	13	1.01167	0.0449981	1.85734	0.408577
GO:0032869~cellular response to insulin stimulus	11	0.856031	0.0472213	1.9876	0.423101
GO:0032271~regulation of protein polymerization	11	0.856031	0.0472213	1.9876	0.423101
GO:0001709~cell fate determination	7	0.544747	0.0474495	2.60634	0.423678
GO:0008630~DNA damage response, signal transduction resulting in induction of apoptosis	7	0.544747	0.0474495	2.60634	0.423678
GO:0007040~lysosome organization	6	0.466926	0.0477278	2.94888	0.424594
GO:0009611~response to wounding	55	4.28016	0.0498512	1.27507	0.437925
GO:0051099~positive regulation of binding	12	0.933852	0.0501046	1.89031	0.438608
GO:0051248~negative regulation of protein metabolic process	23	1.78988	0.0504897	1.51124	0.440158
GO:0022404~molting cycle process	8	0.622568	0.050783	2.34038	0.441091
GO:0022405~hair cycle process	8	0.622568	0.050783	2.34038	0.441091
GO:0001942~hair follicle development	8	0.622568	0.050783	2.34038	0.441091
GO:0031647~regulation of protein stability	8	0.622568	0.050783	2.34038	0.441091
GO:0043414~biopolymer methylation	11	0.856031	0.0513794	1.9588	0.443999
GO:0030258~lipid modification	11	0.856031	0.0513794	1.9588	0.443999
GO:0034621~cellular macromolecular complex subunit organization	39	3.03502	0.0523183	1.34228	0.444135
GO:0006333~chromatin assembly or disassembly	17	1.32296	0.052289	1.64472	0.444929
GO:0009743~response to carbohydrate stimulus	10	0.77821	0.0521402	2.04784	0.444958
GO:0048285~organelle fission	27	2.10117	0.0517504	1.44869	0.445415
GO:0009205~purine ribonucleoside triphosphate metabolic process	16	1.24514	0.051909	1.68028	0.445447
GO:0043392~negative regulation of DNA binding	9	0.700389	0.0520951	2.1683	0.445657
GO:0045646~regulation of erythrocyte differentiation	5	0.389105	0.0530697	3.41306	0.447948
GO:0033993~response to lipid	5	0.389105	0.0530697	3.41306	0.447948
GO:0060491~regulation of cell projection assembly	5	0.389105	0.0530697	3.41306	0.447948
GO:0010469~regulation of receptor activity	5	0.389105	0.0530697	3.41306	0.447948
GO:0001837~epithelial to mesenchymal transition	5	0.389105	0.0530697	3.41306	0.447948
GO:0048701~embryonic cranial skeleton morphogenesis	5	0.389105	0.0530697	3.41306	0.447948
GO:0043154~negative regulation of caspase activity	5	0.389105	0.0530697	3.41306	0.447948
GO:0048667~cell morphogenesis involved in neuron differentiation	25	1.94553	0.0537417	1.46974	0.451217
GO:0043281~regulation of caspase activity	12	0.933852	0.0541272	1.86638	0.451677
GO:0010812~negative regulation of cell-substrate adhesion	4	0.311284	0.0539844	4.468	0.451761
GO:0045736~negative regulation of cyclin-dependent protein kinase activity	4	0.311284	0.0539844	4.468	0.451761
GO:0015012~heparan sulfate proteoglycan biosynthetic process	4	0.311284	0.0539844	4.468	0.451761
GO:0010559~regulation of glycoprotein biosynthetic process	4	0.311284	0.0539844	4.468	0.451761
GO:0051452~intracellular pH reduction	4	0.311284	0.0539844	4.468	0.451761
GO:0045648~positive regulation of erythrocyte differentiation	4	0.311284	0.0539844	4.468	0.451761
GO:0060324~face development	4	0.311284	0.0539844	4.468	0.451761
GO:0002244~hemopoietic progenitor cell differentiation	4	0.311284	0.0539844	4.468	0.451761
GO:0022409~positive regulation of cell-cell adhesion	4	0.311284	0.0539844	4.468	0.451761
GO:0043616~keratinocyte proliferation	4	0.311284	0.0539844	4.468	0.451761
GO:0030166~proteoglycan biosynthetic process	6	0.466926	0.0552883	2.83546	0.454989
GO:0051249~regulation of lymphocyte activation	19	1.4786	0.0552361	1.57739	0.455639
GO:0009199~ribonucleoside triphosphate metabolic process	16	1.24514	0.0552037	1.66604	0.456415
GO:0000280~nuclear division	26	2.02335	0.0551345	1.4521	0.456967
GO:0007067~mitosis	26	2.02335	0.0551345	1.4521	0.456967
GO:0032956~regulation of actin cytoskeleton organization	13	1.01167	0.0560731	1.79473	0.457858
GO:0000288~nuclear-transcribed mRNA catabolic process, deadenylation-dependent decay	3	0.233463	0.0559754	7.37221	0.458231
GO:0002246~healing during inflammatory response	3	0.233463	0.0559754	7.37221	0.458231
GO:0045634~regulation of melanocyte differentiation	3	0.233463	0.0559754	7.37221	0.458231
GO:0050932~regulation of pigment cell differentiation	3	0.233463	0.0559754	7.37221	0.458231
GO:0006402~mRNA catabolic process	8	0.622568	0.0565858	2.28596	0.460005
GO:0042633~hair cycle	8	0.622568	0.0565858	2.28596	0.460005
GO:0042303~molting cycle	8	0.622568	0.0565858	2.28596	0.460005
GO:0031399~regulation of protein modification process	33	2.56809	0.0569928	1.37448	0.460532
GO:0035108~limb morphogenesis	14	1.08949	0.0573906	1.73756	0.460998
GO:0035107~appendage morphogenesis	14	1.08949	0.0573906	1.73756	0.460998
GO:0050866~negative regulation of cell activation	10	0.77821	0.0569524	2.01426	0.461253
GO:0016049~cell growth	10	0.77821	0.0569524	2.01426	0.461253
GO:0009755~hormone-mediated signaling	9	0.700389	0.057376	2.1266	0.461871
GO:0010038~response to metal ion	17	1.32296	0.0587525	1.61922	0.468122
GO:0032269~negative regulation of cellular protein metabolic process	22	1.71206	0.0591773	1.50175	0.469657
GO:0006986~response to unfolded protein	11	0.856031	0.0604084	1.90362	0.474899
GO:0050678~regulation of epithelial cell proliferation	11	0.856031	0.0604084	1.90362	0.474899
GO:0070647~protein modification by small protein conjugation or removal	20	1.55642	0.0607898	1.53588	0.475179
GO:0000956~nuclear-transcribed mRNA catabolic process	7	0.544747	0.0606745	2.4574	0.475474
GO:0031334~positive regulation of protein complex assembly	7	0.544747	0.0606745	2.4574	0.475474
GO:0034622~cellular macromolecular complex assembly	35	2.72374	0.0603845	1.35234	0.475724
GO:0032868~response to insulin stimulus	14	1.08949	0.0612887	1.72018	0.477081
GO:0046626~regulation of insulin receptor signaling pathway	5	0.389105	0.0630534	3.23342	0.483241
GO:0042306~regulation of protein import into nucleus	8	0.622568	0.0627829	2.234	0.483632
GO:0008202~steroid metabolic process	24	1.8677	0.0626394	1.45984	0.483783
GO:0045444~fat cell differentiation	9	0.700389	0.062984	2.08647	0.483805
GO:0030834~regulation of actin filament depolymerization	6	0.466926	0.0634988	2.73045	0.484775
GO:0001952~regulation of cell-matrix adhesion	6	0.466926	0.0634988	2.73045	0.484775
GO:0048812~neuron projection morphogenesis	25	1.94553	0.0640962	1.44214	0.487138
GO:0048858~cell projection morphogenesis	28	2.17899	0.0649409	1.40423	0.490833
GO:0021700~developmental maturation	14	1.08949	0.0653598	1.70315	0.491226
GO:0042692~muscle cell differentiation	16	1.24514	0.0659417	1.62473	0.491557
GO:0043405~regulation of MAP kinase activity	18	1.40078	0.0653095	1.56855	0.491898
GO:0032990~cell part morphogenesis	29	2.25681	0.0658692	1.39189	0.492104
GO:0009141~nucleoside triphosphate metabolic process	17	1.32296	0.0657438	1.5945	0.492367
GO:0052548~regulation of endopeptidase activity	12	0.933852	0.0674665	1.7981	0.49691
GO:0010639~negative regulation of organelle organization	12	0.933852	0.0674665	1.7981	0.49691
GO:0046486~glycerolipid metabolic process	20	1.55642	0.0671567	1.51692	0.497136
GO:0035196~gene silencing by miRNA, production of miRNAs	4	0.311284	0.0677573	4.09567	0.497517
GO:0045851~pH reduction	4	0.311284	0.0677573	4.09567	0.497517
GO:0014068~positive regulation of phosphoinositide 3-kinase cascade	4	0.311284	0.0677573	4.09567	0.497517
GO:0008354~germ cell migration	4	0.311284	0.0677573	4.09567	0.497517
GO:0030832~regulation of actin filament length	10	0.77821	0.0674127	1.95032	0.49756
GO:0000079~regulation of cyclin-dependent protein kinase activity	9	0.700389	0.0689216	2.04784	0.501771
GO:0051250~negative regulation of lymphocyte activation	9	0.700389	0.0689216	2.04784	0.501771
GO:0032970~regulation of actin filament-based process	13	1.01167	0.0688436	1.73621	0.502296
GO:0006413~translational initiation	8	0.622568	0.0693769	2.18436	0.503212
GO:0000271~polysaccharide biosynthetic process	8	0.622568	0.0693769	2.18436	0.503212
GO:0009749~response to glucose stimulus	8	0.622568	0.0693769	2.18436	0.503212
GO:0043406~positive regulation of MAP kinase activity	14	1.08949	0.0696058	1.68645	0.503471
GO:0016485~protein processing	15	1.16732	0.0698934	1.64558	0.504032
GO:0009791~post-embryonic development	11	0.856031	0.0704083	1.85147	0.505757
GO:0000165~MAPKKK cascade	22	1.71206	0.0712672	1.4691	0.509222
GO:0019725~cellular homeostasis	48	3.73541	0.0721307	1.26561	0.512671
GO:0035051~cardiac cell differentiation	6	0.466926	0.0723555	2.63293	0.51288
GO:0007159~leukocyte adhesion	6	0.466926	0.0723555	2.63293	0.51288
GO:0051385~response to mineralocorticoid stimulus	5	0.389105	0.0739471	3.07175	0.519899
GO:0060349~bone morphogenesis	5	0.389105	0.0739471	3.07175	0.519899
GO:0051607~defense response to virus	5	0.389105	0.0739471	3.07175	0.519899
GO:0030203~glycosaminoglycan metabolic process	9	0.700389	0.0751908	2.0106	0.525095
GO:0001763~morphogenesis of a branching structure	11	0.856031	0.0757779	1.82645	0.527033
GO:0050865~regulation of cell activation	21	1.63424	0.0760635	1.47444	0.527496
GO:0042391~regulation of membrane potential	17	1.32296	0.0772472	1.5588	0.532277
GO:0006334~nucleosome assembly	12	0.933852	0.0774425	1.75529	0.53229
GO:0006163~purine nucleotide metabolic process	22	1.71206	0.0779019	1.4533	0.53356
GO:0032147~activation of protein kinase activity	15	1.16732	0.0784832	1.61671	0.535399
GO:0006401~RNA catabolic process	10	0.77821	0.0790031	1.89031	0.536018
GO:0030217~T cell differentiation	10	0.77821	0.0790031	1.89031	0.536018
GO:0048754~branching morphogenesis of a tube	10	0.77821	0.0790031	1.89031	0.536018
GO:0016053~organic acid biosynthetic process	19	1.4786	0.0789282	1.50615	0.536581
GO:0046394~carboxylic acid biosynthetic process	19	1.4786	0.0789282	1.50615	0.536581
GO:0007406~negative regulation of neuroblast proliferation	3	0.233463	0.079517	6.14351	0.537514
GO:0060395~SMAD protein signal transduction	3	0.233463	0.079517	6.14351	0.537514
GO:0014911~positive regulation of smooth muscle cell migration	3	0.233463	0.079517	6.14351	0.537514
GO:0006661~phosphatidylinositol biosynthetic process	3	0.233463	0.079517	6.14351	0.537514
GO:0002694~regulation of leukocyte activation	20	1.55642	0.0812199	1.48036	0.544501
GO:0010522~regulation of calcium ion transport into cytosol	6	0.466926	0.0818502	2.54214	0.545569
GO:0032272~negative regulation of protein polymerization	6	0.466926	0.0818502	2.54214	0.545569
GO:0030856~regulation of epithelial cell differentiation	6	0.466926	0.0818502	2.54214	0.545569
GO:0043393~regulation of protein binding	6	0.466926	0.0818502	2.54214	0.545569
GO:0002764~immune response-regulating signal transduction	9	0.700389	0.0817919	1.9747	0.546213
GO:0048771~tissue remodeling	9	0.700389	0.0817919	1.9747	0.546213
GO:0060537~muscle tissue development	16	1.24514	0.0823135	1.57274	0.546773
GO:0014066~regulation of phosphoinositide 3-kinase cascade	4	0.311284	0.0829433	3.78062	0.547817
GO:0031050~dsRNA fragmentation	4	0.311284	0.0829433	3.78062	0.547817
GO:0031113~regulation of microtubule polymerization	4	0.311284	0.0829433	3.78062	0.547817
GO:0048384~retinoic acid receptor signaling pathway	4	0.311284	0.0829433	3.78062	0.547817
GO:0045730~respiratory burst	4	0.311284	0.0829433	3.78062	0.547817
GO:0046777~protein amino acid autophosphorylation	12	0.933852	0.0827601	1.73464	0.547893
GO:0070271~protein complex biogenesis	51	3.96887	0.0831738	1.24087	0.547954
GO:0006461~protein complex assembly	51	3.96887	0.0831738	1.24087	0.547954
GO:0051302~regulation of cell division	8	0.622568	0.0837572	2.09141	0.549676
GO:0009746~response to hexose stimulus	8	0.622568	0.0837572	2.09141	0.549676
GO:0034284~response to monosaccharide stimulus	8	0.622568	0.0837572	2.09141	0.549676
GO:0006914~autophagy	7	0.544747	0.0842115	2.2634	0.550808
GO:0035295~tube development	25	1.94553	0.0854229	1.39625	0.555285
GO:0006024~glycosaminoglycan biosynthetic process	5	0.389105	0.0857235	2.92548	0.555712
GO:0010466~negative regulation of peptidase activity	5	0.389105	0.0857235	2.92548	0.555712
GO:0048169~regulation of long-term neuronal synaptic plasticity	5	0.389105	0.0857235	2.92548	0.555712
GO:0010883~regulation of lipid storage	5	0.389105	0.0857235	2.92548	0.555712
GO:0010876~lipid localization	19	1.4786	0.0867693	1.48696	0.559394
GO:0032259~methylation	11	0.856031	0.0872623	1.77838	0.560641
GO:0002443~leukocyte mediated immunity	12	0.933852	0.0882986	1.71447	0.564219
GO:0052547~regulation of peptidase activity	12	0.933852	0.0882986	1.71447	0.564219
GO:0030336~negative regulation of cell migration	9	0.700389	0.0887246	1.94005	0.565152
GO:0002695~negative regulation of leukocyte activation	9	0.700389	0.0887246	1.94005	0.565152
GO:0040008~regulation of growth	36	2.80156	0.0897944	1.29716	0.568814
GO:0060562~epithelial tube morphogenesis	10	0.77821	0.0917312	1.83388	0.574277
GO:0044270~nitrogen compound catabolic process	10	0.77821	0.0917312	1.83388	0.574277
GO:0032582~negative regulation of gene-specific transcription	8	0.622568	0.0915404	2.04784	0.57437
GO:0042990~regulation of transcription factor import into nucleus	6	0.466926	0.0919707	2.4574	0.574386
GO:0045638~negative regulation of myeloid cell differentiation	6	0.466926	0.0919707	2.4574	0.574386
GO:0045768~positive regulation of anti-apoptosis	6	0.466926	0.0919707	2.4574	0.574386
GO:0035239~tube morphogenesis	16	1.24514	0.091401	1.54797	0.574678
GO:0050863~regulation of T cell activation	15	1.16732	0.0925947	1.57526	0.576085
GO:0046700~heterocycle catabolic process	11	0.856031	0.0933778	1.75529	0.578422
GO:0032496~response to lipopolysaccharide	11	0.856031	0.0933778	1.75529	0.578422
GO:0031497~chromatin assembly	12	0.933852	0.094058	1.69476	0.579441
GO:0051028~mRNA transport	12	0.933852	0.094058	1.69476	0.579441
GO:0051251~positive regulation of lymphocyte activation	13	1.01167	0.0940388	1.64671	0.580241
GO:0048729~tissue morphogenesis	21	1.63424	0.0947413	1.43348	0.581336
GO:0034656~nucleobase, nucleoside and nucleotide catabolic process	9	0.700389	0.0959872	1.90661	0.585474
GO:0034655~nucleobase, nucleoside, nucleotide and nucleic acid catabolic process	9	0.700389	0.0959872	1.90661	0.585474
GO:0016197~endosome transport	9	0.700389	0.0959872	1.90661	0.585474
GO:0006650~glycerophospholipid metabolic process	15	1.16732	0.0976281	1.56191	0.591118
GO:0001508~regulation of action potential	10	0.77821	0.0985208	1.80691	0.592009
GO:0046474~glycerophospholipid biosynthetic process	10	0.77821	0.0985208	1.80691	0.592009
GO:0060675~ureteric bud morphogenesis	5	0.389105	0.0983477	2.7925	0.592201
GO:0051693~actin filament capping	5	0.389105	0.0983477	2.7925	0.592201
GO:0045682~regulation of epidermis development	5	0.389105	0.0983477	2.7925	0.592201
GO:0001658~branching involved in ureteric bud morphogenesis	5	0.389105	0.0983477	2.7925	0.592201
GO:0008633~activation of pro-apoptotic gene products	5	0.389105	0.0983477	2.7925	0.592201
GO:0007389~pattern specification process	29	2.25681	0.0982653	1.33454	0.59275
GO:0016236~macroautophagy	4	0.311284	0.0994337	3.51057	0.594698
GO:0030201~heparan sulfate proteoglycan metabolic process	4	0.311284	0.0994337	3.51057	0.594698
GO:0010171~body morphogenesis	4	0.311284	0.0994337	3.51057	0.594698
GO:0030279~negative regulation of ossification	4	0.311284	0.0994337	3.51057	0.594698
GO:0051453~regulation of intracellular pH	4	0.311284	0.0994337	3.51057	0.594698
GO:0060322~head development	4	0.311284	0.0994337	3.51057	0.594698
GO:0042992~negative regulation of transcription factor import into nucleus	4	0.311284	0.0994337	3.51057	0.594698
GO:0007163~establishment or maintenance of cell polarity	8	0.622568	0.0997141	2.00604	0.594919

## Sheet: 0.005
GO Term	Count	%	PValue	FE	Benjamini
GO:0010941~regulation of cell death	100	10.1112	5.60894e-11	1.96901	6.08196e-08
GO:0043067~regulation of programmed cell death	100	10.1112	4.60162e-11	1.97629	7.48453e-08
GO:0042981~regulation of apoptosis	100	10.1112	2.54133e-11	1.99595	8.26696e-08
GO:0010033~response to organic substance	89	8.99899	5.74584e-10	1.98089	4.6728e-07
GO:0006357~regulation of transcription from RNA polymerase II promoter	87	8.79676	4.25806e-09	1.9204	1.97878e-06
GO:0006468~protein amino acid phosphorylation	82	8.2912	3.73423e-09	1.97285	2.02457e-06
GO:0006796~phosphate metabolic process	107	10.819	6.06725e-09	1.76472	2.19297e-06
GO:0006793~phosphorus metabolic process	107	10.819	6.06725e-09	1.76472	2.19297e-06
GO:0008219~cell death	86	8.69565	5.43387e-09	1.91944	2.20955e-06
GO:0016265~death	87	8.79676	3.49259e-09	1.92835	2.27228e-06
GO:0016310~phosphorylation	89	8.99899	8.67937e-08	1.78528	2.3528e-05
GO:0042127~regulation of cell proliferation	88	8.89788	8.28964e-08	1.79438	2.45144e-05
GO:0008285~negative regulation of cell proliferation	51	5.15672	7.54597e-08	2.26709	2.45467e-05
GO:0043065~positive regulation of apoptosis	57	5.7634	1.05966e-07	2.12722	2.46217e-05
GO:0012501~programmed cell death	73	7.38119	9.84729e-08	1.91729	2.46407e-05
GO:0006915~apoptosis	72	7.28008	1.17439e-07	1.9193	2.54683e-05
GO:0043068~positive regulation of programmed cell death	57	5.7634	1.34378e-07	2.11248	2.73203e-05
GO:0010942~positive regulation of cell death	57	5.7634	1.58428e-07	2.10277	3.03153e-05
GO:0046907~intracellular transport	74	7.48231	8.07556e-07	1.80748	0.000145933
GO:0010629~negative regulation of gene expression	61	6.16785	8.54022e-07	1.94225	0.000146207
GO:0016481~negative regulation of transcription	57	5.7634	9.20544e-07	1.99282	0.000149715
GO:0007167~enzyme linked receptor protein signaling pathway	46	4.65116	1.4505e-06	2.15843	0.000224665
GO:0007049~cell cycle	82	8.2912	2.4493e-06	1.69574	0.000362097
GO:0045893~positive regulation of transcription, DNA-dependent	57	5.7634	3.07425e-06	1.91762	0.000399942
GO:0031327~negative regulation of cellular biosynthetic process	64	6.47118	3.26541e-06	1.83073	0.00040847
GO:0045934~negative regulation of nucleobase, nucleoside, nucleotide and nucleic acid metabolic process	60	6.06673	3.03512e-06	1.88056	0.000411301
GO:0010558~negative regulation of macromolecule biosynthetic process	63	6.37007	2.91838e-06	1.84824	0.000412676
GO:0010605~negative regulation of macromolecule metabolic process	78	7.88675	3.65394e-06	1.70531	0.000440137
GO:0051254~positive regulation of RNA metabolic process	57	5.7634	3.9268e-06	1.90167	0.000456107
GO:0051172~negative regulation of nitrogen compound metabolic process	60	6.06673	4.66035e-06	1.8552	0.000522627
GO:0070482~response to oxygen levels	25	2.52781	5.95241e-06	2.84529	0.000645233
GO:0009890~negative regulation of biosynthetic process	64	6.47118	6.73894e-06	1.79239	0.000706907
GO:0001666~response to hypoxia	24	2.42669	8.0237e-06	2.87417	0.000790633
GO:0045941~positive regulation of transcription	63	6.37007	7.89362e-06	1.79253	0.000802117
GO:0045892~negative regulation of transcription, DNA-dependent	45	4.55005	9.849e-06	2.02847	0.000941879
GO:0010628~positive regulation of gene expression	64	6.47118	1.01768e-05	1.76771	0.000945421
GO:0007242~intracellular signaling cascade	116	11.729	1.17809e-05	1.48209	0.00106398
GO:0045935~positive regulation of nucleobase, nucleoside, nucleotide and nucleic acid metabolic process	67	6.77452	1.42441e-05	1.72304	0.00125155
GO:0051253~negative regulation of RNA metabolic process	45	4.55005	1.4982e-05	1.99485	0.00128173
GO:0033554~cellular response to stress	62	6.26896	1.72627e-05	1.75785	0.00143886
GO:0043066~negative regulation of apoptosis	44	4.44894	1.90205e-05	1.9946	0.00154566
GO:0000122~negative regulation of transcription from RNA polymerase II promoter	36	3.64004	2.116e-05	2.17184	0.00163757
GO:0051173~positive regulation of nitrogen compound metabolic process	68	6.87563	2.10552e-05	1.69445	0.00166917
GO:0043069~negative regulation of programmed cell death	44	4.44894	2.68801e-05	1.96682	0.00203147
GO:0060548~negative regulation of cell death	44	4.44894	2.86438e-05	1.96135	0.00211548
GO:0051789~response to protein stimulus	20	2.02224	2.96793e-05	2.99952	0.00214321
GO:0010557~positive regulation of macromolecule biosynthetic process	68	6.87563	3.40713e-05	1.66854	0.00240658
GO:0002474~antigen processing and presentation of peptide antigen via MHC class I	8	0.808898	3.95322e-05	7.55174	0.00273245
GO:0006917~induction of apoptosis	40	4.04449	4.31818e-05	2.00593	0.00292225
GO:0012502~induction of programmed cell death	40	4.04449	4.58923e-05	1.99968	0.00292299
GO:0070727~cellular macromolecule localization	48	4.85339	4.52208e-05	1.86057	0.00293781
GO:0009725~response to hormone stimulus	44	4.44894	4.51829e-05	1.92394	0.00299517
GO:0016044~membrane organization	45	4.55005	5.28196e-05	1.89537	0.00329891
GO:0016192~vesicle-mediated transport	61	6.16785	5.47817e-05	1.69947	0.0033568
GO:0009057~macromolecule catabolic process	77	7.78564	5.83079e-05	1.58214	0.00350645
GO:0009891~positive regulation of biosynthetic process	70	7.07786	6.94456e-05	1.61629	0.00409911
GO:0034613~cellular protein localization	47	4.75228	7.69889e-05	1.83511	0.00446241
GO:0010604~positive regulation of macromolecule metabolic process	82	8.2912	9.05361e-05	1.53546	0.00515382
GO:0009719~response to endogenous stimulus	46	4.65116	0.000108996	1.82267	0.00609486
GO:0032880~regulation of protein localization	22	2.22447	0.000121607	2.55829	0.00646444
GO:0010608~posttranscriptional regulation of gene expression	29	2.93225	0.000119048	2.20557	0.0065427
GO:0045944~positive regulation of transcription from RNA polymerase II promoter	43	4.34783	0.0001212	1.85995	0.0065499
GO:0031328~positive regulation of cellular biosynthetic process	68	6.87563	0.000139077	1.59303	0.00727099
GO:0030163~protein catabolic process	63	6.37007	0.00014693	1.62538	0.00755855
GO:0051270~regulation of cell motion	27	2.73003	0.000160934	2.24498	0.00814725
GO:0030036~actin cytoskeleton organization	30	3.03337	0.000164534	2.13019	0.00820115
GO:0045449~regulation of transcription	204	20.6269	0.00017725	1.25862	0.008699
GO:0043549~regulation of kinase activity	41	4.1456	0.000216845	1.84298	0.0104742
GO:0051252~regulation of RNA metabolic process	149	15.0657	0.0002328	1.31885	0.0110762
GO:0051338~regulation of transferase activity	42	4.24671	0.000257324	1.81181	0.0120598
GO:0043488~regulation of mRNA stability	8	0.808898	0.0002634	5.83544	0.0121675
GO:0006886~intracellular protein transport	42	4.24671	0.000289098	1.80212	0.0131601
GO:0006325~chromatin organization	42	4.24671	0.000358049	1.78305	0.0160495
GO:0044265~cellular macromolecule catabolic process	69	6.97674	0.000413897	1.52727	0.0182786
GO:0045859~regulation of protein kinase activity	39	3.94338	0.000438885	1.81406	0.0191124
GO:0006916~anti-apoptosis	27	2.73003	0.000455411	2.10331	0.0195633
GO:0043487~regulation of RNA stability	8	0.808898	0.000479109	5.34915	0.0203031
GO:0030029~actin filament-based process	30	3.03337	0.000491056	1.99761	0.0205368
GO:0006511~ubiquitin-dependent protein catabolic process	30	3.03337	0.000525733	1.98935	0.0214211
GO:0051603~proteolysis involved in cellular protein catabolic process	59	5.96562	0.000521115	1.578	0.0215043
GO:0032870~cellular response to hormone stimulus	20	2.02224	0.000569666	2.41315	0.0229043
GO:0044257~cellular protein catabolic process	59	5.96562	0.000590238	1.57015	0.0234324
GO:0034330~cell junction organization	12	1.21335	0.000670225	3.37841	0.0262466
GO:0007265~Ras protein signal transduction	17	1.71891	0.000744364	2.59816	0.0284253
GO:0007169~transmembrane receptor protein tyrosine kinase signaling pathway	28	2.83114	0.000737391	2.00593	0.0284971
GO:0048534~hemopoietic or lymphoid organ development	31	3.13448	0.000799787	1.91335	0.0301565
GO:0010627~regulation of protein kinase cascade	30	3.03337	0.000834822	1.93343	0.031097
GO:0007184~SMAD protein nuclear translocation	5	0.505561	0.000852066	10.0297	0.0313704
GO:0042493~response to drug	27	2.73003	0.000935551	2.00593	0.034008
GO:0001944~vasculature development	30	3.03337	0.000948258	1.91802	0.0340815
GO:0032570~response to progesterone stimulus	7	0.707786	0.0010401	5.61661	0.0357455
GO:0002520~immune system development	32	3.23559	0.00102951	1.86057	0.0357656
GO:0006974~response to DNA damage stimulus	40	4.04449	0.00101018	1.72091	0.0358716
GO:0051272~positive regulation of cell motion	16	1.6178	0.00102755	2.61999	0.036084
GO:0034097~response to cytokine stimulus	14	1.41557	0.00110239	2.84385	0.0374513
GO:0042325~regulation of phosphorylation	47	4.75228	0.00126348	1.61852	0.0423678
GO:0051098~regulation of binding	21	2.12336	0.00129009	2.20259	0.0428005
GO:0048002~antigen processing and presentation of peptide antigen	8	0.808898	0.00131762	4.58499	0.0432538
GO:0032386~regulation of intracellular transport	13	1.31446	0.00133198	2.93827	0.0432785
GO:0001568~blood vessel development	29	2.93225	0.00135952	1.89949	0.0437178
GO:0016055~Wnt receptor signaling pathway	19	1.92113	0.00148584	2.29249	0.0467626
GO:0000902~cell morphogenesis	38	3.84226	0.00150054	1.71293	0.0467628
GO:0043632~modification-dependent macromolecule catabolic process	55	5.56117	0.00148164	1.53765	0.0470888
GO:0019941~modification-dependent protein catabolic process	55	5.56117	0.00148164	1.53765	0.0470888
GO:0008380~RNA splicing	32	3.23559	0.00163374	1.80816	0.0480561
GO:0019220~regulation of phosphate metabolic process	48	4.85339	0.00162029	1.5882	0.0481042
GO:0051174~regulation of phosphorus metabolic process	48	4.85339	0.00162029	1.5882	0.0481042
GO:0051276~chromosome organization	48	4.85339	0.00162029	1.5882	0.0481042
GO:0032583~regulation of gene-specific transcription	19	1.92113	0.00161926	2.27538	0.0485167
GO:0006397~mRNA processing	35	3.53893	0.00166936	1.74972	0.0486395
GO:0030097~hemopoiesis	28	2.83114	0.00161662	1.90393	0.0488893
GO:0051271~negative regulation of cell motion	12	1.21335	0.00159159	3.05666	0.0490621
GO:0016071~mRNA metabolic process	39	3.94338	0.00161123	1.69149	0.0491872
GO:0007050~cell cycle arrest	16	1.6178	0.00172012	2.49281	0.049638
GO:0022402~cell cycle process	54	5.46006	0.00177077	1.53374	0.0506148
GO:0043525~positive regulation of neuron apoptosis	7	0.707786	0.00179908	5.10601	0.0509564
GO:0007010~cytoskeleton organization	44	4.44894	0.00182656	1.61947	0.0512695
GO:0030334~regulation of cell migration	22	2.22447	0.00188255	2.08902	0.0523495
GO:0006355~regulation of transcription, DNA-dependent	140	14.1557	0.00198846	1.26714	0.0547477
GO:0006350~transcription	162	16.3802	0.00218216	1.23736	0.0594227
GO:0043122~regulation of I-kappaB kinase/NF-kappaB cascade	16	1.6178	0.0025225	2.39962	0.0678139
GO:0006897~endocytosis	26	2.62892	0.00258909	1.89652	0.0689741
GO:0010324~membrane invagination	26	2.62892	0.00258909	1.89652	0.0689741
GO:0009991~response to extracellular stimulus	26	2.62892	0.00258909	1.89652	0.0689741
GO:0007264~small GTPase mediated signal transduction	33	3.3367	0.00261158	1.73628	0.0689886
GO:0043193~positive regulation of gene-specific transcription	14	1.41557	0.00270398	2.58235	0.0707706
GO:0009968~negative regulation of signal transduction	26	2.62892	0.00275231	1.88794	0.0714174
GO:0046822~regulation of nucleocytoplasmic transport	11	1.11223	0.00282239	3.04348	0.0725927
GO:0000375~RNA splicing, via transesterification reactions	20	2.02224	0.00304897	2.09771	0.076392
GO:0000398~nuclear mRNA splicing, via spliceosome	20	2.02224	0.00304897	2.09771	0.076392
GO:0000377~RNA splicing, via transesterification reactions with bulged adenosine as nucleophile	20	2.02224	0.00304897	2.09771	0.076392
GO:0032268~regulation of cellular protein metabolic process	46	4.65116	0.00301525	1.55735	0.0767592
GO:0060070~Wnt receptor signaling pathway through beta-catenin	6	0.606673	0.00304457	5.66381	0.076877
GO:0032989~cellular component morphogenesis	40	4.04449	0.00312428	1.61687	0.0776102
GO:0044092~negative regulation of molecular function	35	3.53893	0.00319252	1.68162	0.0786401
GO:0016311~dephosphorylation	20	2.02224	0.00328128	2.08408	0.0795387
GO:0030335~positive regulation of cell migration	14	1.41557	0.00331447	2.52432	0.0797188
GO:0010648~negative regulation of cell communication	28	2.83114	0.00328079	1.81181	0.080123
GO:0051101~regulation of DNA binding	17	1.71891	0.00336708	2.2546	0.0803412
GO:0070201~regulation of establishment of protein localization	17	1.71891	0.00336708	2.2546	0.0803412
GO:0014070~response to organic cyclic substance	17	1.71891	0.00336708	2.2546	0.0803412
GO:0065003~macromolecular complex assembly	60	6.06673	0.0035299	1.44789	0.0834553
GO:0016568~chromatin modification	30	3.03337	0.00356985	1.75702	0.0837536
GO:0010740~positive regulation of protein kinase cascade	21	2.12336	0.00367262	2.01794	0.0842461
GO:0006612~protein targeting to membrane	8	0.808898	0.00362361	3.89029	0.0843553
GO:0043523~regulation of neuron apoptosis	14	1.41557	0.00365924	2.49627	0.0845467
GO:0043254~regulation of protein complex assembly	14	1.41557	0.00365924	2.49627	0.0845467
GO:0008284~positive regulation of cell proliferation	41	4.1456	0.00372138	1.58924	0.0847217
GO:0045637~regulation of myeloid cell differentiation	12	1.21335	0.00376583	2.75099	0.0850973
GO:0043244~regulation of protein complex disassembly	10	1.01112	0.0038464	3.14656	0.0862429
GO:0016477~cell migration	30	3.03337	0.00396121	1.74429	0.0875027
GO:0048705~skeletal system morphogenesis	16	1.6178	0.00393775	2.29249	0.0876003
GO:0051056~regulation of small GTPase mediated signal transduction	28	2.83114	0.00408549	1.78305	0.0895205
GO:0051347~positive regulation of transferase activity	27	2.73003	0.00413131	1.80534	0.0898763
GO:0051090~regulation of transcription factor activity	15	1.51668	0.00459336	2.33701	0.0987785
GO:0006351~transcription, DNA-dependent	31	3.13448	0.00474065	1.70367	0.100465
GO:0030030~cell projection organization	37	3.74115	0.00472037	1.61347	0.10071
GO:0006898~receptor-mediated endocytosis	10	1.01112	0.00501503	3.02782	0.102012
GO:0033157~regulation of intracellular protein transport	10	1.01112	0.00501503	3.02782	0.102012
GO:0043009~chordate embryonic development	34	3.43782	0.00500768	1.64838	0.102509
GO:0006417~regulation of translation	18	1.82002	0.00495365	2.10842	0.102748
GO:0014910~regulation of smooth muscle cell migration	5	0.505561	0.00492879	6.68644	0.102912
GO:0008104~protein localization	75	7.58342	0.00499985	1.36458	0.103002
GO:0000278~mitotic cell cycle	37	3.74115	0.00513447	1.60474	0.103034
GO:0045216~cell-cell junction organization	8	0.808898	0.00511902	3.66799	0.103375
GO:0033674~positive regulation of kinase activity	26	2.62892	0.0049219	1.80621	0.103437
GO:0009967~positive regulation of signal transduction	31	3.13448	0.00542305	1.68634	0.107853
GO:0030182~neuron differentiation	42	4.24671	0.00580844	1.5388	0.112354
GO:0031668~cellular response to extracellular stimulus	11	1.11223	0.00585732	2.75816	0.11258
GO:0032774~RNA biosynthetic process	31	3.13448	0.0057527	1.68065	0.11267
GO:0006366~transcription from RNA polymerase II promoter	26	2.62892	0.00580016	1.78305	0.112871
GO:0009792~embryonic development ending in birth or egg hatching	34	3.43782	0.00573078	1.63357	0.112942
GO:0044093~positive regulation of molecular function	53	5.35895	0.00594322	1.45139	0.11347
GO:0043933~macromolecular complex subunit organization	62	6.26896	0.00615744	1.40133	0.116642
GO:0045860~positive regulation of protein kinase activity	25	2.52781	0.00619905	1.79904	0.116708
GO:0046649~lymphocyte activation	23	2.32558	0.00627753	1.85473	0.117423
GO:0030522~intracellular receptor-mediated signaling pathway	12	1.21335	0.00643365	2.56759	0.119487
GO:0001701~in utero embryonic development	21	2.12336	0.00661485	1.91475	0.121271
GO:0007173~epidermal growth factor receptor signaling pathway	7	0.707786	0.00660201	4.01186	0.121733
GO:0043123~positive regulation of I-kappaB kinase/NF-kappaB cascade	14	1.41557	0.00696739	2.31613	0.125918
GO:0032365~intracellular lipid transport	4	0.404449	0.00695821	9.16997	0.126462
GO:0002521~leukocyte differentiation	17	1.71891	0.00732143	2.08249	0.131175
GO:0048193~Golgi vesicle transport	17	1.71891	0.00732143	2.08249	0.131175
GO:0006469~negative regulation of protein kinase activity	13	1.31446	0.00744224	2.39789	0.132471
GO:0040017~positive regulation of locomotion	14	1.41557	0.00758941	2.29249	0.134185
GO:0006605~protein targeting	24	2.42669	0.00780647	1.79134	0.137021
GO:0051170~nuclear import	13	1.31446	0.00814418	2.37065	0.141019
GO:0051017~actin filament bundle formation	6	0.606673	0.00813893	4.58499	0.141684
GO:0015031~protein transport	65	6.5723	0.00828379	1.36888	0.141766
GO:0045596~negative regulation of cell differentiation	24	2.42669	0.00824049	1.78305	0.141818
GO:0006470~protein amino acid dephosphorylation	17	1.71891	0.00844197	2.05118	0.142787
GO:0040012~regulation of locomotion	22	2.22447	0.0084106	1.83877	0.143033
GO:0048545~response to steroid hormone stimulus	22	2.22447	0.0084106	1.83877	0.143033
GO:0030278~regulation of ossification	12	1.21335	0.00863358	2.46884	0.145044
GO:0051130~positive regulation of cellular component organization	21	2.12336	0.00894461	1.86186	0.149116
GO:0030518~steroid hormone receptor signaling pathway	10	1.01112	0.00914178	2.7668	0.151384
GO:0001558~regulation of cell growth	22	2.22447	0.00941969	1.81981	0.154847
GO:0051674~localization of cell	31	3.13448	0.00949315	1.62043	0.155182
GO:0048870~cell motility	31	3.13448	0.00949315	1.62043	0.155182
GO:0000904~cell morphogenesis involved in differentiation	26	2.62892	0.00971462	1.70997	0.156953
GO:0033673~negative regulation of kinase activity	13	1.31446	0.00970265	2.31796	0.157551
GO:0045184~establishment of protein localization	65	6.5723	0.00988601	1.35642	0.158719
GO:0022407~regulation of cell-cell adhesion	6	0.606673	0.0100036	4.37658	0.159674
GO:0048538~thymus development	6	0.606673	0.0100036	4.37658	0.159674
GO:0051493~regulation of cytoskeleton organization	17	1.71891	0.0103751	2.00593	0.164316
GO:0032535~regulation of cellular component size	28	2.83114	0.0105309	1.65804	0.165778
GO:0007033~vacuole organization	8	0.808898	0.0108417	3.20949	0.169442
GO:0031110~regulation of microtubule polymerization or depolymerization	7	0.707786	0.011011	3.62362	0.171046
GO:0051223~regulation of protein transport	15	1.51668	0.0111396	2.11151	0.172057
GO:0030098~lymphocyte differentiation	14	1.41557	0.0113849	2.18121	0.173073
GO:0007178~transmembrane receptor protein serine/threonine kinase signaling pathway	14	1.41557	0.0113849	2.18121	0.173073
GO:0045786~negative regulation of cell cycle	12	1.21335	0.0113752	2.3774	0.173742
GO:0042110~T cell activation	16	1.6178	0.0115698	2.03777	0.174025
GO:0046578~regulation of Ras protein signal transduction	23	2.32558	0.0115211	1.75758	0.174155
GO:0007179~transforming growth factor beta receptor signaling pathway	10	1.01112	0.0113671	2.67457	0.174442
GO:0048255~mRNA stabilization	5	0.505561	0.0117052	5.34915	0.175081
GO:0043489~RNA stabilization	5	0.505561	0.0117052	5.34915	0.175081
GO:0048514~blood vessel morphogenesis	23	2.32558	0.0121343	1.74925	0.180098
GO:0043242~negative regulation of protein complex disassembly	8	0.808898	0.0123907	3.13121	0.18273
GO:0007015~actin filament organization	11	1.11223	0.0132861	2.45169	0.193776
GO:0030031~cell projection assembly	12	1.21335	0.0135423	2.32011	0.194556
GO:0010551~regulation of specific transcription from RNA polymerase II promoter	13	1.31446	0.013505	2.21933	0.194924
GO:0006928~cell motion	43	4.34783	0.0134953	1.45272	0.195658
GO:0010647~positive regulation of cell communication	32	3.23559	0.0138415	1.56085	0.197562
GO:0007243~protein kinase cascade	35	3.53893	0.0145869	1.518	0.205316
GO:0001892~embryonic placenta development	6	0.606673	0.0145689	4.01186	0.20597
GO:0006334~nucleosome assembly	12	1.21335	0.0147364	2.29249	0.206319
GO:0022612~gland morphogenesis	5	0.505561	0.0148523	5.01483	0.206892
GO:0051129~negative regulation of cellular component organization	17	1.71891	0.0152808	1.92117	0.210444
GO:0043085~positive regulation of catalytic activity	46	4.65116	0.0152359	1.41958	0.210772
GO:0016567~protein ubiquitination	15	1.51668	0.0158581	2.02279	0.215721
GO:0051348~negative regulation of transferase activity	13	1.31446	0.0157876	2.17309	0.215757
GO:0001889~liver development	9	0.91001	0.0159848	2.72504	0.216362
GO:0045321~leukocyte activation	25	2.52781	0.0161088	1.65779	0.216964
GO:0033043~regulation of organelle organization	23	2.32558	0.0163823	1.70088	0.219341
GO:0010035~response to inorganic substance	22	2.22447	0.0168473	1.72217	0.223949
GO:0032446~protein modification by small protein conjugation	16	1.6178	0.0171996	1.94515	0.225372
GO:0006606~protein import into nucleus	12	1.21335	0.0173603	2.23918	0.225445
GO:0050680~negative regulation of epithelial cell proliferation	6	0.606673	0.0173013	3.85139	0.225654
GO:0006913~nucleocytoplasmic transport	18	1.82002	0.0171909	1.85163	0.226169
GO:0000060~protein import into nucleus, translocation	7	0.707786	0.0171766	3.30389	0.226907
GO:0042306~regulation of protein import into nucleus	8	0.808898	0.017987	2.91772	0.231713
GO:0031497~chromatin assembly	12	1.21335	0.0187959	2.21344	0.239921
GO:0007565~female pregnancy	14	1.41557	0.0189885	2.0424	0.241146
GO:0051169~nuclear transport	18	1.82002	0.0192616	1.82819	0.243248
GO:0051494~negative regulation of cytoskeleton organization	9	0.91001	0.0197035	2.62595	0.246245
GO:0031334~positive regulation of protein complex assembly	7	0.707786	0.0196712	3.20949	0.246825
GO:0043433~negative regulation of transcription factor activity	8	0.808898	0.0201931	2.85288	0.250631
GO:0045766~positive regulation of angiogenesis	6	0.606673	0.0203525	3.70326	0.251412
GO:0030325~adrenal gland development	4	0.404449	0.0207289	6.41898	0.253564
GO:0048732~gland development	16	1.6178	0.0207035	1.90192	0.254233
GO:0031667~response to nutrient levels	21	2.12336	0.0211101	1.71064	0.256665
GO:0032909~regulation of transforming growth factor-beta2 production	3	0.303337	0.0213402	12.0356	0.258144
GO:0030521~androgen receptor signaling pathway	7	0.707786	0.0224014	3.12034	0.26823
GO:0001837~epithelial to mesenchymal transition	5	0.505561	0.0226236	4.45762	0.268583
GO:0048701~embryonic cranial skeleton morphogenesis	5	0.505561	0.0226236	4.45762	0.268583
GO:0018108~peptidyl-tyrosine phosphorylation	8	0.808898	0.022581	2.79086	0.269111
GO:0030111~regulation of Wnt receptor signaling pathway	8	0.808898	0.022581	2.79086	0.269111
GO:0030155~regulation of cell adhesion	16	1.6178	0.023323	1.87415	0.274727
GO:0001952~regulation of cell-matrix adhesion	6	0.606673	0.023735	3.5661	0.277897
GO:0030336~negative regulation of cell migration	9	0.91001	0.024	2.53381	0.278589
GO:0010552~positive regulation of specific transcription from RNA polymerase II promoter	9	0.91001	0.024	2.53381	0.278589
GO:0034621~cellular macromolecular complex subunit organization	33	3.3367	0.023931	1.48338	0.278877
GO:0032271~regulation of protein polymerization	10	1.01112	0.0244389	2.35992	0.281956
GO:0001508~regulation of action potential	10	1.01112	0.0244389	2.35992	0.281956
GO:0034622~cellular macromolecular complex assembly	30	3.03337	0.0249789	1.51391	0.286268
GO:0065004~protein-DNA complex assembly	12	1.21335	0.0254271	2.11615	0.288646
GO:0008286~insulin receptor signaling pathway	7	0.707786	0.0253754	3.036	0.289134
GO:0006333~chromatin assembly or disassembly	15	1.51668	0.026406	1.89537	0.294052
GO:0051329~interphase of mitotic cell cycle	13	1.31446	0.0261089	2.02541	0.294201
GO:0022403~cell cycle phase	37	3.74115	0.0262389	1.43419	0.294445
GO:0006892~post-Golgi vesicle-mediated transport	9	0.91001	0.0263773	2.49012	0.294767
GO:0030308~negative regulation of cell growth	12	1.21335	0.0273207	2.09315	0.299646
GO:0006457~protein folding	19	1.92113	0.0272681	1.72261	0.300147
GO:0022409~positive regulation of cell-cell adhesion	4	0.404449	0.0272068	5.83544	0.300571
GO:0010559~regulation of glycoprotein biosynthetic process	4	0.404449	0.0272068	5.83544	0.300571
GO:0045736~negative regulation of cyclin-dependent protein kinase activity	4	0.404449	0.0272068	5.83544	0.300571
GO:0018212~peptidyl-tyrosine modification	8	0.808898	0.027927	2.67457	0.304241
GO:0051301~cell division	28	2.83114	0.0282454	1.52315	0.306157
GO:0019221~cytokine-mediated signaling pathway	10	1.01112	0.0289178	2.29249	0.31025
GO:0051100~negative regulation of binding	9	0.91001	0.0289136	2.44792	0.311212
GO:0034728~nucleosome organization	12	1.21335	0.0293138	2.07064	0.311804
GO:0043405~regulation of MAP kinase activity	16	1.6178	0.0292977	1.82099	0.312656
GO:0043434~response to peptide hormone stimulus	17	1.71891	0.0302848	1.77147	0.31939
GO:0010639~negative regulation of organelle organization	11	1.11223	0.0305144	2.15271	0.320395
GO:0044087~regulation of cellular component biogenesis	16	1.6178	0.0309532	1.80816	0.323207
GO:0034504~protein localization in nucleus	12	1.21335	0.031409	2.04861	0.325126
GO:0006986~response to unfolded protein	10	1.01112	0.03136	2.2602	0.325712
GO:0051325~interphase	13	1.31446	0.031782	1.96808	0.327312
GO:0017015~regulation of transforming growth factor beta receptor signaling pathway	7	0.707786	0.0320851	2.88031	0.328883
GO:0008213~protein amino acid alkylation	7	0.707786	0.0320851	2.88031	0.328883
GO:0006479~protein amino acid methylation	7	0.707786	0.0320851	2.88031	0.328883
GO:0051385~response to mineralocorticoid stimulus	5	0.505561	0.0324691	4.01186	0.331121
GO:0051607~defense response to virus	5	0.505561	0.0324691	4.01186	0.331121
GO:0001817~regulation of cytokine production	19	1.92113	0.0330908	1.68454	0.335323
GO:0050932~regulation of pigment cell differentiation	3	0.303337	0.0341102	9.62847	0.342751
GO:0045634~regulation of melanocyte differentiation	3	0.303337	0.0341102	9.62847	0.342751
GO:0000288~nuclear-transcribed mRNA catabolic process, deadenylation-dependent decay	3	0.303337	0.0341102	9.62847	0.342751
GO:0002246~healing during inflammatory response	3	0.303337	0.0341102	9.62847	0.342751
GO:0006654~phosphatidic acid biosynthetic process	3	0.303337	0.0341102	9.62847	0.342751
GO:0050866~negative regulation of cell activation	9	0.91001	0.0344798	2.36766	0.344756
GO:0040013~negative regulation of locomotion	9	0.91001	0.0344798	2.36766	0.344756
GO:0008354~germ cell migration	4	0.404449	0.0346329	5.34915	0.344981
GO:0014068~positive regulation of phosphoinositide 3-kinase cascade	4	0.404449	0.0346329	5.34915	0.344981
GO:0010888~negative regulation of lipid storage	4	0.404449	0.0346329	5.34915	0.344981
GO:0010876~lipid localization	17	1.71891	0.0353303	1.73762	0.349608
GO:0060341~regulation of cellular localization	24	2.42669	0.0360753	1.55298	0.352493
GO:0019725~cellular homeostasis	40	4.04449	0.0360269	1.37746	0.353134
GO:0042990~regulation of transcription factor import into nucleus	6	0.606673	0.0359704	3.20949	0.353714
GO:0045768~positive regulation of anti-apoptosis	6	0.606673	0.0359704	3.20949	0.353714
GO:0043392~negative regulation of DNA binding	8	0.808898	0.0374548	2.51725	0.362328
GO:0009615~response to virus	13	1.31446	0.0382889	1.91392	0.366717
GO:0033365~protein localization in organelle	16	1.6178	0.0382651	1.75862	0.367577
GO:0043086~negative regulation of catalytic activity	26	2.62892	0.039457	1.50626	0.372512
GO:0051726~regulation of cell cycle	30	3.03337	0.0393365	1.45445	0.372642
GO:0042391~regulation of membrane potential	15	1.51668	0.039266	1.79636	0.373153
GO:0001570~vasculogenesis	7	0.707786	0.0398528	2.73981	0.374455
GO:0006446~regulation of translational initiation	7	0.707786	0.0398528	2.73981	0.374455
GO:0051094~positive regulation of developmental process	26	2.62892	0.0408658	1.50084	0.377852
GO:0008637~apoptotic mitochondrial changes	6	0.606673	0.0407702	3.10596	0.37818
GO:0016050~vesicle organization	8	0.808898	0.0410522	2.46884	0.378193
GO:0002237~response to molecule of bacterial origin	11	1.11223	0.0405529	2.05258	0.378649
GO:0045765~regulation of angiogenesis	9	0.91001	0.0407299	2.29249	0.378921
GO:0000302~response to reactive oxygen species	10	1.01112	0.0425572	2.13966	0.388119
GO:0031113~regulation of microtubule polymerization	4	0.404449	0.0429909	4.93768	0.390196
GO:0045730~respiratory burst	4	0.404449	0.0429909	4.93768	0.390196
GO:0014066~regulation of phosphoinositide 3-kinase cascade	4	0.404449	0.0429909	4.93768	0.390196
GO:0045792~negative regulation of cell size	12	1.21335	0.0434951	1.94515	0.392756
GO:0008366~axon ensheathment	7	0.707786	0.0441461	2.67457	0.396326
GO:0007272~ensheathment of neurons	7	0.707786	0.0441461	2.67457	0.396326
GO:0070507~regulation of microtubule cytoskeleton organization	7	0.707786	0.0441461	2.67457	0.396326
GO:0045682~regulation of epidermis development	5	0.505561	0.0444583	3.64715	0.397478
GO:0008633~activation of pro-apoptotic gene products	5	0.505561	0.0444583	3.64715	0.397478
GO:0045930~negative regulation of mitotic cell cycle	5	0.505561	0.0444583	3.64715	0.397478
GO:0045444~fat cell differentiation	8	0.808898	0.0448668	2.42226	0.399294
GO:0008624~induction of apoptosis by extracellular signals	13	1.31446	0.045681	1.86265	0.403903
GO:0001936~regulation of endothelial cell proliferation	6	0.606673	0.0459394	3.0089	0.404637
GO:0009267~cellular response to starvation	6	0.606673	0.0459394	3.0089	0.404637
GO:0007507~heart development	21	2.12336	0.0469128	1.56743	0.410246
GO:0030217~T cell differentiation	9	0.91001	0.0476906	2.22195	0.414456
GO:0070271~protein complex biogenesis	42	4.24671	0.048052	1.33464	0.41583
GO:0006461~protein complex assembly	42	4.24671	0.048052	1.33464	0.41583
GO:0060395~SMAD protein signal transduction	3	0.303337	0.0490812	8.02372	0.416393
GO:0007406~negative regulation of neuroblast proliferation	3	0.303337	0.0490812	8.02372	0.416393
GO:0014911~positive regulation of smooth muscle cell migration	3	0.303337	0.0490812	8.02372	0.416393
GO:0045597~positive regulation of cell differentiation	22	2.22447	0.0483068	1.54168	0.41648
GO:0031175~neuron projection development	24	2.42669	0.0487204	1.50445	0.417132
GO:0032496~response to lipopolysaccharide	10	1.01112	0.0490523	2.08408	0.41724
GO:0051250~negative regulation of lymphocyte activation	8	0.808898	0.0489018	2.3774	0.417288
GO:0008629~induction of apoptosis by intracellular signals	8	0.808898	0.0489018	2.3774	0.417288
GO:0034599~cellular response to oxidative stress	7	0.707786	0.0487175	2.61238	0.418161
GO:0048666~neuron development	30	3.03337	0.0508501	1.42013	0.426858
GO:0033273~response to vitamin	9	0.91001	0.0514442	2.18829	0.429623
GO:0042992~negative regulation of transcription factor import into nucleus	4	0.404449	0.0522554	4.58499	0.43269
GO:0030279~negative regulation of ossification	4	0.404449	0.0522554	4.58499	0.43269
GO:0043406~positive regulation of MAP kinase activity	12	1.21335	0.0521086	1.88794	0.432806
GO:0051099~positive regulation of binding	10	1.01112	0.0525324	2.05737	0.433394
GO:0008361~regulation of cell size	20	2.02224	0.055512	1.558	0.45081
GO:0007409~axonogenesis	19	1.92113	0.0560308	1.5798	0.452904
GO:0031333~negative regulation of protein complex assembly	6	0.606673	0.0573952	2.8319	0.46005
GO:0000082~G1/S transition of mitotic cell cycle	8	0.808898	0.0576431	2.29249	0.460463
GO:0009612~response to mechanical stimulus	8	0.808898	0.0576431	2.29249	0.460463
GO:0042542~response to hydrogen peroxide	8	0.808898	0.0576431	2.29249	0.460463
GO:0009749~response to glucose stimulus	7	0.707786	0.0587045	2.49627	0.464612
GO:0051495~positive regulation of cytoskeleton organization	7	0.707786	0.0587045	2.49627	0.464612
GO:0006413~translational initiation	7	0.707786	0.0587045	2.49627	0.464612
GO:0006512~ubiquitin cycle	5	0.505561	0.0586005	3.34322	0.465064
GO:0030835~negative regulation of actin filament depolymerization	5	0.505561	0.0586005	3.34322	0.465064
GO:0006508~proteolysis	79	7.98787	0.0591592	1.2028	0.466214
GO:0032869~cellular response to insulin stimulus	9	0.91001	0.059509	2.12393	0.467193
GO:0006323~DNA packaging	13	1.31446	0.0600866	1.78305	0.468426
GO:0042770~DNA damage response, signal transduction	10	1.01112	0.0599667	2.00593	0.468789
GO:0043627~response to estrogen stimulus	12	1.21335	0.0617993	1.83399	0.47716
GO:0046627~negative regulation of insulin receptor signaling pathway	4	0.404449	0.062393	4.27932	0.477344
GO:0046854~phosphoinositide phosphorylation	4	0.404449	0.062393	4.27932	0.477344
GO:0046847~filopodium assembly	4	0.404449	0.062393	4.27932	0.477344
GO:0048667~cell morphogenesis involved in neuron differentiation	20	2.02224	0.0623533	1.53564	0.478173
GO:0050900~leukocyte migration	8	0.808898	0.0623531	2.25227	0.479228
GO:0002695~negative regulation of leukocyte activation	8	0.808898	0.0623531	2.25227	0.479228
GO:0030258~lipid modification	9	0.91001	0.0638233	2.09315	0.48321
GO:0043414~biopolymer methylation	9	0.91001	0.0638233	2.09315	0.48321
GO:0006984~ER-nuclear signaling pathway	6	0.606673	0.0636826	2.75099	0.483483
GO:0001501~skeletal system development	28	2.83114	0.0642625	1.40855	0.483536
GO:0048660~regulation of smooth muscle cell proliferation	7	0.707786	0.064123	2.442	0.483815
GO:0006482~protein amino acid demethylation	3	0.303337	0.0659305	6.87748	0.490524
GO:0010770~positive regulation of cell morphogenesis involved in differentiation	3	0.303337	0.0659305	6.87748	0.490524
GO:0007185~transmembrane receptor protein tyrosine phosphatase signaling pathway	3	0.303337	0.0659305	6.87748	0.490524
GO:0014065~phosphoinositide 3-kinase cascade	3	0.303337	0.0659305	6.87748	0.490524
GO:0008214~protein amino acid dealkylation	3	0.303337	0.0659305	6.87748	0.490524
GO:0010718~positive regulation of epithelial to mesenchymal transition	3	0.303337	0.0659305	6.87748	0.490524
GO:0033627~cell adhesion mediated by integrin	3	0.303337	0.0659305	6.87748	0.490524
GO:0046473~phosphatidic acid metabolic process	3	0.303337	0.0659305	6.87748	0.490524
GO:0006998~nuclear envelope organization	3	0.303337	0.0659305	6.87748	0.490524
GO:0006396~RNA processing	44	4.44894	0.0657421	1.29084	0.490553
GO:0032273~positive regulation of protein polymerization	5	0.505561	0.066467	3.20949	0.492366
GO:0007040~lysosome organization	5	0.505561	0.066467	3.20949	0.492366
GO:0016197~endosome transport	8	0.808898	0.067291	2.21344	0.493642
GO:0006869~lipid transport	15	1.51668	0.0675922	1.66008	0.494204
GO:0007517~muscle organ development	20	2.02224	0.0672249	1.52109	0.494329
GO:0002684~positive regulation of immune system process	22	2.22447	0.0671849	1.48338	0.495156
GO:0043388~positive regulation of DNA binding	9	0.91001	0.0683273	2.06324	0.49704
GO:0009746~response to hexose stimulus	7	0.707786	0.0698254	2.39005	0.503801
GO:0034284~response to monosaccharide stimulus	7	0.707786	0.0698254	2.39005	0.503801
GO:0051302~regulation of cell division	7	0.707786	0.0698254	2.39005	0.503801
GO:0009411~response to UV	8	0.808898	0.0724572	2.17593	0.514107
GO:0048812~neuron projection morphogenesis	20	2.02224	0.0723502	1.5068	0.514605
GO:0050670~regulation of lymphocyte proliferation	10	1.01112	0.0723245	1.93343	0.515515
GO:0002683~negative regulation of immune system process	10	1.01112	0.0723245	1.93343	0.515515
GO:0050678~regulation of epithelial cell proliferation	9	0.91001	0.0730215	2.03418	0.515901
GO:0070647~protein modification by small protein conjugation or removal	16	1.6178	0.0735001	1.60474	0.516225
GO:0030035~microspike assembly	4	0.404449	0.0733639	4.01186	0.516577
GO:0042308~negative regulation of protein import into nucleus	4	0.404449	0.0733639	4.01186	0.516577
GO:0051412~response to corticosterone stimulus	4	0.404449	0.0733639	4.01186	0.516577
GO:0046834~lipid phosphorylation	4	0.404449	0.0733639	4.01186	0.516577
GO:0009894~regulation of catabolic process	11	1.11223	0.0749052	1.83877	0.521101
GO:0048066~pigmentation during development	5	0.505561	0.0748515	3.08605	0.521865
GO:0006687~glycosphingolipid metabolic process	5	0.505561	0.0748515	3.08605	0.521865
GO:0030183~B cell differentiation	7	0.707786	0.0758109	2.34025	0.52449
GO:0070663~regulation of leukocyte proliferation	10	1.01112	0.0767692	1.91041	0.528093
GO:0032944~regulation of mononuclear cell proliferation	10	1.01112	0.0767692	1.91041	0.528093
GO:0001525~angiogenesis	15	1.51668	0.0772025	1.62643	0.529147
GO:0051249~regulation of lymphocyte activation	15	1.51668	0.0772025	1.62643	0.529147
GO:0009743~response to carbohydrate stimulus	8	0.808898	0.0778517	2.13966	0.531221
GO:0050865~regulation of cell activation	17	1.71891	0.0788809	1.5589	0.535067
GO:0048878~chemical homeostasis	41	4.1456	0.0797153	1.28505	0.537957
GO:0007568~aging	12	1.21335	0.0804295	1.75063	0.540259
GO:0045926~negative regulation of growth	12	1.21335	0.0804295	1.75063	0.540259
GO:0040008~regulation of growth	29	2.93225	0.080799	1.36474	0.540951
GO:0046777~protein amino acid autophosphorylation	10	1.01112	0.0813773	1.88794	0.542598
GO:0032886~regulation of microtubule-based process	7	0.707786	0.082078	2.29249	0.544789
GO:0008064~regulation of actin polymerization or depolymerization	8	0.808898	0.083474	2.10458	0.550098
GO:0030834~regulation of actin filament depolymerization	5	0.505561	0.0837413	2.97175	0.550287
GO:0060123~regulation of growth hormone secretion	3	0.303337	0.0843666	6.01779	0.552075
GO:0010256~endomembrane organization	3	0.303337	0.0843666	6.01779	0.552075
GO:0030177~positive regulation of Wnt receptor signaling pathway	3	0.303337	0.0843666	6.01779	0.552075
GO:0006301~postreplication repair	3	0.303337	0.0843666	6.01779	0.552075
GO:0033032~regulation of myeloid cell apoptosis	3	0.303337	0.0843666	6.01779	0.552075
GO:0045767~regulation of anti-apoptosis	6	0.606673	0.0847554	2.53381	0.552798
GO:0042552~myelination	6	0.606673	0.0847554	2.53381	0.552798
GO:0031111~negative regulation of microtubule polymerization or depolymerization	4	0.404449	0.0851236	3.77587	0.553425
GO:0009611~response to wounding	42	4.24671	0.086202	1.27168	0.556168
GO:0001775~cell activation	25	2.52781	0.0860576	1.39786	0.556536
GO:0006979~response to oxidative stress	16	1.6178	0.0865632	1.5656	0.556749
GO:0042060~wound healing	18	1.82002	0.0869282	1.51233	0.557343
GO:0035023~regulation of Rho protein signal transduction	11	1.11223	0.0879462	1.78305	0.560751
GO:0060537~muscle tissue development	13	1.31446	0.0888741	1.66893	0.560776
GO:0001763~morphogenesis of a branching structure	9	0.91001	0.0882481	1.95172	0.561057
GO:0019216~regulation of lipid metabolic process	12	1.21335	0.0887655	1.71937	0.561296
GO:0006730~one-carbon metabolic process	12	1.21335	0.0887655	1.71937	0.561296
GO:0015718~monocarboxylic acid transport	7	0.707786	0.0886244	2.24664	0.56168
GO:0051028~mRNA transport	10	1.01112	0.0910841	1.84453	0.56912
GO:0006873~cellular ion homeostasis	31	3.13448	0.0916882	1.33014	0.570655
GO:0006403~RNA localization	11	1.11223	0.0925792	1.76522	0.573363
GO:0032868~response to insulin stimulus	11	1.11223	0.0925792	1.76522	0.573363
GO:0015908~fatty acid transport	5	0.505561	0.0931216	2.86562	0.574615
GO:0002694~regulation of leukocyte activation	16	1.6178	0.0936166	1.54674	0.575664
GO:0043524~negative regulation of neuron apoptosis	7	0.707786	0.095447	2.20259	0.58113
GO:0030832~regulation of actin filament length	8	0.808898	0.0953971	2.03777	0.581903
GO:0007584~response to nutrient	14	1.41557	0.0963267	1.60474	0.583679
GO:0007212~dopamine receptor signaling pathway	4	0.404449	0.0976236	3.5661	0.585917
GO:0046823~negative regulation of nucleocytoplasmic transport	4	0.404449	0.0976236	3.5661	0.585917
GO:0033993~response to lipid	4	0.404449	0.0976236	3.5661	0.585917
GO:0043154~negative regulation of caspase activity	4	0.404449	0.0976236	3.5661	0.585917
GO:0021700~developmental maturation	11	1.11223	0.097355	1.74774	0.586789
GO:0032844~regulation of homeostatic process	12	1.21335	0.0976096	1.68921	0.586826
GO:0042113~B cell activation	9	0.91001	0.099348	1.90036	0.591695
GO:0032259~methylation	9	0.91001	0.099348	1.90036	0.591695

## Sheet: 0.0005
GO Term	Count	%	PValue	FE	Benjamini
GO:0010033~response to organic substance	67	9.00538	7.96349e-08	1.99858	0.000110925
GO:0010629~negative regulation of gene expression	52	6.98925	1.24115e-07	2.21899	0.000115255
GO:0006357~regulation of transcription from RNA polymerase II promoter	68	9.13978	4.8565e-08	2.01167	0.000135293
GO:0016481~negative regulation of transcription	48	6.45161	2.7755e-07	2.24911	0.000193295
GO:0016481~negative regulation of transcription	70	9.4086	4.66672e-07	1.87251	0.000259996
GO:0010941~regulation of cell death	70	9.4086	7.63722e-07	1.84724	0.000303915
GO:0043067~regulation of programmed cell death	70	9.4086	6.60473e-07	1.85407	0.000306633
GO:0006468~protein amino acid phosphorylation	60	8.06452	1.26349e-06	1.93468	0.000439912
GO:0016265~death	63	8.46774	1.93714e-06	1.87148	0.000599472
GO:0006796~phosphate metabolic process	78	10.4839	2.364e-06	1.72411	0.000658394
GO:0006793~phosphorus metabolic process	78	10.4839	2.364e-06	1.72411	0.000658394
GO:0010558~negative regulation of macromolecule biosynthetic process	51	6.85484	3.39077e-06	2.00524	0.000674536
GO:0045934~negative regulation of nucleobase, nucleoside, nucleotide and nucleic acid metabolic process	49	6.58602	2.6971e-06	2.0583	0.000682868
GO:0008219~cell death	62	8.33333	3.29064e-06	1.85458	0.000704962
GO:0051172~negative regulation of nitrogen compound metabolic process	49	6.58602	3.89605e-06	2.03054	0.000723365
GO:0031327~negative regulation of cellular biosynthetic process	52	6.98925	3.1929e-06	1.99353	0.000741011
GO:0010605~negative regulation of macromolecule metabolic process	62	8.33333	6.0569e-06	1.81668	0.00099213
GO:0009890~negative regulation of biosynthetic process	52	6.98925	5.79268e-06	1.95178	0.00100815
GO:0051789~response to protein stimulus	18	2.41935	8.13447e-06	3.61803	0.00125825
GO:0045892~negative regulation of transcription, DNA-dependent	37	4.97312	9.29837e-06	2.23529	0.00136251
GO:0016310~phosphorylation	65	8.73656	1.24877e-05	1.74746	0.00173803
GO:0051253~negative regulation of RNA metabolic process	37	4.97312	1.36015e-05	2.19825	0.00180286
GO:0042127~regulation of cell proliferation	64	8.60215	1.44921e-05	1.74899	0.00183356
GO:0012501~programmed cell death	53	7.12366	1.64878e-05	1.8656	0.00199519
GO:0006915~apoptosis	52	6.98925	2.25526e-05	1.85776	0.00261459
GO:0007167~enzyme linked receptor protein signaling pathway	35	4.7043	2.37147e-05	2.20102	0.00263931
GO:0008285~negative regulation of cell proliferation	36	4.83871	3.06105e-05	2.14476	0.00327471
GO:0045449~regulation of transcription	162	21.7742	3.34301e-05	1.33955	0.00344361
GO:0000122~negative regulation of transcription from RNA polymerase II promoter	29	3.89785	4.51644e-05	2.34476	0.00448388
GO:0046907~intracellular transport	54	7.25806	5.83741e-05	1.76771	0.0055924
GO:0045893~positive regulation of transcription, DNA-dependent	42	5.64516	0.000104082	1.89371	0.00961967
GO:0045935~positive regulation of nucleobase, nucleoside, nucleotide and nucleic acid metabolic process	51	6.85484	0.000112086	1.7578	0.00971155
GO:0043066~negative regulation of apoptosis	34	4.56989	0.000110322	2.06566	0.00986631
GO:0051254~positive regulation of RNA metabolic process	42	5.64516	0.000126319	1.87796	0.0106084
GO:0043069~negative regulation of programmed cell death	34	4.56989	0.000141206	2.03689	0.0111778
GO:0045941~positive regulation of transcription	47	6.3172	0.00014028	1.79226	0.0114297
GO:0060548~negative regulation of cell death	34	4.56989	0.000150679	2.03123	0.011594
GO:0006325~chromatin organization	35	4.7043	0.000173339	1.9914	0.0129682
GO:0043065~positive regulation of apoptosis	38	5.10753	0.000222274	1.90063	0.0157547
GO:0070727~cellular macromolecule localization	37	4.97312	0.00021972	1.92214	0.0159816
GO:0006350~transcription	131	17.6075	0.000244425	1.341	0.0160847
GO:0051173~positive regulation of nitrogen compound metabolic process	51	6.85484	0.000239244	1.70321	0.0161274
GO:0051252~regulation of RNA metabolic process	116	15.5914	0.000234286	1.37608	0.0161875
GO:0043068~positive regulation of programmed cell death	38	5.10753	0.000254729	1.88746	0.0163707
GO:0010942~positive regulation of cell death	38	5.10753	0.000279706	1.87879	0.0171702
GO:0010628~positive regulation of gene expression	47	6.3172	0.000276365	1.73982	0.0173491
GO:0010557~positive regulation of macromolecule biosynthetic process	51	6.85484	0.000347956	1.67716	0.0208571
GO:0034613~cellular protein localization	36	4.83871	0.00039624	1.88384	0.0232186
GO:0016044~membrane organization	34	4.56989	0.000426986	1.91927	0.0244836
GO:0045944~positive regulation of transcription from RNA polymerase II promoter	33	4.43548	0.000557252	1.91304	0.0311957
GO:0006898~receptor-mediated endocytosis	10	1.34409	0.000670445	4.05795	0.0346402
GO:0006612~protein targeting to membrane	8	1.07527	0.000667502	5.21386	0.0351423
GO:0007049~cell cycle	57	7.66129	0.000646139	1.57978	0.0353737
GO:0030163~protein catabolic process	48	6.45161	0.000665123	1.65972	0.0356935
GO:0009057~macromolecule catabolic process	57	7.66129	0.000735674	1.56966	0.0372575
GO:0016192~vesicle-mediated transport	45	6.04839	0.000789687	1.68025	0.0385401
GO:0009891~positive regulation of biosynthetic process	52	6.98925	0.000775842	1.60917	0.0385524
GO:0070482~response to oxygen levels	17	2.28495	0.000839405	2.59306	0.0402141
GO:0016568~chromatin modification	26	3.49462	0.000991268	2.04082	0.0457516
GO:0031328~positive regulation of cellular biosynthetic process	51	6.85484	0.000985129	1.60126	0.0462403
GO:0009991~response to extracellular stimulus	22	2.95699	0.00140245	2.15072	0.0611168
GO:0001701~in utero embryonic development	19	2.55376	0.00139035	2.3218	0.0615678
GO:0030097~hemopoiesis	23	3.0914	0.00147727	2.09604	0.0623278
GO:0001666~response to hypoxia	16	2.15054	0.00138532	2.56802	0.0623416
GO:0010604~positive regulation of macromolecule metabolic process	60	8.06452	0.00145757	1.50575	0.0624676
GO:0007173~epidermal growth factor receptor signaling pathway	7	0.94086	0.00153315	5.37679	0.0636476
GO:0032570~response to progesterone stimulus	6	0.806452	0.00183855	6.45215	0.07474
GO:0007242~intracellular signaling cascade	81	10.8871	0.00203723	1.38701	0.0813028
GO:0006355~regulation of transcription, DNA-dependent	108	14.5161	0.00225731	1.31008	0.0884308
GO:0048534~hemopoietic or lymphoid organ development	24	3.22581	0.00232213	1.98528	0.089598
GO:0006886~intracellular protein transport	31	4.16667	0.0025381	1.78268	0.0961979
GO:0042493~response to drug	21	2.82258	0.00258241	2.09097	0.0964858
GO:0031668~cellular response to extracellular stimulus	10	1.34409	0.00264989	3.36049	0.097577
GO:0002521~leukocyte differentiation	15	2.01613	0.00304603	2.46265	0.104505
GO:0043488~regulation of mRNA stability	6	0.806452	0.00289176	5.86559	0.104633
GO:0032365~intracellular lipid transport	4	0.537634	0.00302837	12.2898	0.105224
GO:0006366~transcription from RNA polymerase II promoter	22	2.95699	0.00294996	2.02204	0.105264
GO:0051603~proteolysis involved in cellular protein catabolic process	44	5.91398	0.00302812	1.57719	0.106541
GO:0043009~chordate embryonic development	28	3.76344	0.00321986	1.81934	0.108805
GO:0044257~cellular protein catabolic process	44	5.91398	0.00333842	1.56934	0.111241
GO:0006916~anti-apoptosis	20	2.68817	0.00340949	2.08807	0.112137
GO:0034097~response to cytokine stimulus	11	1.47849	0.00346329	2.99467	0.112482
GO:0009725~response to hormone stimulus	30	4.03226	0.0036793	1.75808	0.11638
GO:0009792~embryonic development ending in birth or egg hatching	28	3.76344	0.00363648	1.80299	0.116423
GO:0051276~chromosome organization	37	4.97312	0.00373528	1.64075	0.116725
GO:0007169~transmembrane receptor protein tyrosine kinase signaling pathway	21	2.82258	0.00391783	2.0163	0.120731
GO:0043122~regulation of I-kappaB kinase/NF-kappaB cascade	13	1.74731	0.00397142	2.61302	0.120948
GO:0016071~mRNA metabolic process	30	4.03226	0.00411017	1.74382	0.123564
GO:0010608~posttranscriptional regulation of gene expression	20	2.68817	0.00443173	2.03859	0.127141
GO:0008104~protein localization	59	7.93011	0.00440744	1.43869	0.1278
GO:0043487~regulation of RNA stability	6	0.806452	0.00432289	5.37679	0.128165
GO:0009719~response to endogenous stimulus	32	4.30108	0.00440601	1.69933	0.1291
GO:0002520~immune system development	24	3.22581	0.00487479	1.87019	0.137554
GO:0007565~female pregnancy	13	1.74731	0.0049713	2.54175	0.138686
GO:0006605~protein targeting	20	2.68817	0.00542114	2.00067	0.148802
GO:0009967~positive regulation of signal transduction	25	3.36022	0.00550405	1.82264	0.149439
GO:0008284~positive regulation of cell proliferation	32	4.30108	0.00600046	1.66239	0.16026
GO:0001944~vasculature development	22	2.95699	0.006655	1.88509	0.174513
GO:0002474~antigen processing and presentation of peptide antigen via MHC class I	5	0.672043	0.00674888	6.32563	0.175115
GO:0006897~endocytosis	20	2.68817	0.00690571	1.9552	0.175568
GO:0010324~membrane invagination	20	2.68817	0.00690571	1.9552	0.175568
GO:0008380~RNA splicing	24	3.22581	0.00683818	1.81751	0.175598
GO:0006917~induction of apoptosis	26	3.49462	0.00772862	1.74746	0.190968
GO:0030522~intracellular receptor-mediated signaling pathway	10	1.34409	0.00770804	2.86762	0.192202
GO:0006397~mRNA processing	26	3.49462	0.00802595	1.74201	0.195847
GO:0012502~induction of programmed cell death	26	3.49462	0.00802595	1.74201	0.195847
GO:0030098~lymphocyte differentiation	12	1.6129	0.00819483	2.50569	0.197827
GO:0044265~cellular macromolecule catabolic process	49	6.58602	0.00840744	1.45359	0.200701
GO:0008213~protein amino acid alkylation	7	0.94086	0.00862232	3.86026	0.20356
GO:0017015~regulation of transforming growth factor beta receptor signaling pathway	7	0.94086	0.00862232	3.86026	0.20356
GO:0006479~protein amino acid methylation	7	0.94086	0.00862232	3.86026	0.20356
GO:0001558~regulation of cell growth	18	2.41935	0.00894945	1.99551	0.206976
GO:0032870~cellular response to hormone stimulus	14	1.88172	0.00887235	2.26391	0.207089
GO:0016055~Wnt receptor signaling pathway	14	1.88172	0.00887235	2.26391	0.207089
GO:0006351~transcription, DNA-dependent	24	3.22581	0.00943688	1.76771	0.213486
GO:0007265~Ras protein signal transduction	12	1.6129	0.00942382	2.45796	0.214953
GO:0007033~vacuole organization	7	0.94086	0.00975592	3.76375	0.21813
GO:0001568~blood vessel development	21	2.82258	0.0103187	1.84347	0.227413
GO:0014070~response to organic cyclic substance	13	1.74731	0.0104597	2.31069	0.228364
GO:0032774~RNA biosynthetic process	24	3.22581	0.0109834	1.74382	0.231245
GO:0010647~positive regulation of cell communication	26	3.49462	0.010755	1.69965	0.232227
GO:0010740~positive regulation of protein kinase cascade	16	2.15054	0.0109801	2.06057	0.232925
GO:0043632~modification-dependent macromolecule catabolic process	40	5.37634	0.0109517	1.49876	0.234158
GO:0019941~modification-dependent protein catabolic process	40	5.37634	0.0109517	1.49876	0.234158
GO:0010627~regulation of protein kinase cascade	21	2.82258	0.0121832	1.81386	0.251299
GO:0015031~protein transport	50	6.72043	0.0124288	1.41123	0.252008
GO:0022409~positive regulation of cell-cell adhesion	4	0.537634	0.0124213	7.82078	0.253698
GO:0051056~regulation of small GTPase mediated signal transduction	21	2.82258	0.0135252	1.79226	0.269144
GO:0030031~cell projection assembly	10	1.34409	0.0145744	2.59122	0.279078
GO:0043414~biopolymer methylation	9	1.20968	0.0142405	2.80528	0.279302
GO:0051338~regulation of transferase activity	28	3.76344	0.0145008	1.61882	0.279771
GO:0048705~skeletal system morphogenesis	12	1.6129	0.0148697	2.30434	0.280103
GO:0043123~positive regulation of I-kappaB kinase/NF-kappaB cascade	11	1.47849	0.0144264	2.43896	0.280461
GO:0045184~establishment of protein localization	50	6.72043	0.0148518	1.39838	0.281689
GO:0043549~regulation of kinase activity	27	3.62903	0.0156341	1.62659	0.290343
GO:0008354~germ cell migration	4	0.537634	0.0159988	7.16905	0.294125
GO:0006986~response to unfolded protein	9	1.20968	0.0167247	2.72626	0.303337
GO:0006413~translational initiation	7	0.94086	0.0170456	3.34556	0.306245
GO:0006892~post-Golgi vesicle-mediated transport	8	1.07527	0.0173274	2.9665	0.306598
GO:0030518~steroid hormone receptor signaling pathway	8	1.07527	0.0173274	2.9665	0.306598
GO:0022407~regulation of cell-cell adhesion	5	0.672043	0.0172678	4.88799	0.307632
GO:0006457~protein folding	16	2.15054	0.0179108	1.94415	0.309427
GO:0006511~ubiquitin-dependent protein catabolic process	20	2.68817	0.0177406	1.77745	0.310754
GO:0016477~cell migration	22	2.95699	0.0181411	1.71434	0.310853
GO:0051270~regulation of cell motion	17	2.28495	0.0178859	1.89441	0.310958
GO:0048193~Golgi vesicle transport	13	1.74731	0.0187293	2.1343	0.3173
GO:0000288~nuclear-transcribed mRNA catabolic process, deadenylation-dependent decay	3	0.403226	0.019594	12.9043	0.327413
GO:0002246~healing during inflammatory response	3	0.403226	0.019594	12.9043	0.327413
GO:0051170~nuclear import	10	1.34409	0.0206947	2.44399	0.338466
GO:0007179~transforming growth factor beta receptor signaling pathway	8	1.07527	0.0205692	2.86762	0.338732
GO:0031667~response to nutrient levels	17	2.28495	0.0212653	1.85595	0.342145
GO:0007050~cell cycle arrest	11	1.47849	0.0211831	2.29688	0.343
GO:0007178~transmembrane receptor protein serine/threonine kinase signaling pathway	11	1.47849	0.0211831	2.29688	0.343
GO:0030030~cell projection organization	27	3.62903	0.0220238	1.57797	0.348117
GO:0032583~regulation of gene-specific transcription	13	1.74731	0.0219718	2.08651	0.349382
GO:0001892~embryonic placenta development	5	0.672043	0.0233208	4.48066	0.362552
GO:0030521~androgen receptor signaling pathway	6	0.806452	0.0243081	3.58453	0.370756
GO:0032259~methylation	9	1.20968	0.0242752	2.5469	0.372335
GO:0051098~regulation of binding	14	1.88172	0.0258515	1.96797	0.387207
GO:0032880~regulation of protein localization	13	1.74731	0.026918	2.02604	0.393555
GO:0030308~negative regulation of cell growth	10	1.34409	0.0267796	2.33773	0.393972
GO:0007264~small GTPase mediated signal transduction	23	3.0914	0.0271714	1.62185	0.394448
GO:0007040~lysosome organization	5	0.672043	0.0267722	4.30143	0.395907
GO:0051099~positive regulation of binding	9	1.20968	0.0278746	2.48159	0.400367
GO:0060395~SMAD protein signal transduction	3	0.403226	0.0284949	10.7536	0.403264
GO:0030099~myeloid cell differentiation	10	1.34409	0.0284792	2.3126	0.405075
GO:0048870~cell motility	23	3.0914	0.0295007	1.61129	0.412203
GO:0051674~localization of cell	23	3.0914	0.0295007	1.61129	0.412203
GO:0006687~glycosphingolipid metabolic process	5	0.672043	0.030513	4.13599	0.420977
GO:0045859~regulation of protein kinase activity	25	3.36022	0.031634	1.55849	0.430643
GO:0006333~chromatin assembly or disassembly	12	1.6129	0.0340646	2.03217	0.44901
GO:0048545~response to steroid hormone stimulus	16	2.15054	0.034002	1.79226	0.450429
GO:0030036~actin cytoskeleton organization	18	2.41935	0.0344432	1.71296	0.450684
GO:0006928~cell motion	32	4.30108	0.0347232	1.4489	0.451383
GO:0033554~cellular response to stress	37	4.97312	0.0339582	1.40594	0.452049
GO:0001889~liver development	7	0.94086	0.0352863	2.84057	0.452787
GO:0046578~regulation of Ras protein signal transduction	17	2.28495	0.0356354	1.74106	0.454113
GO:0006730~one-carbon metabolic process	11	1.47849	0.0352547	2.11231	0.45448
GO:0019216~regulation of lipid metabolic process	11	1.47849	0.0352547	2.11231	0.45448
GO:0001508~regulation of action potential	8	1.07527	0.0377254	2.53025	0.471504
GO:0015908~fatty acid transport	5	0.672043	0.0388742	3.84056	0.471929
GO:0048002~antigen processing and presentation of peptide antigen	5	0.672043	0.0388742	3.84056	0.471929
GO:0050670~regulation of lymphocyte proliferation	9	1.20968	0.0384478	2.3321	0.472057
GO:0007185~transmembrane receptor protein tyrosine phosphatase signaling pathway	3	0.403226	0.0386815	9.21735	0.472175
GO:0033627~cell adhesion mediated by integrin	3	0.403226	0.0386815	9.21735	0.472175
GO:0006998~nuclear envelope organization	3	0.403226	0.0386815	9.21735	0.472175
GO:0045597~positive regulation of cell differentiation	18	2.41935	0.0382566	1.69052	0.47232
GO:0033365~protein localization in organelle	13	1.74731	0.0391596	1.91502	0.472502
GO:0051272~positive regulation of cell motion	10	1.34409	0.0381182	2.19461	0.473064
GO:0001570~vasculogenesis	6	0.806452	0.0400555	3.14739	0.478376
GO:0051092~positive regulation of NF-kappaB transcription factor activity	6	0.806452	0.0400555	3.14739	0.478376
GO:0045792~negative regulation of cell size	10	1.34409	0.0402832	2.17244	0.478405
GO:0070663~regulation of leukocyte proliferation	9	1.20968	0.0408449	2.30434	0.481286
GO:0006334~nucleosome assembly	9	1.20968	0.0408449	2.30434	0.481286
GO:0032944~regulation of mononuclear cell proliferation	9	1.20968	0.0408449	2.30434	0.481286
GO:0000902~cell morphogenesis	25	3.36022	0.0424004	1.51033	0.492429
GO:0045637~regulation of myeloid cell differentiation	8	1.07527	0.043147	2.45796	0.49665
GO:0043388~positive regulation of DNA binding	8	1.07527	0.043147	2.45796	0.49665
GO:0042325~regulation of phosphorylation	31	4.16667	0.0438898	1.43073	0.498844
GO:0051591~response to cAMP	6	0.806452	0.0438017	3.07245	0.500051
GO:0006672~ceramide metabolic process	6	0.806452	0.0438017	3.07245	0.500051
GO:0009612~response to mechanical stimulus	7	0.94086	0.0444851	2.68839	0.501711
GO:0006470~protein amino acid dephosphorylation	12	1.6129	0.0452448	1.9405	0.505831
GO:0006606~protein import into nucleus	9	1.20968	0.0459323	2.25075	0.509315
GO:0032504~multicellular organism reproduction	32	4.30108	0.0465128	1.4132	0.510032
GO:0048609~reproductive process in a multicellular organism	32	4.30108	0.0465128	1.4132	0.510032
GO:0007276~gamete generation	27	3.62903	0.0463439	1.47011	0.510614
GO:0031497~chromatin assembly	9	1.20968	0.0486248	2.22488	0.520388
GO:0043193~positive regulation of gene-specific transcription	9	1.20968	0.0486248	2.22488	0.520388
GO:0045768~positive regulation of anti-apoptosis	5	0.672043	0.0484154	3.58453	0.520698
GO:0007566~embryo implantation	5	0.672043	0.0484154	3.58453	0.520698
GO:0007212~dopamine receptor signaling pathway	4	0.537634	0.048313	4.77937	0.521814
GO:0001837~epithelial to mesenchymal transition	4	0.537634	0.048313	4.77937	0.521814
GO:0010256~endomembrane organization	3	0.403226	0.0500156	8.06518	0.523205
GO:0007184~SMAD protein nuclear translocation	3	0.403226	0.0500156	8.06518	0.523205
GO:0030177~positive regulation of Wnt receptor signaling pathway	3	0.403226	0.0500156	8.06518	0.523205
GO:0016567~protein ubiquitination	11	1.47849	0.0499491	1.98806	0.524558
GO:0032989~cellular component morphogenesis	27	3.62903	0.0497822	1.4627	0.52519
GO:0051090~regulation of transcription factor activity	10	1.34409	0.0497707	2.08807	0.526964
GO:0007010~cytoskeleton organization	29	3.89785	0.0514046	1.43052	0.531333
GO:0042306~regulation of protein import into nucleus	6	0.806452	0.0519039	2.93279	0.533034
GO:0000398~nuclear mRNA splicing, via spliceosome	13	1.74731	0.0527019	1.82741	0.536793
GO:0000377~RNA splicing, via transesterification reactions with bulged adenosine as nucleophile	13	1.74731	0.0527019	1.82741	0.536793
GO:0000375~RNA splicing, via transesterification reactions	13	1.74731	0.0527019	1.82741	0.536793
GO:0030182~neuron differentiation	29	3.89785	0.0539866	1.42399	0.540208
GO:0006664~glycolipid metabolic process	5	0.672043	0.0536274	3.4689	0.541364
GO:0006417~regulation of translation	12	1.6129	0.0539581	1.88384	0.541814
GO:0051347~positive regulation of transferase activity	18	2.41935	0.0550261	1.61304	0.541871
GO:0016311~dephosphorylation	13	1.74731	0.0548664	1.81554	0.542576
GO:0048008~platelet-derived growth factor receptor signaling pathway	4	0.537634	0.055457	4.52782	0.542975
GO:0051101~regulation of DNA binding	11	1.47849	0.0548014	1.9552	0.543925
GO:0070201~regulation of establishment of protein localization	11	1.47849	0.0548014	1.9552	0.543925
GO:0046519~sphingoid metabolic process	6	0.806452	0.0562612	2.86762	0.546524
GO:0030029~actin filament-based process	18	2.41935	0.0568806	1.60634	0.547068
GO:0008361~regulation of cell size	16	2.15054	0.0567365	1.67046	0.547877
GO:0009267~cellular response to starvation	5	0.672043	0.059131	3.36049	0.556248
GO:0070664~negative regulation of leukocyte proliferation	5	0.672043	0.059131	3.36049	0.556248
GO:0032945~negative regulation of mononuclear cell proliferation	5	0.672043	0.059131	3.36049	0.556248
GO:0050672~negative regulation of lymphocyte proliferation	5	0.672043	0.059131	3.36049	0.556248
GO:0051091~positive regulation of transcription factor activity	7	0.94086	0.0588844	2.50917	0.556424
GO:0006665~sphingolipid metabolic process	8	1.07527	0.0588173	2.2941	0.557739
GO:0065004~protein-DNA complex assembly	9	1.20968	0.0604081	2.12708	0.562484
GO:0018108~peptidyl-tyrosine phosphorylation	6	0.806452	0.0608226	2.80528	0.563318
GO:0007584~response to nutrient	12	1.6129	0.0611846	1.84347	0.563823
GO:0010876~lipid localization	13	1.74731	0.0617167	1.78085	0.565356
GO:0051385~response to mineralocorticoid stimulus	4	0.537634	0.063072	4.30143	0.570102
GO:0050866~negative regulation of cell activation	7	0.94086	0.0628712	2.46803	0.570598
GO:0050865~regulation of cell activation	14	1.88172	0.0640013	1.72057	0.573907
GO:0045639~positive regulation of myeloid cell differentiation	5	0.672043	0.0649232	3.25866	0.577607
GO:0048514~blood vessel morphogenesis	16	2.15054	0.0669232	1.63087	0.582392
GO:0034622~cellular macromolecular complex assembly	22	2.95699	0.0662726	1.48792	0.583689
GO:0009615~response to virus	10	1.34409	0.0665773	1.97313	0.583751
GO:0051174~regulation of phosphorus metabolic process	31	4.16667	0.0674963	1.37468	0.583966
GO:0019220~regulation of phosphate metabolic process	31	4.16667	0.0674963	1.37468	0.583966
GO:0034728~nucleosome organization	9	1.20968	0.0669173	2.08134	0.584013
GO:0030183~B cell differentiation	6	0.806452	0.0705551	2.68839	0.592615
GO:0018212~peptidyl-tyrosine modification	6	0.806452	0.0705551	2.68839	0.592615
GO:0030278~regulation of ossification	8	1.07527	0.0697046	2.20586	0.59288
GO:0051271~negative regulation of cell motion	7	0.94086	0.0713108	2.38968	0.593451
GO:0034621~cellular macromolecular complex subunit organization	24	3.22581	0.0704495	1.44586	0.593662
GO:0015909~long-chain fatty acid transport	4	0.537634	0.0711417	4.0966	0.594151
GO:0048169~regulation of long-term neuronal synaptic plasticity	4	0.537634	0.0711417	4.0966	0.594151
GO:0045926~negative regulation of growth	10	1.34409	0.0696868	1.9552	0.594421
GO:0034504~protein localization in nucleus	9	1.20968	0.0703279	2.0592	0.594629
GO:0010551~regulation of specific transcription from RNA polymerase II promoter	9	1.20968	0.0703279	2.0592	0.594629
GO:0022402~cell cycle process	35	4.7043	0.0722058	1.3323	0.595007
GO:0033674~positive regulation of kinase activity	17	2.28495	0.0719916	1.58278	0.595466
GO:0006508~proteolysis	60	8.06452	0.0752598	1.22432	0.60921
GO:0020027~hemoglobin metabolic process	3	0.403226	0.0756234	6.45215	0.609471
GO:0043550~regulation of lipid kinase activity	3	0.403226	0.0756234	6.45215	0.609471
GO:0050885~neuromuscular process controlling balance	5	0.672043	0.0773566	3.07245	0.616563
GO:0045596~negative regulation of cell differentiation	16	2.15054	0.0782672	1.59312	0.619476
GO:0001817~regulation of cytokine production	14	1.88172	0.0788033	1.66354	0.620531
GO:0006471~protein amino acid ADP-ribosylation	4	0.537634	0.0796481	3.91039	0.623063
GO:0043525~positive regulation of neuron apoptosis	4	0.537634	0.0796481	3.91039	0.623063
GO:0046649~lymphocyte activation	15	2.01613	0.079971	1.62114	0.623066
GO:0030217~T cell differentiation	7	0.94086	0.0803695	2.31616	0.623431
GO:0006643~membrane lipid metabolic process	8	1.07527	0.0817164	2.12416	0.628274
GO:0019953~sexual reproduction	29	3.89785	0.0828767	1.36181	0.632161
GO:0051249~regulation of lymphocyte activation	12	1.6129	0.0834524	1.74382	0.633298
GO:0033273~response to vitamin	7	0.94086	0.0851293	2.28106	0.639431
GO:0002694~regulation of leukocyte activation	13	1.74731	0.0855655	1.6843	0.639887
GO:0032446~protein modification by small protein conjugation	11	1.47849	0.0869651	1.79226	0.644627
GO:0042058~regulation of epidermal growth factor receptor signaling pathway	4	0.537634	0.0885722	3.74037	0.650178
GO:0045736~negative regulation of cyclin-dependent protein kinase activity	3	0.403226	0.0896683	5.86559	0.653424
GO:0060324~face development	3	0.403226	0.0896683	5.86559	0.653424
GO:0010559~regulation of glycoprotein biosynthetic process	3	0.403226	0.0896683	5.86559	0.653424
GO:0008286~insulin receptor signaling pathway	5	0.672043	0.090887	2.90637	0.655662
GO:0046292~formaldehyde metabolic process	2	0.268817	0.0906927	21.5072	0.656315
GO:0032868~response to insulin stimulus	9	1.20968	0.0929832	1.93564	0.662973
GO:0000278~mitotic cell cycle	24	3.22581	0.0941817	1.39506	0.663533
GO:0050863~regulation of T cell activation	10	1.34409	0.0939578	1.83822	0.664067
GO:0042391~regulation of membrane potential	11	1.47849	0.0938273	1.76551	0.664989
GO:0045860~positive regulation of protein kinase activity	16	2.15054	0.0961421	1.54311	0.665724
GO:0032869~cellular response to insulin stimulus	7	0.94086	0.095104	2.21397	0.665842
GO:0010035~response to inorganic substance	15	2.01613	0.0960984	1.57369	0.666977
GO:0021700~developmental maturation	9	1.20968	0.0971229	1.91648	0.668214
GO:0051094~positive regulation of developmental process	19	2.55376	0.0960543	1.46991	0.668233
GO:0045444~fat cell differentiation	6	0.806452	0.0983675	2.43477	0.668891
GO:0033157~regulation of intracellular protein transport	6	0.806452	0.0983675	2.43477	0.668891
GO:0045321~leukocyte activation	17	2.28495	0.0980499	1.51083	0.669049
GO:0045767~regulation of anti-apoptosis	5	0.672043	0.0980478	2.82989	0.670451
GO:0046777~protein amino acid autophosphorylation	8	1.07527	0.0994692	2.0242	0.671786

## Sheet: 0.00005
GO Term	Count	%	PValue	FE	Benjamini
GO:0006357~regulation of transcription from RNA polymerase II promoter	51	9.18919	2.08415e-06	2.0365	0.00245316
GO:0016481~negative regulation of transcription	37	6.66667	3.45737e-06	2.34011	0.00271266
GO:0006468~protein amino acid phosphorylation	47	8.46847	5.03289e-06	2.0456	0.00296124
GO:0010033~response to organic substance	49	8.82883	8.19895e-06	1.97292	0.00385754
GO:0010629~negative regulation of gene expression	40	7.20721	1.82857e-06	2.30397	0.00430066
GO:0012501~programmed cell death	43	7.74775	1.48336e-05	2.04303	0.00581024
GO:0010558~negative regulation of macromolecule biosynthetic process	39	7.02703	2.99986e-05	2.06978	0.00587499
GO:0045934~negative regulation of nucleobase, nucleoside, nucleotide and nucleic acid metabolic process	37	6.66667	3.7844e-05	2.09787	0.00592901
GO:0031327~negative regulation of cellular biosynthetic process	40	7.20721	2.295e-05	2.06988	0.00599238
GO:0006793~phosphorus metabolic process	59	10.6306	2.56871e-05	1.7603	0.00603624
GO:0006796~phosphate metabolic process	59	10.6306	2.56871e-05	1.7603	0.00603624
GO:0016310~phosphorylation	51	9.18919	2.84409e-05	1.85067	0.00607567
GO:0009890~negative regulation of biosynthetic process	40	7.20721	3.70384e-05	2.02653	0.0062164
GO:0008219~cell death	47	8.46847	3.45265e-05	1.89765	0.00624048
GO:0016265~death	48	8.64865	1.92028e-05	1.92464	0.00644507
GO:0006915~apoptosis	42	7.56757	2.29092e-05	2.02535	0.00672698
GO:0008285~negative regulation of cell proliferation	29	5.22523	5.19192e-05	2.33205	0.00717278
GO:0051172~negative regulation of nitrogen compound metabolic process	37	6.66667	5.0059e-05	2.06958	0.00734738
GO:0042127~regulation of cell proliferation	49	8.82883	7.59166e-05	1.80746	0.00989199
GO:0000122~negative regulation of transcription from RNA polymerase II promoter	23	4.14414	0.000131327	2.51012	0.0153588
GO:0042981~regulation of apoptosis	49	8.82883	0.000128555	1.76924	0.0158221
GO:0043067~regulation of programmed cell death	49	8.82883	0.000162413	1.75181	0.0172513
GO:0045449~regulation of transcription	122	21.982	0.000161207	1.36166	0.0179323
GO:0010941~regulation of cell death	49	8.82883	0.000178135	1.74536	0.018091
GO:0010605~negative regulation of macromolecule metabolic process	45	8.10811	0.000223159	1.77977	0.0208219
GO:0045893~positive regulation of transcription, DNA-dependent	33	5.94595	0.000238269	2.00837	0.0213709
GO:0045935~positive regulation of nucleobase, nucleoside, nucleotide and nucleic acid metabolic process	40	7.20721	0.00022104	1.8609	0.0214764
GO:0045892~negative regulation of transcription, DNA-dependent	27	4.86486	0.00025164	2.20172	0.0217304
GO:0045941~positive regulation of transcription	37	6.66667	0.000264133	1.90445	0.0219918
GO:0051254~positive regulation of RNA metabolic process	33	5.94595	0.000286997	1.99167	0.0230593
GO:0051253~negative regulation of RNA metabolic process	27	4.86486	0.000325909	2.16522	0.0252846
GO:0051173~positive regulation of nitrogen compound metabolic process	40	7.20721	0.000422963	1.80311	0.0316538
GO:0010628~positive regulation of gene expression	37	6.66667	0.000463189	1.84873	0.033549
GO:0006350~transcription	100	18.018	0.000485106	1.38173	0.0340631
GO:0010557~positive regulation of macromolecule biosynthetic process	40	7.20721	0.000573553	1.77554	0.0389916
GO:0043488~regulation of mRNA stability	6	1.08108	0.000761428	7.91728	0.0500029
GO:0006612~protein targeting to membrane	7	1.26126	0.000802732	6.15789	0.0512195
GO:0009725~response to hormone stimulus	26	4.68468	0.000913585	2.05662	0.0565618
GO:0009891~positive regulation of biosynthetic process	41	7.38739	0.000961042	1.71256	0.057895
GO:0010608~posttranscriptional regulation of gene expression	18	3.24324	0.000997195	2.4765	0.0585146
GO:0051789~response to protein stimulus	12	2.16216	0.001116	3.25571	0.0636789
GO:0043487~regulation of RNA stability	6	1.08108	0.00116125	7.25751	0.0646144
GO:0032365~intracellular lipid transport	4	0.720721	0.00127364	16.5886	0.0690233
GO:0031328~positive regulation of cellular biosynthetic process	40	7.20721	0.00138591	1.69518	0.0715994
GO:0006325~chromatin organization	26	4.68468	0.0013756	1.99678	0.0726775
GO:0009719~response to endogenous stimulus	27	4.86486	0.00170006	1.93534	0.0852651
GO:0006916~anti-apoptosis	17	3.06306	0.00203282	2.39568	0.0990141
GO:0032870~cellular response to hormone stimulus	13	2.34234	0.00210388	2.83752	0.100232
GO:0045944~positive regulation of transcription from RNA polymerase II promoter	25	4.5045	0.00228796	1.9562	0.106382
GO:0043066~negative regulation of apoptosis	24	4.32432	0.00264896	1.96814	0.119785
GO:0051056~regulation of small GTPase mediated signal transduction	19	3.42342	0.00277316	2.18877	0.122702
GO:0043069~negative regulation of programmed cell death	24	4.32432	0.00315994	1.94073	0.136076
GO:0060548~negative regulation of cell death	24	4.32432	0.00327071	1.93534	0.137995
GO:0007242~intracellular signaling cascade	62	11.1712	0.00348791	1.43301	0.141447
GO:0051252~regulation of RNA metabolic process	84	15.1351	0.00343432	1.34502	0.141864
GO:0007167~enzyme linked receptor protein signaling pathway	23	4.14414	0.00365989	1.95231	0.145407
GO:0043065~positive regulation of apoptosis	27	4.86486	0.00390525	1.82282	0.151844
GO:0032570~response to progesterone stimulus	5	0.900901	0.00430814	7.25751	0.160922
GO:0043068~positive regulation of programmed cell death	27	4.86486	0.0042732	1.81019	0.162287
GO:0010942~positive regulation of cell death	27	4.86486	0.00446852	1.80186	0.163822
GO:0070727~cellular macromolecule localization	26	4.68468	0.00462785	1.82314	0.164088
GO:0016071~mRNA metabolic process	24	4.32432	0.00457306	1.88303	0.164777
GO:0010604~positive regulation of macromolecule metabolic process	45	8.10811	0.00488768	1.52433	0.169947
GO:0016192~vesicle-mediated transport	33	5.94595	0.00517138	1.66318	0.176323
GO:0022409~positive regulation of cell-cell adhesion	4	0.720721	0.00541763	10.5564	0.181321
GO:0034097~response to cytokine stimulus	9	1.62162	0.00565711	3.30722	0.185937
GO:0016055~Wnt receptor signaling pathway	12	2.16216	0.00614649	2.61925	0.197627
GO:0030521~androgen receptor signaling pathway	6	1.08108	0.00734631	4.83834	0.228478
GO:0009057~macromolecule catabolic process	41	7.38739	0.00747896	1.52398	0.229109
GO:0001701~in utero embryonic development	14	2.52252	0.00780511	2.30921	0.234835
GO:0006334~nucleosome assembly	9	1.62162	0.00815308	3.11036	0.23797
GO:0034613~cellular protein localization	25	4.5045	0.00813712	1.76582	0.240511
GO:0001892~embryonic placenta development	5	0.900901	0.00847873	6.04793	0.243266
GO:0030163~protein catabolic process	34	6.12613	0.00890132	1.58685	0.247827
GO:0008284~positive regulation of cell proliferation	25	4.5045	0.00889029	1.75302	0.250486
GO:0008380~RNA splicing	19	3.42342	0.00938701	1.94215	0.253602
GO:0006898~receptor-mediated endocytosis	7	1.26126	0.00934648	3.83416	0.25555
GO:0031497~chromatin assembly	9	1.62162	0.0100017	3.00311	0.264862
GO:0000288~nuclear-transcribed mRNA catabolic process, deadenylation-dependent decay	3	0.540541	0.0110039	17.418	0.284203
GO:0046907~intracellular transport	35	6.30631	0.0113987	1.5465	0.286636
GO:0043122~regulation of I-kappaB kinase/NF-kappaB cascade	10	1.8018	0.0113663	2.71309	0.288985
GO:0010627~regulation of protein kinase cascade	17	3.06306	0.0123331	1.98197	0.29405
GO:0016044~membrane organization	23	4.14414	0.012191	1.75247	0.294129
GO:0006333~chromatin assembly or disassembly	11	1.98198	0.0121897	2.51441	0.297095
GO:0009612~response to mechanical stimulus	7	1.26126	0.0121322	3.62876	0.29896
GO:0065004~protein-DNA complex assembly	9	1.62162	0.012929	2.8711	0.302917
GO:0046578~regulation of Ras protein signal transduction	15	2.7027	0.0138316	2.07357	0.31732
GO:0051591~response to cAMP	6	1.08108	0.01402	4.14715	0.317858
GO:0030522~intracellular receptor-mediated signaling pathway	8	1.44144	0.0143987	3.09654	0.318933
GO:0030518~steroid hormone receptor signaling pathway	7	1.26126	0.0142852	3.50363	0.319805
GO:0034728~nucleosome organization	9	1.62162	0.0146076	2.80936	0.319807
GO:0043632~modification-dependent macromolecule catabolic process	31	5.58559	0.0149195	1.56782	0.322498
GO:0019941~modification-dependent protein catabolic process	31	5.58559	0.0149195	1.56782	0.322498
GO:0048545~response to steroid hormone stimulus	14	2.52252	0.0154073	2.11677	0.325325
GO:0006397~mRNA processing	20	3.6036	0.015285	1.80873	0.326062
GO:0051603~proteolysis involved in cellular protein catabolic process	32	5.76577	0.0157718	1.54827	0.328756
GO:0030030~cell projection organization	22	3.96396	0.016211	1.73549	0.333357
GO:0030097~hemopoiesis	16	2.88288	0.0165119	1.96814	0.335543
GO:0042493~response to drug	15	2.7027	0.0172859	2.01598	0.337008
GO:0007049~cell cycle	39	7.02703	0.0174921	1.45898	0.337556
GO:0044257~cellular protein catabolic process	32	5.76577	0.0168605	1.54057	0.338462
GO:0032583~regulation of gene-specific transcription	11	1.98198	0.0172302	2.38306	0.338863
GO:0051276~chromosome organization	27	4.86486	0.0170805	1.61611	0.339232
GO:0051338~regulation of transferase activity	22	3.96396	0.0180637	1.71683	0.343761
GO:0032989~cellular component morphogenesis	23	4.14414	0.0189451	1.68184	0.354474
GO:0009991~response to extracellular stimulus	15	2.7027	0.0199251	1.97932	0.360791
GO:0006417~regulation of translation	11	1.98198	0.0198067	2.33088	0.361782
GO:0010876~lipid localization	12	2.16216	0.0197058	2.21886	0.363048
GO:0043009~chordate embryonic development	20	3.6036	0.020386	1.75408	0.364729
GO:0000902~cell morphogenesis	21	3.78378	0.0216609	1.71245	0.379931
GO:0007212~dopamine receptor signaling pathway	4	0.720721	0.022421	6.45112	0.38215
GO:0043549~regulation of kinase activity	21	3.78378	0.022312	1.70765	0.383378
GO:0009792~embryonic development ending in birth or egg hatching	20	3.6036	0.0221214	1.73833	0.383514
GO:0006355~regulation of transcription, DNA-dependent	77	13.8739	0.0236056	1.26075	0.395121
GO:0030031~cell projection assembly	8	1.44144	0.0238955	2.79808	0.396177
GO:0007178~transmembrane receptor protein serine/threonine kinase signaling pathway	9	1.62162	0.0254362	2.53661	0.412988
GO:0009967~positive regulation of signal transduction	18	3.24324	0.0264157	1.77132	0.422291
GO:0046777~protein amino acid autophosphorylation	8	1.44144	0.0268154	2.73224	0.424375
GO:0044265~cellular macromolecule catabolic process	36	6.48649	0.0271701	1.44149	0.425884
GO:0016568~chromatin modification	17	3.06306	0.02756	1.80113	0.427778
GO:0007010~cytoskeleton organization	24	4.32432	0.0278493	1.59798	0.428465
GO:0010740~positive regulation of protein kinase cascade	12	2.16216	0.0294114	2.08599	0.440946
GO:0030182~neuron differentiation	24	4.32432	0.0291918	1.59069	0.44117
GO:0043414~biopolymer methylation	7	1.26126	0.0309646	2.94508	0.455389
GO:0045637~regulation of myeloid cell differentiation	7	1.26126	0.0329248	2.903	0.473521
GO:0019221~cytokine-mediated signaling pathway	7	1.26126	0.0329248	2.903	0.473521
GO:0006886~intracellular protein transport	21	3.78378	0.0340707	1.63003	0.482584
GO:0006986~response to unfolded protein	7	1.26126	0.0349637	2.86212	0.483411
GO:0048534~hemopoietic or lymphoid organ development	16	2.88288	0.0353037	1.78646	0.484097
GO:0001889~liver development	6	1.08108	0.0348828	3.28642	0.485306
GO:0010647~positive regulation of cell communication	19	3.42342	0.0357525	1.67651	0.485834
GO:0006605~protein targeting	14	2.52252	0.0348374	1.89033	0.487579
GO:0022407~regulation of cell-cell adhesion	4	0.720721	0.0382594	5.27819	0.507022
GO:0006730~one-carbon metabolic process	9	1.62162	0.0391287	2.33277	0.512352
GO:0019216~regulation of lipid metabolic process	9	1.62162	0.0391287	2.33277	0.512352
GO:0030099~myeloid cell differentiation	8	1.44144	0.0408994	2.49721	0.525578
GO:0001666~response to hypoxia	10	1.8018	0.0415974	2.16642	0.529026
GO:0006338~chromatin remodeling	6	1.08108	0.0427595	3.11036	0.536372
GO:0020027~hemoglobin metabolic process	3	0.540541	0.0441942	8.70901	0.540514
GO:0006479~protein amino acid methylation	5	0.900901	0.0439479	3.7218	0.541089
GO:0008213~protein amino acid alkylation	5	0.900901	0.0439479	3.7218	0.541089
GO:0000302~response to reactive oxygen species	7	1.26126	0.0439234	2.70947	0.543525
GO:0032259~methylation	7	1.26126	0.0463678	2.67382	0.555541
GO:0006323~DNA packaging	9	1.62162	0.0485357	2.23308	0.567264
GO:0030036~actin cytoskeleton organization	14	2.52252	0.0484939	1.79832	0.569544
GO:0043123~positive regulation of I-kappaB kinase/NF-kappaB cascade	8	1.44144	0.0494641	2.39423	0.571732
GO:0006917~induction of apoptosis	18	3.24324	0.0505588	1.63294	0.57733
GO:0001944~vasculature development	15	2.7027	0.0526268	1.73486	0.579719
GO:0045597~positive regulation of cell differentiation	14	2.52252	0.0529919	1.77476	0.579839
GO:0006446~regulation of translational initiation	5	0.900901	0.0513253	3.54025	0.580399
GO:0002761~regulation of myeloid leukocyte differentiation	5	0.900901	0.0513253	3.54025	0.580399
GO:0001570~vasculogenesis	5	0.900901	0.0513253	3.54025	0.580399
GO:0042325~regulation of phosphorylation	24	4.32432	0.0524569	1.49511	0.580996
GO:0012502~induction of programmed cell death	18	3.24324	0.0517932	1.62785	0.581257
GO:0045859~regulation of protein kinase activity	19	3.42342	0.0524162	1.59876	0.583212
GO:0070482~response to oxygen levels	10	1.8018	0.0543251	2.05887	0.584258
GO:0007179~transforming growth factor beta receptor signaling pathway	6	1.08108	0.0547992	2.903	0.585095
GO:0001890~placenta development	6	1.08108	0.0547992	2.903	0.585095
GO:0016477~cell migration	16	2.88288	0.0543052	1.6829	0.586562
GO:0002520~immune system development	16	2.88288	0.0543052	1.6829	0.586562
GO:0034599~cellular response to oxidative stress	5	0.900901	0.0593365	3.37559	0.610283
GO:0016125~sterol metabolic process	8	1.44144	0.0590879	2.29941	0.611101
GO:0014068~positive regulation of phosphoinositide 3-kinase cascade	3	0.540541	0.0619652	7.25751	0.621951
GO:0006869~lipid transport	10	1.8018	0.0626257	2.00207	0.623613
GO:0008104~protein localization	40	7.20721	0.0619252	1.31656	0.624086
GO:0051674~localization of cell	17	3.06306	0.0649223	1.60753	0.634957
GO:0048870~cell motility	17	3.06306	0.0649223	1.60753	0.634957
GO:0006413~translational initiation	5	0.900901	0.0679724	3.22556	0.650098
GO:0031668~cellular response to extracellular stimulus	6	1.08108	0.0686062	2.72157	0.651313
GO:0015908~fatty acid transport	4	0.720721	0.0700792	4.14715	0.652537
GO:0007265~Ras protein signal transduction	8	1.44144	0.0697893	2.21181	0.653232
GO:0051270~regulation of cell motion	12	2.16216	0.0696437	1.80498	0.654725
GO:0046697~decidualization	3	0.540541	0.0716094	6.69924	0.658506
GO:0031113~regulation of microtubule polymerization	3	0.540541	0.0716094	6.69924	0.658506
GO:0014066~regulation of phosphoinositide 3-kinase cascade	3	0.540541	0.0716094	6.69924	0.658506
GO:0018108~peptidyl-tyrosine phosphorylation	5	0.900901	0.0725206	3.15544	0.661079
GO:0030029~actin filament-based process	14	2.52252	0.0730105	1.68639	0.661414
GO:0006511~ubiquitin-dependent protein catabolic process	14	2.52252	0.0749136	1.67942	0.668999
GO:0019220~regulation of phosphate metabolic process	24	4.32432	0.0753991	1.43654	0.66926
GO:0051174~regulation of phosphorus metabolic process	24	4.32432	0.0753991	1.43654	0.66926
GO:0030856~regulation of epithelial cell differentiation	4	0.720721	0.0762539	4.00414	0.671367
GO:0010324~membrane invagination	13	2.34234	0.0775903	1.71541	0.675808
GO:0006897~endocytosis	13	2.34234	0.0775903	1.71541	0.675808
GO:0043193~positive regulation of gene-specific transcription	7	1.26126	0.078778	2.33575	0.679431
GO:0006469~negative regulation of protein kinase activity	7	1.26126	0.078778	2.33575	0.679431
GO:0051170~nuclear import	7	1.26126	0.0822274	2.30921	0.683082
GO:0002521~leukocyte differentiation	9	1.62162	0.0822166	1.99443	0.685106
GO:0009615~response to virus	8	1.44144	0.0815746	2.13065	0.686311
GO:0001568~blood vessel development	14	2.52252	0.0806777	1.65886	0.686344
GO:0018212~peptidyl-tyrosine modification	5	0.900901	0.0820678	3.02396	0.686503
GO:0032582~negative regulation of gene-specific transcription	5	0.900901	0.0820678	3.02396	0.686503
GO:0001508~regulation of action potential	6	1.08108	0.0841598	2.56147	0.6878
GO:0032869~cellular response to insulin stimulus	6	1.08108	0.0841598	2.56147	0.6878
GO:0007565~female pregnancy	8	1.44144	0.0846899	2.11128	0.68815
GO:0051098~regulation of binding	10	1.8018	0.081535	1.89739	0.688234
GO:0043434~response to peptide hormone stimulus	10	1.8018	0.0841171	1.88507	0.689654
GO:0033673~negative regulation of kinase activity	7	1.26126	0.0893745	2.25789	0.706521
GO:0043254~regulation of protein complex assembly	7	1.26126	0.0893745	2.25789	0.706521
GO:0048705~skeletal system morphogenesis	8	1.44144	0.0911221	2.07357	0.709849
GO:0042391~regulation of membrane potential	9	1.62162	0.0908727	1.94978	0.710794
GO:0048255~mRNA stabilization	3	0.540541	0.092193	5.80601	0.712283
GO:0043489~RNA stabilization	3	0.540541	0.092193	5.80601	0.712283
GO:0001893~maternal placenta development	3	0.540541	0.092193	5.80601	0.712283
GO:0008203~cholesterol metabolic process	7	1.26126	0.0968491	2.20881	0.724962
GO:0010035~response to inorganic substance	12	2.16216	0.0964441	1.69932	0.72531
GO:0001936~regulation of endothelial cell proliferation	4	0.720721	0.0961291	3.62876	0.726011
GO:0006853~carnitine shuttle	2	0.36036	0.0996226	19.3534	0.731707
GO:0051094~positive regulation of developmental process	15	2.7027	0.099133	1.56637	0.731756

## Sheet: 0.000005
GO Term	Count	%	PValue	FE	Benjamini
GO:0010033~response to organic substance	38	9.42928	2.22695e-05	2.11569	0.0438391
GO:0006468~protein amino acid phosphorylation	35	8.68486	5.514e-05	2.10642	0.0539879
GO:0012501~programmed cell death	32	7.94045	0.000130398	2.10239	0.0635198
GO:0006793~phosphorus metabolic process	43	10.67	0.000310989	1.77402	0.0752804
GO:0006796~phosphate metabolic process	43	10.67	0.000310989	1.77402	0.0752804
GO:0008219~cell death	35	8.68486	0.000234319	1.95408	0.075612
GO:0016265~death	36	8.933	0.000121872	1.99603	0.0785261
GO:0006357~regulation of transcription from RNA polymerase II promoter	35	8.68486	0.000286044	1.93258	0.0789766
GO:0006915~apoptosis	31	7.69231	0.000229186	2.06714	0.0881511
GO:0032365~intracellular lipid transport	4	0.992556	0.000493486	22.9385	0.104527
GO:0045449~regulation of transcription	90	22.3325	0.00061513	1.38901	0.1165
GO:0016310~phosphorylation	36	8.933	0.00078875	1.80641	0.123979
GO:0034097~response to cytokine stimulus	9	2.23325	0.000750078	4.57319	0.128305
GO:0051789~response to protein stimulus	10	2.48139	0.0013694	3.75163	0.19119
GO:0010629~negative regulation of gene expression	25	6.20347	0.00178256	1.99119	0.201059
GO:0051056~regulation of small GTPase mediated signal transduction	16	3.97022	0.00160984	2.54873	0.206783
GO:0016055~Wnt receptor signaling pathway	11	2.72953	0.00177276	3.32005	0.211888
GO:0042127~regulation of cell proliferation	34	8.43672	0.002245	1.73423	0.233663
GO:0010608~posttranscriptional regulation of gene expression	14	3.47395	0.00239659	2.66348	0.235352
GO:0016481~negative regulation of transcription	23	5.7072	0.00257597	2.01149	0.239112
GO:0010941~regulation of cell death	34	8.43672	0.00383913	1.67465	0.241595
GO:0045941~positive regulation of transcription	26	6.45161	0.00375949	1.85054	0.244835
GO:0045935~positive regulation of nucleobase, nucleoside, nucleotide and nucleic acid metabolic process	28	6.94789	0.00365183	1.80126	0.246671
GO:0007242~intracellular signaling cascade	48	11.9107	0.00285807	1.53411	0.250296
GO:0043067~regulation of programmed cell death	34	8.43672	0.00365082	1.68084	0.255098
GO:0008284~positive regulation of cell proliferation	21	5.21092	0.00355763	2.03621	0.258387
GO:0042981~regulation of apoptosis	34	8.43672	0.003124	1.69757	0.259127
GO:0006350~transcription	72	17.866	0.0035023	1.37566	0.264398
GO:0031327~negative regulation of cellular biosynthetic process	26	6.45161	0.00346441	1.86043	0.272065
GO:0009890~negative regulation of biosynthetic process	26	6.45161	0.00458751	1.82147	0.273247
GO:0051173~positive regulation of nitrogen compound metabolic process	28	6.94789	0.00558375	1.74532	0.282166
GO:0032870~cellular response to hormone stimulus	10	2.48139	0.00594359	3.01823	0.283471
GO:0010628~positive regulation of gene expression	26	6.45161	0.00545617	1.79639	0.283758
GO:0010942~positive regulation of cell death	21	5.21092	0.00614467	1.93791	0.284901
GO:0046578~regulation of Ras protein signal transduction	13	3.22581	0.00631031	2.48501	0.284905
GO:0016071~mRNA metabolic process	19	4.71464	0.00520252	2.06137	0.287311
GO:0010558~negative regulation of macromolecule biosynthetic process	25	6.20347	0.00503541	1.83466	0.287325
GO:0043068~positive regulation of programmed cell death	21	5.21092	0.00587878	1.94686	0.287597
GO:0043065~positive regulation of apoptosis	21	5.21092	0.00544803	1.96044	0.290825
GO:0010557~positive regulation of macromolecule biosynthetic process	28	6.94789	0.00680243	1.71864	0.296938
GO:0046907~intracellular transport	28	6.94789	0.00703071	1.71079	0.298876
GO:0051254~positive regulation of RNA metabolic process	22	5.45906	0.00910429	1.83604	0.313214
GO:0010605~negative regulation of macromolecule metabolic process	30	7.44417	0.00902534	1.6407	0.316288
GO:0006986~response to unfolded protein	7	1.73697	0.00829883	3.9577	0.316997
GO:0019221~cytokine-mediated signaling pathway	7	1.73697	0.00775511	4.01424	0.31767
GO:0045893~positive regulation of transcription, DNA-dependent	22	5.45906	0.00816859	1.85143	0.318851
GO:0045934~negative regulation of nucleobase, nucleoside, nucleotide and nucleic acid metabolic process	23	5.7072	0.00900764	1.80327	0.321278
GO:0006612~protein targeting to membrane	5	1.24069	0.00866595	6.08219	0.3225
GO:0009891~positive regulation of biosynthetic process	29	7.19603	0.0081062	1.67501	0.323012
GO:0009991~response to extracellular stimulus	13	3.22581	0.00899745	2.37205	0.326669
GO:0030522~intracellular receptor-mediated signaling pathway	7	1.73697	0.0107491	3.74663	0.331601
GO:0051172~negative regulation of nitrogen compound metabolic process	23	5.7072	0.0104104	1.77895	0.333099
GO:0032570~response to progesterone stimulus	4	0.992556	0.0126527	8.02849	0.334264
GO:0007049~cell cycle	31	7.69231	0.0106884	1.60363	0.335115
GO:0045597~positive regulation of cell differentiation	13	3.22581	0.0121146	2.27883	0.335637
GO:0009725~response to hormone stimulus	18	4.4665	0.0103492	1.96884	0.33676
GO:0030521~androgen receptor signaling pathway	5	1.24069	0.0117717	5.57534	0.337002
GO:0009719~response to endogenous stimulus	19	4.71464	0.0126378	1.88323	0.338296
GO:0009612~response to mechanical stimulus	6	1.48883	0.0124482	4.30097	0.338583
GO:0031328~positive regulation of cellular biosynthetic process	28	6.94789	0.0121037	1.64086	0.339978
GO:0007167~enzyme linked receptor protein signaling pathway	17	4.21836	0.0117447	1.99538	0.341129
GO:0032989~cellular component morphogenesis	19	4.71464	0.0103236	1.92117	0.341499
GO:0008380~RNA splicing	15	3.72208	0.011704	2.1202	0.345051
GO:0051252~regulation of RNA metabolic process	61	15.1365	0.011508	1.35063	0.345338
GO:0016044~membrane organization	18	4.4665	0.0145436	1.89649	0.360352
GO:0006397~mRNA processing	16	3.97022	0.0144814	2.00087	0.363491
GO:0030518~steroid hormone receptor signaling pathway	6	1.48883	0.0143481	4.15267	0.365273
GO:0070727~cellular macromolecule localization	19	4.71464	0.0153474	1.84229	0.371667
GO:0000122~negative regulation of transcription from RNA polymerase II promoter	14	3.47395	0.0157783	2.11276	0.375502
GO:0016192~vesicle-mediated transport	24	5.95533	0.0172422	1.6726	0.376948
GO:0010876~lipid localization	10	2.48139	0.0165508	2.55684	0.37698
GO:0000902~cell morphogenesis	17	4.21836	0.0165123	1.91691	0.380481
GO:0045892~negative regulation of transcription, DNA-dependent	17	4.21836	0.0165123	1.91691	0.380481
GO:0043122~regulation of I-kappaB kinase/NF-kappaB cascade	8	1.98511	0.0172242	3.0013	0.38066
GO:0030031~cell projection assembly	7	1.73697	0.0171102	3.38551	0.38277
GO:0043488~regulation of mRNA stability	4	0.992556	0.0164803	7.29862	0.384179
GO:0008285~negative regulation of cell proliferation	17	4.21836	0.0185218	1.89036	0.394553
GO:0051253~negative regulation of RNA metabolic process	17	4.21836	0.018969	1.88514	0.397853
GO:0051591~response to cAMP	5	1.24069	0.0199279	4.77886	0.405174
GO:0009057~macromolecule catabolic process	30	7.44417	0.0197003	1.54196	0.405577
GO:0043487~regulation of RNA stability	4	0.992556	0.0208863	6.69041	0.415992
GO:0051094~positive regulation of developmental process	14	3.47395	0.0218345	2.02156	0.422264
GO:0006730~one-carbon metabolic process	8	1.98511	0.0215748	2.86732	0.422368
GO:0019216~regulation of lipid metabolic process	8	1.98511	0.0215748	2.86732	0.422368
GO:0010604~positive regulation of macromolecule metabolic process	32	7.94045	0.0227246	1.4989	0.431241
GO:0007010~cytoskeleton organization	19	4.71464	0.0246142	1.74933	0.453618
GO:0006869~lipid transport	9	2.23325	0.0282992	2.4916	0.485329
GO:0043414~biopolymer methylation	6	1.48883	0.0282827	3.49065	0.489086
GO:0030099~myeloid cell differentiation	7	1.73697	0.028197	3.02147	0.492048
GO:0034613~cellular protein localization	18	4.4665	0.0280078	1.75806	0.493771
GO:0045637~regulation of myeloid cell differentiation	6	1.48883	0.0298617	3.44078	0.500173
GO:0032582~negative regulation of gene-specific transcription	5	1.24069	0.0308836	4.1815	0.508129
GO:0001701~in utero embryonic development	10	2.48139	0.0317451	2.28082	0.513999
GO:0006916~anti-apoptosis	11	2.72953	0.0332589	2.14353	0.526796
GO:0043123~positive regulation of I-kappaB kinase/NF-kappaB cascade	7	1.73697	0.0337111	2.89688	0.527791
GO:0030097~hemopoiesis	12	2.97767	0.034414	2.04114	0.531405
GO:0030163~protein catabolic process	24	5.95533	0.0369627	1.5489	0.553605
GO:0006511~ubiquitin-dependent protein catabolic process	12	2.97767	0.0396306	1.99053	0.575501
GO:0032259~methylation	6	1.48883	0.0404946	3.16914	0.579702
GO:0045944~positive regulation of transcription from RNA polymerase II promoter	16	3.97022	0.0436841	1.73121	0.585845
GO:0006605~protein targeting	11	2.72953	0.042526	2.0538	0.586716
GO:0030030~cell projection organization	16	3.97022	0.0417227	1.74532	0.587053
GO:0006898~receptor-mediated endocytosis	5	1.24069	0.0422565	3.78702	0.588051
GO:0051603~proteolysis involved in cellular protein catabolic process	23	5.7072	0.0444374	1.53879	0.588669
GO:0007178~transmembrane receptor protein serine/threonine kinase signaling pathway	7	1.73697	0.0432153	2.72813	0.589048
GO:0042493~response to drug	11	2.72953	0.0436405	2.04429	0.589071
GO:0006355~regulation of transcription, DNA-dependent	56	13.8958	0.0464593	1.26789	0.598298
GO:0044257~cellular protein catabolic process	23	5.7072	0.0462017	1.53114	0.599718
GO:0045639~positive regulation of myeloid cell differentiation	4	0.992556	0.0478625	4.86575	0.606002
GO:0001709~cell fate determination	4	0.992556	0.0478625	4.86575	0.606002
GO:0019941~modification-dependent protein catabolic process	22	5.45906	0.0495942	1.53856	0.615938
GO:0043632~modification-dependent macromolecule catabolic process	22	5.45906	0.0495942	1.53856	0.615938
GO:0048545~response to steroid hormone stimulus	10	2.48139	0.0510402	2.09075	0.619972
GO:0006325~chromatin organization	16	3.97022	0.0509886	1.69915	0.62298
GO:0006892~post-Golgi vesicle-mediated transport	5	1.24069	0.055692	3.46055	0.642963
GO:0006417~regulation of translation	8	1.98511	0.0547739	2.34408	0.6433
GO:0031023~microtubule organizing center organization	4	0.992556	0.055396	4.58771	0.644245
GO:0010740~positive regulation of protein kinase cascade	9	2.23325	0.0569019	2.16336	0.64783
GO:0043066~negative regulation of apoptosis	15	3.72208	0.0593354	1.70095	0.660442
GO:0048534~hemopoietic or lymphoid organ development	12	2.97767	0.0603909	1.85273	0.660733
GO:0007584~response to nutrient	8	1.98511	0.0601589	2.29385	0.662452
GO:0044265~cellular macromolecule catabolic process	26	6.45161	0.0619794	1.43959	0.667409
GO:0043069~negative regulation of programmed cell death	15	3.72208	0.0643876	1.67726	0.678695
GO:0060548~negative regulation of cell death	15	3.72208	0.0656691	1.6726	0.68305
GO:0051170~nuclear import	6	1.48883	0.0678818	2.73698	0.692478
GO:0006853~carnitine shuttle	2	0.496278	0.072682	26.7616	0.70915
GO:0007212~dopamine receptor signaling pathway	3	0.744417	0.072461	6.69041	0.710945
GO:0002763~positive regulation of myeloid leukocyte differentiation	3	0.744417	0.072461	6.69041	0.710945
GO:0006479~protein amino acid methylation	4	0.992556	0.0720272	4.11717	0.71166
GO:0008213~protein amino acid alkylation	4	0.992556	0.0720272	4.11717	0.71166
GO:0031668~cellular response to extracellular stimulus	5	1.24069	0.0744909	3.13613	0.715404
GO:0048008~platelet-derived growth factor receptor signaling pathway	3	0.744417	0.0796972	6.33828	0.737493
GO:0002761~regulation of myeloid leukocyte differentiation	4	0.992556	0.0810844	3.91633	0.73824
GO:0010553~negative regulation of specific transcription from RNA polymerase II promoter	4	0.992556	0.0810844	3.91633	0.73824
GO:0016568~chromatin modification	12	2.97767	0.080768	1.75806	0.739581
GO:0051674~localization of cell	13	3.22581	0.0820084	1.69984	0.739636
GO:0048870~cell motility	13	3.22581	0.0820084	1.69984	0.739636
GO:0006886~intracellular protein transport	15	3.72208	0.0838459	1.60999	0.74231
GO:0002520~immune system development	12	2.97767	0.0834553	1.74532	0.743303
GO:0016477~cell migration	12	2.97767	0.0834553	1.74532	0.743303
GO:0006672~ceramide metabolic process	4	0.992556	0.0857888	3.82309	0.747986
GO:0051385~response to mineralocorticoid stimulus	3	0.744417	0.0871466	6.02136	0.748431
GO:0001508~regulation of action potential	5	1.24069	0.0885848	2.95165	0.749202
GO:0006396~RNA processing	20	4.96278	0.0881358	1.46773	0.749934
GO:0016311~dephosphorylation	8	1.98511	0.0894576	2.08532	0.750206
GO:0000377~RNA splicing, via transesterification reactions with bulged adenosine as nucleophile	8	1.98511	0.0871375	2.09895	0.75101
GO:0000375~RNA splicing, via transesterification reactions	8	1.98511	0.0871375	2.09895	0.75101
GO:0000398~nuclear mRNA splicing, via spliceosome	8	1.98511	0.0871375	2.09895	0.75101
GO:0045667~regulation of osteoblast differentiation	4	0.992556	0.0906064	3.73418	0.752301
GO:0010627~regulation of protein kinase cascade	11	2.72953	0.0928185	1.77336	0.758517
GO:0032367~intracellular cholesterol transport	2	0.496278	0.0957193	20.0712	0.767092
GO:0034332~adherens junction organization	2	0.496278	0.0957193	20.0712	0.767092
GO:0007097~nuclear migration	2	0.496278	0.0957193	20.0712	0.767092
GO:0032366~intracellular sterol transport	2	0.496278	0.0957193	20.0712	0.767092
