# Supplementary material for: CorrelaGenes: a new tool for the interpretation of the human transcriptome
Source: BMC Bioinformatics. 2014 Jan 10;15(Suppl 1):S6. doi: 10.1186/1471-2105-15-S1-S6 (PMC4016313; doi:10.1186/1471-2105-15-S1-S6)
Supplement: Additional file 7 — DAVID Functional Annotation Chart related to the output lists used in Figures 6, 7. [file 1471-2105-15-S1-S6-S7.zip › Additional file 7/GO Chart - Gene lists from Fig7 PRPF19 UP-Genes UP 28052013.xlsx]

## Sheet: Description
FIGURE 7: PRPF19-UP and Genes UP
This file reports the DAVID Functional Annotation Chart (database: GO-Biological Process-FAT) related to the output lists obtained by the CorrelaGenes tool with following parameters:
Target Gene	PRPF19
Target Sign	+1
Target Gene LFC >=	1
Gene LFC >=	1
LFC p value <=	0.05
Genes filtered by co-pres >=	40
Genes filtered by lift >=	2
Genes filtered by X2 p value <=	in each sheets is indicated the p value threshold
From the output list only genes showing up-regulation (sign +) were selected
In the following reports we have highlighted the most significant term related to the Biological Process listed below:
Cell Cycle
Apoptosis
DNA Repair
RNA Splicing

## Sheet: 0.05
GO Term	Count	%	PValue	FE	Benjamini
GO:0007049~cell cycle	85	13.0769	2.56593e-16	2.64136	5.75318e-13
GO:0022402~cell cycle process	67	10.3077	1.34286e-14	2.85955	1.74033e-11
GO:0000278~mitotic cell cycle	52	8	2.64982e-14	3.38901	2.29168e-11
GO:0022403~cell cycle phase	54	8.30769	1.71625e-13	3.14532	1.1118e-10
GO:0000087~M phase of mitotic cell cycle	38	5.84615	4.30961e-13	4.09078	2.23338e-10
GO:0000279~M phase	46	7.07692	1.25258e-12	3.37157	4.63624e-10
GO:0007067~mitosis	37	5.69231	1.2036e-12	4.05555	5.19751e-10
GO:0000280~nuclear division	37	5.69231	1.2036e-12	4.05555	5.19751e-10
GO:0048285~organelle fission	37	5.69231	4.08588e-12	3.89616	1.3233e-09
GO:0051301~cell division	40	6.15385	1.18718e-10	3.26971	3.41777e-08
GO:0033554~cellular response to stress	56	8.61538	2.92515e-09	2.38585	7.57906e-07
GO:0006974~response to DNA damage stimulus	43	6.61538	3.41904e-09	2.77991	8.05338e-07
GO:0006259~DNA metabolic process	51	7.84615	9.15928e-09	2.43047	1.97764e-06
GO:0006281~DNA repair	34	5.23077	8.105e-08	2.8869	1.61538e-05
GO:0033043~regulation of organelle organization	28	4.30769	3.17034e-07	3.11149	5.86722e-05
GO:0034621~cellular macromolecular complex subunit organization	37	5.69231	7.23993e-07	2.49922	0.00012505
GO:0051726~regulation of cell cycle	35	5.38462	9.67541e-07	2.54983	0.000156669
GO:0043933~macromolecular complex subunit organization	58	8.92308	1.09923e-06	1.96988	0.000167521
GO:0006302~double-strand break repair	14	2.15385	1.17283e-06	5.44512	0.000168807
GO:0065003~macromolecular complex assembly	54	8.30769	3.327e-06	1.95814	0.000453596
GO:0006397~mRNA processing	33	5.07692	3.83341e-06	2.47902	0.000496496
GO:0007346~regulation of mitotic cell cycle	21	3.23077	4.56304e-06	3.33155	0.000537259
GO:0016071~mRNA metabolic process	36	5.53846	4.44603e-06	2.34624	0.000548406
GO:0000726~non-recombinational repair	7	1.07692	1.10713e-05	12.057	0.00124644
GO:0008380~RNA splicing	29	4.46154	1.89647e-05	2.46235	0.00181827
GO:0006396~RNA processing	45	6.92308	1.84168e-05	1.98379	0.00183364
GO:0000375~RNA splicing, via transesterification reactions	20	3.07692	1.82569e-05	3.15217	0.00189038
GO:0000377~RNA splicing, via transesterification reactions with bulged adenosine as nucleophile	20	3.07692	1.82569e-05	3.15217	0.00189038
GO:0000398~nuclear mRNA splicing, via spliceosome	20	3.07692	1.82569e-05	3.15217	0.00189038
GO:0000075~cell cycle checkpoint	15	2.30769	2.0834e-05	3.97485	0.00192605
GO:0010564~regulation of cell cycle process	17	2.61538	1.79777e-05	3.59596	0.00193897
GO:0034622~cellular macromolecular complex assembly	31	4.76923	2.26538e-05	2.35074	0.00202198
GO:0051276~chromosome organization	41	6.30769	2.53183e-05	2.03851	0.00211391
GO:0010605~negative regulation of macromolecule metabolic process	55	8.46154	2.64011e-05	1.80691	0.00213541
GO:0006303~double-strand break repair via nonhomologous end joining	6	0.923077	2.53104e-05	14.4684	0.00218361
GO:0006461~protein complex assembly	42	6.46154	2.88477e-05	2.00553	0.00226245
GO:0070271~protein complex biogenesis	42	6.46154	2.88477e-05	2.00553	0.00226245
GO:0006260~DNA replication	22	3.38462	4.00139e-05	2.79216	0.00304471
GO:0051172~negative regulation of nitrogen compound metabolic process	41	6.30769	0.000112318	1.90497	0.00828076
GO:0043066~negative regulation of apoptosis	31	4.76923	0.000160403	2.11169	0.0111706
GO:0042981~regulation of apoptosis	56	8.61538	0.000158563	1.67959	0.0113482
GO:0060548~negative regulation of cell death	31	4.76923	0.000216401	2.07649	0.0135839
GO:0043069~negative regulation of programmed cell death	31	4.76923	0.000205989	2.08227	0.0135932
GO:0043067~regulation of programmed cell death	56	8.61538	0.000201191	1.66304	0.0136257
GO:0010941~regulation of cell death	56	8.61538	0.000222571	1.65692	0.0136382
GO:0008219~cell death	51	7.84615	0.000214568	1.71046	0.013804
GO:0007052~mitotic spindle organization	6	0.923077	0.000253753	9.64563	0.014193
GO:0006913~nucleocytoplasmic transport	18	2.76923	0.000252643	2.78239	0.0144431
GO:0031570~DNA integrity checkpoint	10	1.53846	0.000250478	4.63732	0.0146433
GO:0016265~death	51	7.84615	0.000247678	1.69864	0.0148151
GO:0051169~nuclear transport	18	2.76923	0.000294149	2.74717	0.0160873
GO:0051329~interphase of mitotic cell cycle	14	2.15385	0.000320156	3.27764	0.017136
GO:0005996~monosaccharide metabolic process	22	3.38462	0.000361136	2.38968	0.0185434
GO:0045934~negative regulation of nucleobase, nucleoside, nucleotide and nucleic acid metabolic process	39	6	0.00035414	1.83681	0.0185551
GO:0051325~interphase	14	2.15385	0.000425129	3.18488	0.0213711
GO:0006511~ubiquitin-dependent protein catabolic process	23	3.53846	0.000458173	2.29183	0.0225759
GO:0007059~chromosome segregation	12	1.84615	0.000484437	3.57246	0.0234099
GO:0010639~negative regulation of organelle organization	12	1.84615	0.00053904	3.52889	0.0255391
GO:0007005~mitochondrion organization	16	2.46154	0.000589707	2.79584	0.0274062
GO:0012501~programmed cell death	43	6.61538	0.000865838	1.69706	0.0373255
GO:0007017~microtubule-based process	23	3.53846	0.00082275	2.19219	0.0373665
GO:0051052~regulation of DNA metabolic process	14	2.15385	0.000856963	2.96138	0.0375749
GO:0009890~negative regulation of biosynthetic process	41	6.30769	0.000845369	1.72544	0.0377139
GO:0031327~negative regulation of cellular biosynthetic process	40	6.15385	0.00105523	1.71936	0.0438543
GO:0019318~hexose metabolic process	19	2.92308	0.00103818	2.38629	0.0438643
GO:0000226~microtubule cytoskeleton organization	16	2.46154	0.00113762	2.62466	0.0464548
GO:0006310~DNA recombination	13	2	0.00131393	2.98555	0.0503061
GO:0010033~response to organic substance	48	7.38462	0.00134299	1.60538	0.050643
GO:0032269~negative regulation of cellular protein metabolic process	18	2.76923	0.00130626	2.41141	0.0507696
GO:0032268~regulation of cellular protein metabolic process	35	5.38462	0.00128871	1.78058	0.050867
GO:0031400~negative regulation of protein modification process	14	2.15385	0.00128016	2.83695	0.0513193
GO:0009057~macromolecule catabolic process	51	7.84615	0.00138307	1.57467	0.0513692
GO:0051493~regulation of cytoskeleton organization	15	2.30769	0.0015104	2.65964	0.0544123
GO:0044265~cellular macromolecule catabolic process	48	7.38462	0.0015092	1.59652	0.055136
GO:0006357~regulation of transcription from RNA polymerase II promoter	48	7.38462	0.00157548	1.59213	0.055915
GO:0006886~intracellular protein transport	29	4.46154	0.00180997	1.86981	0.063113
GO:0051248~negative regulation of protein metabolic process	18	2.76923	0.00197374	2.32114	0.0677213
GO:0008285~negative regulation of cell proliferation	28	4.30769	0.00216382	1.87034	0.0711881
GO:0050658~RNA transport	12	1.84615	0.00219385	2.98319	0.0712381
GO:0051236~establishment of RNA localization	12	1.84615	0.00219385	2.98319	0.0712381
GO:0050657~nucleic acid transport	12	1.84615	0.00219385	2.98319	0.0712381
GO:0006915~apoptosis	41	6.30769	0.00214319	1.64232	0.0714394
GO:0007051~spindle organization	8	1.23077	0.00231708	4.28695	0.0715178
GO:0006325~chromatin organization	29	4.46154	0.00211769	1.85002	0.0715385
GO:0006916~anti-apoptosis	19	2.92308	0.00229032	2.22411	0.0715724
GO:0051129~negative regulation of cellular component organization	15	2.30769	0.00227363	2.54726	0.0719357
GO:0010558~negative regulation of macromolecule biosynthetic process	38	5.84615	0.00224995	1.6752	0.0720924
GO:0007010~cytoskeleton organization	32	4.92308	0.00237379	1.76984	0.0723448
GO:0006418~tRNA aminoacylation for protein translation	8	1.23077	0.00263741	4.19375	0.0791336
GO:0043039~tRNA aminoacylation	8	1.23077	0.00263741	4.19375	0.0791336
GO:0043038~amino acid activation	8	1.23077	0.00263741	4.19375	0.0791336
GO:0007242~intracellular signaling cascade	73	11.2308	0.00268481	1.40154	0.0795797
GO:0034404~nucleobase, nucleoside and nucleotide biosynthetic process	18	2.76923	0.00275435	2.24898	0.0806377
GO:0034654~nucleobase, nucleoside, nucleotide and nucleic acid biosynthetic process	18	2.76923	0.00275435	2.24898	0.0806377
GO:0006403~RNA localization	12	1.84615	0.0027955	2.89369	0.0808818
GO:0043623~cellular protein complex assembly	16	2.46154	0.00297675	2.38164	0.0840338
GO:0017038~protein import	14	2.15385	0.00303753	2.57708	0.0847556
GO:0010608~posttranscriptional regulation of gene expression	19	2.92308	0.00297104	2.17141	0.0848014
GO:0043193~positive regulation of gene-specific transcription	11	1.69231	0.00310818	3.04891	0.0857217
GO:0022613~ribonucleoprotein complex biogenesis	17	2.61538	0.00330933	2.27744	0.0900641
GO:0051170~nuclear import	11	1.69231	0.00338029	3.01426	0.0909549
GO:0010604~positive regulation of macromolecule metabolic process	53	8.15385	0.00350082	1.4913	0.0930832
GO:0000018~regulation of DNA recombination	6	0.923077	0.00381287	5.56479	0.099944
GO:0009165~nucleotide biosynthetic process	17	2.61538	0.00456149	2.20398	0.117232
GO:0006796~phosphate metabolic process	58	8.92308	0.00478785	1.43743	0.121494
GO:0006793~phosphorus metabolic process	58	8.92308	0.00478785	1.43743	0.121494
GO:0051053~negative regulation of DNA metabolic process	7	1.07692	0.00498924	4.32817	0.125062
GO:0016481~negative regulation of transcription	32	4.92308	0.0050695	1.68116	0.125735
GO:0009123~nucleoside monophosphate metabolic process	9	1.38462	0.00569276	3.28828	0.134995
GO:0043086~negative regulation of catalytic activity	22	3.38462	0.00558336	1.9152	0.135039
GO:0009719~response to endogenous stimulus	29	4.46154	0.00552781	1.72669	0.135041
GO:0046907~intracellular transport	42	6.46154	0.00565178	1.54154	0.135323
GO:0010629~negative regulation of gene expression	34	5.23077	0.00620484	1.62674	0.144929
GO:0043065~positive regulation of apoptosis	30	4.61538	0.00671799	1.68238	0.153236
GO:0034613~cellular protein localization	29	4.46154	0.00667908	1.70148	0.153764
GO:0044093~positive regulation of molecular function	38	5.84615	0.00703372	1.56371	0.158472
GO:0015931~nucleobase, nucleoside, nucleotide and nucleic acid transport	12	1.84615	0.0071037	2.56079	0.158551
GO:0010638~positive regulation of organelle organization	10	1.53846	0.00721782	2.90531	0.159526
GO:0022618~ribonucleoprotein complex assembly	9	1.38462	0.00744241	3.14532	0.160016
GO:0043068~positive regulation of programmed cell death	30	4.61538	0.00739228	1.67072	0.160349
GO:0033365~protein localization in organelle	14	2.15385	0.00758553	2.31231	0.161509
GO:0070727~cellular macromolecule localization	29	4.46154	0.00738673	1.68915	0.161582
GO:0010942~positive regulation of cell death	30	4.61538	0.0078408	1.66304	0.165141
GO:0007088~regulation of mitosis	8	1.23077	0.00801684	3.44487	0.167183
GO:0051783~regulation of nuclear division	8	1.23077	0.00801684	3.44487	0.167183
GO:0007093~mitotic cell cycle checkpoint	7	1.07692	0.00811268	3.92555	0.167671
GO:0006084~acetyl-CoA metabolic process	6	0.923077	0.00831079	4.66724	0.168741
GO:0033261~regulation of S phase	5	0.769231	0.00829372	6.02852	0.169745
GO:0006164~purine nucleotide biosynthetic process	14	2.15385	0.00846902	2.28106	0.17035
GO:0045893~positive regulation of transcription, DNA-dependent	32	4.92308	0.00866332	1.61772	0.172585
GO:0010552~positive regulation of specific transcription from RNA polymerase II promoter	8	1.23077	0.00882221	3.38443	0.174141
GO:0006606~protein import into nucleus	10	1.53846	0.00905945	2.80396	0.177063
GO:0052547~regulation of peptidase activity	10	1.53846	0.00905945	2.80396	0.177063
GO:0010498~proteasomal protein catabolic process	11	1.69231	0.00955981	2.60054	0.184542
GO:0043161~proteasomal ubiquitin-dependent protein catabolic process	11	1.69231	0.00955981	2.60054	0.184542
GO:0051254~positive regulation of RNA metabolic process	32	4.92308	0.00965921	1.60426	0.184913
GO:0051603~proteolysis involved in cellular protein catabolic process	38	5.84615	0.00995534	1.52723	0.188654
GO:0009725~response to hormone stimulus	26	4	0.0100755	1.70835	0.189339
GO:0010628~positive regulation of gene expression	37	5.69231	0.010252	1.53566	0.189608
GO:0007050~cell cycle arrest	11	1.69231	0.0102089	2.57529	0.190233
GO:0030163~protein catabolic process	39	6	0.0104933	1.51198	0.192271
GO:0031399~regulation of protein modification process	22	3.38462	0.0110681	1.79834	0.196247
GO:0042127~regulation of cell proliferation	47	7.23077	0.0110562	1.4401	0.197397
GO:0006006~glucose metabolic process	14	2.15385	0.0110333	2.20652	0.198384
GO:0044257~cellular protein catabolic process	38	5.84615	0.0109842	1.51963	0.198958
GO:0006417~regulation of translation	13	2	0.011411	2.2882	0.200347
GO:0016311~dephosphorylation	14	2.15385	0.0116118	2.19219	0.202152
GO:0031577~spindle checkpoint	4	0.615385	0.0117346	8.03803	0.20272
GO:0030522~intracellular receptor-mediated signaling pathway	9	1.38462	0.012118	2.89369	0.207273
GO:0046356~acetyl-CoA catabolic process	5	0.769231	0.0137454	5.24219	0.228845
GO:0009112~nucleobase metabolic process	5	0.769231	0.0137454	5.24219	0.228845
GO:0006099~tricarboxylic acid cycle	5	0.769231	0.0137454	5.24219	0.228845
GO:0010563~negative regulation of phosphorus metabolic process	7	1.07692	0.0137352	3.51664	0.230154
GO:0000077~DNA damage checkpoint	7	1.07692	0.0137352	3.51664	0.230154
GO:0045936~negative regulation of phosphate metabolic process	7	1.07692	0.0137352	3.51664	0.230154
GO:0008283~cell proliferation	29	4.46154	0.0141637	1.60392	0.233487
GO:0016052~carbohydrate catabolic process	11	1.69231	0.0148319	2.43353	0.240117
GO:0031056~regulation of histone modification	4	0.615385	0.0147928	7.41972	0.241049
GO:0002326~B cell lineage commitment	3	0.461538	0.0157383	14.4684	0.245366
GO:0006457~protein folding	15	2.30769	0.0153597	2.04357	0.246054
GO:0030521~androgen receptor signaling pathway	6	0.923077	0.015576	4.01901	0.246078
GO:0034504~protein localization in nucleus	10	1.53846	0.0157034	2.56533	0.246352
GO:0051253~negative regulation of RNA metabolic process	25	3.84615	0.015564	1.66534	0.2474
GO:0006333~chromatin assembly or disassembly	12	1.84615	0.0162637	2.2785	0.24809
GO:0043281~regulation of caspase activity	9	1.38462	0.0162503	2.74717	0.249358
GO:0044271~nitrogen compound biosynthetic process	23	3.53846	0.0161994	1.70654	0.250138
GO:0009124~nucleoside monophosphate biosynthetic process	7	1.07692	0.0166005	3.37597	0.251102
GO:0006605~protein targeting	17	2.61538	0.0170745	1.90669	0.255848
GO:0045941~positive regulation of transcription	35	5.38462	0.0181157	1.49644	0.267749
GO:0009225~nucleotide-sugar metabolic process	4	0.615385	0.0182581	6.88974	0.268057
GO:0046112~nucleobase biosynthetic process	4	0.615385	0.0182581	6.88974	0.268057
GO:0043331~response to dsRNA	5	0.769231	0.0184014	4.82282	0.268371
GO:0045786~negative regulation of cell cycle	9	1.38462	0.0186597	2.67934	0.270112
GO:0046164~alcohol catabolic process	9	1.38462	0.0186597	2.67934	0.270112
GO:0052548~regulation of endopeptidase activity	9	1.38462	0.0199556	2.64667	0.282987
GO:0009755~hormone-mediated signaling	7	1.07692	0.0198531	3.24613	0.28327
GO:0034623~cellular macromolecular complex disassembly	5	0.769231	0.0210539	4.63732	0.294567
GO:0009109~coenzyme catabolic process	5	0.769231	0.0210539	4.63732	0.294567
GO:0032984~macromolecular complex disassembly	5	0.769231	0.0210539	4.63732	0.294567
GO:0044092~negative regulation of molecular function	23	3.53846	0.0214457	1.66055	0.296061
GO:0022411~cellular component disassembly	7	1.07692	0.0216312	3.18488	0.296674
GO:0008104~protein localization	50	7.69231	0.0214012	1.36701	0.297094
GO:0032870~cellular response to hormone stimulus	12	1.84615	0.0221608	2.17571	0.299684
GO:0043632~modification-dependent macromolecule catabolic process	35	5.38462	0.0224024	1.47037	0.300896
GO:0019941~modification-dependent protein catabolic process	35	5.38462	0.0224024	1.47037	0.300896
GO:0051303~establishment of chromosome localization	4	0.615385	0.0221343	6.43042	0.30092
GO:0050000~chromosome localization	4	0.615385	0.0221343	6.43042	0.30092
GO:0031396~regulation of protein ubiquitination	10	1.53846	0.0226397	2.41141	0.302043
GO:0006337~nucleosome disassembly	3	0.461538	0.022965	12.057	0.304155
GO:0031498~chromatin disassembly	3	0.461538	0.022965	12.057	0.304155
GO:0032986~protein-DNA complex disassembly	3	0.461538	0.022965	12.057	0.304155
GO:0045892~negative regulation of transcription, DNA-dependent	24	3.69231	0.0231397	1.62567	0.304575
GO:0010720~positive regulation of cell development	8	1.23077	0.023622	2.79584	0.308357
GO:0051656~establishment of organelle localization	8	1.23077	0.023622	2.79584	0.308357
GO:0044275~cellular carbohydrate catabolic process	9	1.38462	0.0242257	2.55326	0.313388
GO:0006399~tRNA metabolic process	11	1.69231	0.0244696	2.24792	0.314484
GO:0006917~induction of apoptosis	22	3.38462	0.0250542	1.65784	0.319182
GO:0043388~positive regulation of DNA binding	8	1.23077	0.0253459	2.7559	0.320726
GO:0012502~induction of programmed cell death	22	3.38462	0.0256744	1.65268	0.322635
GO:0043242~negative regulation of protein complex disassembly	6	0.923077	0.0261817	3.52889	0.326361
GO:0006446~regulation of translational initiation	6	0.923077	0.0261817	3.52889	0.326361
GO:0007090~regulation of S phase of mitotic cell cycle	4	0.615385	0.0264226	6.02852	0.327307
GO:0051173~positive regulation of nitrogen compound metabolic process	38	5.84615	0.0271905	1.42288	0.329029
GO:0045184~establishment of protein localization	44	6.76923	0.0271618	1.37974	0.330244
GO:0006338~chromatin remodeling	7	1.07692	0.0276015	3.01426	0.331618
GO:0000082~G1/S transition of mitotic cell cycle	7	1.07692	0.0276015	3.01426	0.331618
GO:0046365~monosaccharide catabolic process	8	1.23077	0.0271539	2.71708	0.331679
GO:0051439~regulation of ubiquitin-protein ligase activity during mitotic cell cycle	8	1.23077	0.0271539	2.71708	0.331679
GO:0045935~positive regulation of nucleobase, nucleoside, nucleotide and nucleic acid metabolic process	37	5.69231	0.0277754	1.42984	0.331841
GO:0008156~negative regulation of DNA replication	5	0.769231	0.02703	4.30609	0.331956
GO:0070507~regulation of microtubule cytoskeleton organization	6	0.923077	0.0287431	3.44487	0.339785
GO:0034660~ncRNA metabolic process	17	2.61538	0.0294719	1.78235	0.345281
GO:0032297~negative regulation of DNA replication initiation	3	0.461538	0.0312792	10.3346	0.356167
GO:0000076~DNA replication checkpoint	3	0.461538	0.0312792	10.3346	0.356167
GO:0051095~regulation of helicase activity	3	0.461538	0.0312792	10.3346	0.356167
GO:0032956~regulation of actin cytoskeleton organization	9	1.38462	0.0308625	2.4385	0.35689
GO:0060249~anatomical structure homeostasis	10	1.53846	0.0315334	2.27491	0.356987
GO:0001701~in utero embryonic development	14	2.15385	0.0312534	1.91817	0.357451
GO:0034199~activation of protein kinase A activity	4	0.615385	0.0311213	5.6739	0.35776
GO:0030518~steroid hormone receptor signaling pathway	7	1.07692	0.032133	2.91032	0.360932
GO:0016051~carbohydrate biosynthetic process	10	1.53846	0.0332221	2.25365	0.369184
GO:0010557~positive regulation of macromolecule biosynthetic process	38	5.84615	0.0334139	1.40112	0.36936
GO:0033044~regulation of chromosome organization	5	0.769231	0.0339217	4.01901	0.372311
GO:0046165~alcohol biosynthetic process	6	0.923077	0.0343274	3.28828	0.374332
GO:0015031~protein transport	43	6.61538	0.0347669	1.36077	0.37662
GO:0042493~response to drug	16	2.46154	0.0350922	1.78623	0.3779
GO:0016568~chromatin modification	19	2.92308	0.0359104	1.67214	0.383346
GO:0043154~negative regulation of caspase activity	4	0.615385	0.0362271	5.35868	0.384496
GO:0051640~organelle localization	9	1.38462	0.0365911	2.35899	0.386028
GO:0032970~regulation of actin filament-based process	9	1.38462	0.0365911	2.35899	0.386028
GO:0051168~nuclear export	7	1.07692	0.0371226	2.81331	0.388928
GO:0010212~response to ionizing radiation	7	1.07692	0.0371226	2.81331	0.388928
GO:0051091~positive regulation of transcription factor activity	7	1.07692	0.0371226	2.81331	0.388928
GO:0051495~positive regulation of cytoskeleton organization	6	0.923077	0.0373542	3.21521	0.389327
GO:0031110~regulation of microtubule polymerization or depolymerization	5	0.769231	0.0377159	3.88937	0.390785
GO:0051187~cofactor catabolic process	5	0.769231	0.0377159	3.88937	0.390785
GO:0051130~positive regulation of cellular component organization	14	2.15385	0.0379202	1.86518	0.39095
GO:0007568~aging	10	1.53846	0.0386609	2.19219	0.395432
GO:0030069~lysogeny	3	0.461538	0.0405788	9.04278	0.4076
GO:0019047~provirus integration	3	0.461538	0.0405788	9.04278	0.4076
GO:0043549~regulation of kinase activity	23	3.53846	0.0405616	1.55357	0.408984
GO:0051297~centrosome organization	5	0.769231	0.0417436	3.76783	0.409092
GO:0000245~spliceosome assembly	5	0.769231	0.0417436	3.76783	0.409092
GO:0006468~protein amino acid phosphorylation	38	5.84615	0.0412147	1.37382	0.409516
GO:0043085~positive regulation of catalytic activity	31	4.76923	0.0410969	1.43757	0.410113
GO:0031328~positive regulation of cellular biosynthetic process	39	6	0.0415136	1.37292	0.410314
GO:0007098~centrosome cycle	4	0.615385	0.0417342	5.07665	0.410506
GO:0006541~glutamine metabolic process	4	0.615385	0.0417342	5.07665	0.410506
GO:0051099~positive regulation of binding	8	1.23077	0.0422896	2.47324	0.411749
GO:0051438~regulation of ubiquitin-protein ligase activity	8	1.23077	0.0422896	2.47324	0.411749
GO:0006163~purine nucleotide metabolic process	14	2.15385	0.0455407	1.81504	0.43428
GO:0007569~cell aging	5	0.769231	0.0460048	3.65365	0.436112
GO:0042770~DNA damage response, signal transduction	8	1.23077	0.0474483	2.41141	0.438844
GO:0019220~regulation of phosphate metabolic process	29	4.46154	0.0468861	1.44187	0.439377
GO:0051174~regulation of phosphorus metabolic process	29	4.46154	0.0468861	1.44187	0.439377
GO:0016310~phosphorylation	44	6.76923	0.0466925	1.32627	0.439514
GO:0051346~negative regulation of hydrolase activity	6	0.923077	0.0473904	3.01426	0.439929
GO:0051651~maintenance of location in cell	6	0.923077	0.0473904	3.01426	0.439929
GO:0030183~B cell differentiation	6	0.923077	0.0473904	3.01426	0.439929
GO:0031401~positive regulation of protein modification process	14	2.15385	0.047184	1.80533	0.439977
GO:0009891~positive regulation of biosynthetic process	39	6	0.047857	1.35316	0.440211
GO:0009116~nucleoside metabolic process	7	1.07692	0.0485208	2.63748	0.443324
GO:0007264~small GTPase mediated signal transduction	20	3.07692	0.0487816	1.58125	0.443637
GO:0006470~protein amino acid dephosphorylation	11	1.69231	0.0493838	1.9944	0.446274
GO:0000122~negative regulation of transcription from RNA polymerase II promoter	18	2.76923	0.0498568	1.63178	0.446539
GO:0051340~regulation of ligase activity	8	1.23077	0.0501715	2.38164	0.447195
GO:0045859~regulation of protein kinase activity	22	3.38462	0.0498016	1.53771	0.447633
GO:0009113~purine base biosynthetic process	3	0.461538	0.0507683	8.03803	0.449723
GO:0030174~regulation of DNA replication initiation	3	0.461538	0.0507683	8.03803	0.449723
GO:0032886~regulation of microtubule-based process	6	0.923077	0.0510574	2.95274	0.450187
GO:0006401~RNA catabolic process	7	1.07692	0.0516721	2.5969	0.451345
GO:0031145~anaphase-promoting complex-dependent proteasomal ubiquitin-dependent protein catabolic process	7	1.07692	0.0516721	2.5969	0.451345
GO:0032583~regulation of gene-specific transcription	11	1.69231	0.0514891	1.97951	0.451586
GO:0009628~response to abiotic stimulus	23	3.53846	0.0532422	1.50713	0.458642
GO:0006732~coenzyme metabolic process	12	1.84615	0.0530268	1.8913	0.458699
GO:0001836~release of cytochrome c from mitochondria	4	0.615385	0.0539221	4.59316	0.461545
GO:0010466~negative regulation of peptidase activity	4	0.615385	0.0539221	4.59316	0.461545
GO:0009060~aerobic respiration	5	0.769231	0.0552252	3.44487	0.468325
GO:0031023~microtubule organizing center organization	5	0.769231	0.0552252	3.44487	0.468325
GO:0016192~vesicle-mediated transport	33	5.07692	0.0555677	1.38154	0.469023
GO:0045944~positive regulation of transcription from RNA polymerase II promoter	23	3.53846	0.0571777	1.49494	0.476074
GO:0051338~regulation of transferase activity	23	3.53846	0.0570918	1.49092	0.476988
GO:0051259~protein oligomerization	13	2	0.0578118	1.80163	0.478493
GO:0031398~positive regulation of protein ubiquitination	8	1.23077	0.058925	2.29658	0.482321
GO:0043244~regulation of protein complex disassembly	6	0.923077	0.058876	2.83695	0.483459
GO:0001707~mesoderm formation	5	0.769231	0.0601813	3.34918	0.488332
GO:0006220~pyrimidine nucleotide metabolic process	5	0.769231	0.0601813	3.34918	0.488332
GO:0030071~regulation of mitotic metaphase/anaphase transition	4	0.615385	0.0605839	4.38438	0.489265
GO:0045930~negative regulation of mitotic cell cycle	4	0.615385	0.0605839	4.38438	0.489265
GO:0051437~positive regulation of ubiquitin-protein ligase activity during mitotic cell cycle	7	1.07692	0.0618603	2.48233	0.493825
GO:0051186~cofactor metabolic process	14	2.15385	0.061825	1.73127	0.495044
GO:0006733~oxidoreduction coenzyme metabolic process	6	0.923077	0.0630274	2.78239	0.499076
GO:0009064~glutamine family amino acid metabolic process	6	0.923077	0.0630274	2.78239	0.499076
GO:0034637~cellular carbohydrate biosynthetic process	7	1.07692	0.065502	2.44636	0.51009
GO:0043414~biopolymer methylation	7	1.07692	0.065502	2.44636	0.51009
GO:0019320~hexose catabolic process	7	1.07692	0.065502	2.44636	0.51009
GO:0046364~monosaccharide biosynthetic process	5	0.769231	0.0653652	3.25866	0.510758
GO:0010332~response to gamma radiation	4	0.615385	0.0676097	4.19375	0.520173
GO:0051028~mRNA transport	8	1.23077	0.0685634	2.21739	0.523869
GO:0043627~response to estrogen stimulus	9	1.38462	0.0694957	2.06692	0.525979
GO:0051443~positive regulation of ubiquitin-protein ligase activity	7	1.07692	0.0692667	2.41141	0.526186
GO:0007369~gastrulation	7	1.07692	0.0692667	2.41141	0.526186
GO:0044087~regulation of cellular component biogenesis	11	1.69231	0.0704857	1.86799	0.529763
GO:0048332~mesoderm morphogenesis	5	0.769231	0.070774	3.17291	0.529855
GO:0009314~response to radiation	14	2.15385	0.0723706	1.68799	0.536683
GO:0045841~negative regulation of mitotic metaphase/anaphase transition	3	0.461538	0.0734653	6.57657	0.540841
GO:0007094~mitotic cell cycle spindle assembly checkpoint	3	0.461538	0.0734653	6.57657	0.540841
GO:0016444~somatic cell DNA recombination	4	0.615385	0.0749872	4.01901	0.547066
GO:0002562~somatic diversification of immune receptors via germline recombination within a single locus	4	0.615385	0.0749872	4.01901	0.547066
GO:0051494~negative regulation of cytoskeleton organization	6	0.923077	0.0764423	2.63063	0.551442
GO:0006479~protein amino acid methylation	5	0.769231	0.0764044	3.09155	0.552659
GO:0008213~protein amino acid alkylation	5	0.769231	0.0764044	3.09155	0.552659
GO:0016569~covalent chromatin modification	10	1.53846	0.0778035	1.91382	0.556662
GO:0043523~regulation of neuron apoptosis	8	1.23077	0.0790918	2.14347	0.561444
GO:0051351~positive regulation of ligase activity	7	1.07692	0.0812952	2.31231	0.566269
GO:0000165~MAPKKK cascade	13	2	0.0804378	1.70371	0.566418
GO:0009408~response to heat	6	0.923077	0.0812306	2.58365	0.567349
GO:0048771~tissue remodeling	6	0.923077	0.0812306	2.58365	0.567349
GO:0046084~adenine biosynthetic process	2	0.307692	0.0810806	24.1141	0.568036
GO:0043096~purine base salvage	2	0.307692	0.0810806	24.1141	0.568036
GO:0042353~fucose biosynthetic process	2	0.307692	0.0810806	24.1141	0.568036
GO:0046083~adenine metabolic process	2	0.307692	0.0810806	24.1141	0.568036
GO:0006168~adenine salvage	2	0.307692	0.0810806	24.1141	0.568036
GO:0009162~deoxyribonucleoside monophosphate metabolic process	2	0.307692	0.0810806	24.1141	0.568036
GO:0019853~L-ascorbic acid biosynthetic process	2	0.307692	0.0810806	24.1141	0.568036
GO:0042350~GDP-L-fucose biosynthetic process	2	0.307692	0.0810806	24.1141	0.568036
GO:0006005~L-fucose biosynthetic process	2	0.307692	0.0810806	24.1141	0.568036
GO:0042351~'de novo' GDP-L-fucose biosynthetic process	2	0.307692	0.0810806	24.1141	0.568036
GO:0046368~GDP-L-fucose metabolic process	2	0.307692	0.0810806	24.1141	0.568036
GO:0000354~cis assembly of pre-catalytic spliceosome	2	0.307692	0.0810806	24.1141	0.568036
GO:0065004~protein-DNA complex assembly	8	1.23077	0.0827988	2.11992	0.569094
GO:0019751~polyol metabolic process	5	0.769231	0.0822526	3.01426	0.569324
GO:0001704~formation of primary germ layer	5	0.769231	0.0822526	3.01426	0.569324
GO:0010948~negative regulation of cell cycle process	4	0.615385	0.0827034	3.85825	0.570024
GO:0006298~mismatch repair	4	0.615385	0.0827034	3.85825	0.570024
GO:0048339~paraxial mesoderm development	3	0.461538	0.0858115	6.02852	0.579954
GO:0045839~negative regulation of mitosis	3	0.461538	0.0858115	6.02852	0.579954
GO:0051496~positive regulation of stress fiber formation	3	0.461538	0.0858115	6.02852	0.579954
GO:0009219~pyrimidine deoxyribonucleotide metabolic process	3	0.461538	0.0858115	6.02852	0.579954
GO:0007143~female meiosis	3	0.461538	0.0858115	6.02852	0.579954
GO:0051784~negative regulation of nuclear division	3	0.461538	0.0858115	6.02852	0.579954
GO:0031397~negative regulation of protein ubiquitination	7	1.07692	0.0855478	2.28106	0.580143
GO:0032507~maintenance of protein location in cell	5	0.769231	0.0883143	2.94074	0.589579
GO:0006405~RNA export from nucleus	5	0.769231	0.0883143	2.94074	0.589579
GO:0034728~nucleosome organization	8	1.23077	0.0905074	2.07433	0.597631
GO:0006007~glucose catabolic process	6	0.923077	0.0912731	2.49456	0.599515
GO:0006261~DNA-dependent DNA replication	6	0.923077	0.0912731	2.49456	0.599515
GO:0006730~one-carbon metabolic process	9	1.38462	0.0929231	1.93774	0.605062
GO:0048193~Golgi vesicle transport	10	1.53846	0.0937072	1.84077	0.606955
GO:0010551~regulation of specific transcription from RNA polymerase II promoter	8	1.23077	0.0945081	2.05226	0.607559
GO:0042113~B cell activation	7	1.07692	0.0944133	2.22103	0.608509
GO:0032259~methylation	7	1.07692	0.0944133	2.22103	0.608509
GO:0007018~microtubule-based movement	9	1.38462	0.0965991	1.92059	0.613352
GO:0009411~response to UV	6	0.923077	0.0965234	2.45228	0.614378
GO:0050769~positive regulation of neurogenesis	6	0.923077	0.0965234	2.45228	0.614378
GO:0009262~deoxyribonucleotide metabolic process	4	0.615385	0.0990966	3.57246	0.619275
GO:0002200~somatic diversification of immune receptors	4	0.615385	0.0990966	3.57246	0.619275
GO:0040029~regulation of gene expression, epigenetic	7	1.07692	0.0990241	2.19219	0.620306
GO:0006607~NLS-bearing substrate import into nucleus	3	0.461538	0.098724	5.56479	0.62045

## Sheet: 0.005
GO Term	Count	%	PValue	FE	Benjamini
GO:0007049~cell cycle	47	12.2715	1.66529e-08	2.48288	3.05742e-05
GO:0051301~cell division	26	6.78851	5.96047e-08	3.61303	5.47156e-05
GO:0000087~M phase of mitotic cell cycle	21	5.48303	5.67607e-07	3.84318	0.000347315
GO:0000278~mitotic cell cycle	27	7.04961	1.25521e-06	2.99145	0.000460806
GO:0022403~cell cycle phase	29	7.5718	1.03185e-06	2.87156	0.000473507
GO:0000280~nuclear division	20	5.22193	1.80713e-06	3.72672	0.000473873
GO:0007067~mitosis	20	5.22193	1.80713e-06	3.72672	0.000473873
GO:0000279~M phase	25	6.52742	1.69468e-06	3.11504	0.000518439
GO:0048285~organelle fission	20	5.22193	3.27881e-06	3.58026	0.000752205
GO:0006974~response to DNA damage stimulus	26	6.78851	4.67658e-06	2.85749	0.000953571
GO:0006281~DNA repair	21	5.48303	2.10712e-05	3.03124	0.0029715
GO:0033043~regulation of organelle organization	18	4.69974	2.28742e-05	3.40042	0.00299533
GO:0033554~cellular response to stress	32	8.35509	2.09975e-05	2.31768	0.0032075
GO:0051276~chromosome organization	29	7.5718	2.09037e-05	2.45118	0.00348297
GO:0022402~cell cycle process	32	8.35509	2.03562e-05	2.32178	0.00373047
GO:0006325~chromatin organization	24	6.26632	5.28012e-05	2.60279	0.0064422
GO:0016071~mRNA metabolic process	23	6.00522	0.000106589	2.54827	0.0121572
GO:0008380~RNA splicing	19	4.96084	0.00020704	2.74255	0.0221144
GO:0006397~mRNA processing	20	5.22193	0.000331645	2.55414	0.0332675
GO:0007052~mitotic spindle organization	5	1.30548	0.000379182	13.6646	0.0359845
GO:0051726~regulation of cell cycle	20	5.22193	0.000490243	2.47698	0.0440172
GO:0006259~DNA metabolic process	26	6.78851	0.000635049	2.10641	0.054025
GO:0006396~RNA processing	27	7.04961	0.0008864	2.02347	0.0713347
GO:0000226~microtubule cytoskeleton organization	12	3.13316	0.000930824	3.34644	0.0716428
GO:0016568~chromatin modification	17	4.43864	0.00111379	2.54342	0.0817197
GO:0000398~nuclear mRNA splicing, via spliceosome	12	3.13316	0.00129082	3.21521	0.0904987
GO:0000377~RNA splicing, via transesterification reactions with bulged adenosine as nucleophile	12	3.13316	0.00129082	3.21521	0.0904987
GO:0000375~RNA splicing, via transesterification reactions	12	3.13316	0.00129082	3.21521	0.0904987
GO:0008219~cell death	32	8.35509	0.00141562	1.82449	0.0951948
GO:0016265~death	32	8.35509	0.00155574	1.81189	0.100461
GO:0006357~regulation of transcription from RNA polymerase II promoter	32	8.35509	0.00168334	1.80441	0.104588
GO:0010564~regulation of cell cycle process	10	2.61097	0.00184521	3.59596	0.110351
GO:0006338~chromatin remodeling	7	1.82768	0.00230704	5.12424	0.12785
GO:0051236~establishment of RNA localization	9	2.34987	0.00248562	3.80356	0.129305
GO:0050658~RNA transport	9	2.34987	0.00248562	3.80356	0.129305
GO:0050657~nucleic acid transport	9	2.34987	0.00248562	3.80356	0.129305
GO:0006511~ubiquitin-dependent protein catabolic process	15	3.91645	0.00243671	2.54095	0.130621
GO:0043933~macromolecular complex subunit organization	31	8.09399	0.00229081	1.78988	0.130953
GO:0019318~hexose metabolic process	13	3.39426	0.00260558	2.77563	0.131411
GO:0034621~cellular macromolecular complex subunit organization	19	4.96084	0.00288498	2.18175	0.140631
GO:0006403~RNA localization	9	2.34987	0.0030066	3.68945	0.142357
GO:0005996~monosaccharide metabolic process	14	3.65535	0.00309754	2.5852	0.14268
GO:0051253~negative regulation of RNA metabolic process	19	4.96084	0.00333377	2.15162	0.145472
GO:0051091~positive regulation of transcription factor activity	7	1.82768	0.0032807	4.78263	0.146808
GO:0010639~negative regulation of organelle organization	8	2.08877	0.00377107	3.99941	0.148981
GO:0006302~double-strand break repair	7	1.82768	0.0038689	4.62835	0.149348
GO:0045934~negative regulation of nucleobase, nucleoside, nucleotide and nucleic acid metabolic process	24	6.26632	0.00351843	1.92159	0.149372
GO:0010605~negative regulation of macromolecule metabolic process	31	8.09399	0.00370224	1.73135	0.149679
GO:0016569~covalent chromatin modification	10	2.61097	0.00364138	3.25349	0.150715
GO:0051172~negative regulation of nitrogen compound metabolic process	24	6.26632	0.00413852	1.89567	0.15255
GO:0012501~programmed cell death	27	7.04961	0.0040563	1.81152	0.152813
GO:0007051~spindle organization	6	1.56658	0.0045427	5.46586	0.16294
GO:0009057~macromolecule catabolic process	32	8.35509	0.004959	1.67965	0.173168
GO:0016052~carbohydrate catabolic process	9	2.34987	0.00509036	3.38482	0.174049
GO:0043193~positive regulation of gene-specific transcription	8	2.08877	0.005231	3.76956	0.175177
GO:0051493~regulation of cytoskeleton organization	10	2.61097	0.00600057	3.01426	0.191443
GO:0006915~apoptosis	26	6.78851	0.00650255	1.7705	0.19256
GO:0044265~cellular macromolecule catabolic process	30	7.8329	0.00594074	1.6963	0.193059
GO:0045892~negative regulation of transcription, DNA-dependent	18	4.69974	0.00636549	2.07273	0.195165
GO:0045893~positive regulation of transcription, DNA-dependent	22	5.74413	0.0064888	1.89071	0.195323
GO:0015931~nucleobase, nucleoside, nucleotide and nucleic acid transport	9	2.34987	0.00631033	3.265	0.196913
GO:0051297~centrosome organization	5	1.30548	0.00721754	6.4053	0.201815
GO:0043388~positive regulation of DNA binding	7	1.82768	0.00702303	4.09939	0.20309
GO:0051254~positive regulation of RNA metabolic process	22	5.74413	0.00719829	1.87498	0.204423
GO:0046365~monosaccharide catabolic process	7	1.82768	0.0075186	4.04166	0.206212
GO:0051129~negative regulation of cellular component organization	10	2.61097	0.00789682	2.8869	0.209252
GO:0010558~negative regulation of macromolecule biosynthetic process	24	6.26632	0.00777039	1.79864	0.209263
GO:0007017~microtubule-based process	14	3.65535	0.00910167	2.26844	0.233916
GO:0030163~protein catabolic process	26	6.78851	0.00958495	1.71357	0.241411
GO:0031023~microtubule organizing center organization	5	1.30548	0.00992831	5.85628	0.242376
GO:0007010~cytoskeleton organization	20	5.22193	0.01041	1.88046	0.243043
GO:0016570~histone modification	9	2.34987	0.00985532	3.02414	0.244032
GO:0031327~negative regulation of cellular biosynthetic process	24	6.26632	0.0101652	1.75375	0.244202
GO:0007098~centrosome cycle	4	1.04439	0.0103447	8.6303	0.244791
GO:0051603~proteolysis involved in cellular protein catabolic process	25	6.52742	0.0117792	1.70808	0.254714
GO:0007346~regulation of mitotic cell cycle	10	2.61097	0.0120306	2.69697	0.256431
GO:0051099~positive regulation of binding	7	1.82768	0.0117171	3.67894	0.256534
GO:0006006~glucose metabolic process	10	2.61097	0.0125187	2.67934	0.256608
GO:0006333~chromatin assembly or disassembly	9	2.34987	0.0123727	2.90508	0.25685
GO:0016311~dephosphorylation	10	2.61097	0.0130215	2.66194	0.257025
GO:0010629~negative regulation of gene expression	22	5.74413	0.0116674	1.78942	0.258639
GO:0006793~phosphorus metabolic process	36	9.39948	0.0128249	1.51673	0.25917
GO:0006796~phosphate metabolic process	36	9.39948	0.0128249	1.51673	0.25917
GO:0009890~negative regulation of biosynthetic process	24	6.26632	0.0129985	1.71702	0.259383
GO:0044257~cellular protein catabolic process	25	6.52742	0.012358	1.69958	0.25948
GO:0007088~regulation of mitosis	6	1.56658	0.0114434	4.39221	0.260569
GO:0051783~regulation of nuclear division	6	1.56658	0.0114434	4.39221	0.260569
GO:0065003~macromolecular complex assembly	27	7.04961	0.0116587	1.66442	0.26159
GO:0046164~alcohol catabolic process	7	1.82768	0.0139422	3.54269	0.269749
GO:0010628~positive regulation of gene expression	24	6.26632	0.0149314	1.69338	0.283072
GO:0051168~nuclear export	6	1.56658	0.0151315	4.09939	0.283416
GO:0031328~positive regulation of cellular biosynthetic process	27	7.04961	0.0165764	1.61582	0.303057
GO:0010604~positive regulation of macromolecule metabolic process	32	8.35509	0.0174431	1.5307	0.304423
GO:0044275~cellular carbohydrate catabolic process	7	1.82768	0.017346	3.37597	0.305857
GO:0010557~positive regulation of macromolecule biosynthetic process	26	6.78851	0.0171568	1.62973	0.305949
GO:0045935~positive regulation of nucleobase, nucleoside, nucleotide and nucleic acid metabolic process	25	6.52742	0.0177801	1.64239	0.306481
GO:0016481~negative regulation of transcription	20	5.22193	0.0170184	1.78623	0.30681
GO:0009891~positive regulation of biosynthetic process	27	7.04961	0.0194802	1.59257	0.327604
GO:0045941~positive regulation of transcription	23	6.00522	0.0198959	1.67174	0.330388
GO:0007242~intracellular signaling cascade	43	11.2272	0.0209816	1.40345	0.34205
GO:0032956~regulation of actin cytoskeleton organization	7	1.82768	0.0212816	3.22424	0.343057
GO:0006461~protein complex assembly	21	5.48303	0.0223894	1.7047	0.35443
GO:0070271~protein complex biogenesis	21	5.48303	0.0223894	1.7047	0.35443
GO:0043632~modification-dependent macromolecule catabolic process	23	6.00522	0.0238371	1.64261	0.36364
GO:0019941~modification-dependent protein catabolic process	23	6.00522	0.0238371	1.64261	0.36364
GO:0000075~cell cycle checkpoint	7	1.82768	0.0234591	3.15338	0.364918
GO:0034622~cellular macromolecular complex assembly	15	3.91645	0.0238257	1.93368	0.366458
GO:0032970~regulation of actin filament-based process	7	1.82768	0.0246018	3.1191	0.369951
GO:0051173~positive regulation of nitrogen compound metabolic process	25	6.52742	0.0253124	1.59138	0.372529
GO:0006418~tRNA aminoacylation for protein translation	5	1.30548	0.0251529	4.45586	0.373568
GO:0043039~tRNA aminoacylation	5	1.30548	0.0251529	4.45586	0.373568
GO:0043038~amino acid activation	5	1.30548	0.0251529	4.45586	0.373568
GO:0019320~hexose catabolic process	6	1.56658	0.0261371	3.56469	0.379188
GO:0031346~positive regulation of cell projection organization	5	1.30548	0.0269827	4.36106	0.38589
GO:0000122~negative regulation of transcription from RNA polymerase II promoter	13	3.39426	0.0296531	2.00346	0.412224
GO:0008285~negative regulation of cell proliferation	16	4.17755	0.0313557	1.81691	0.427107
GO:0010608~posttranscriptional regulation of gene expression	11	2.87206	0.0337602	2.13712	0.448356
GO:0007264~small GTPase mediated signal transduction	14	3.65535	0.0360128	1.88169	0.457831
GO:0030522~intracellular receptor-mediated signaling pathway	6	1.56658	0.0357413	3.27952	0.458303
GO:0042981~regulation of apoptosis	29	7.5718	0.0354448	1.47864	0.458547
GO:0006468~protein amino acid phosphorylation	25	6.52742	0.0353571	1.5365	0.460802
GO:0006913~nucleocytoplasmic transport	9	2.34987	0.0369047	2.36503	0.463116
GO:0051169~nuclear transport	9	2.34987	0.0393235	2.3351	0.478904
GO:0051090~regulation of transcription factor activity	7	1.82768	0.0396737	2.786	0.478985
GO:0043067~regulation of programmed cell death	29	7.5718	0.0392764	1.46407	0.481512
GO:0010941~regulation of cell death	29	7.5718	0.0409017	1.45868	0.483659
GO:0048193~Golgi vesicle transport	8	2.08877	0.040895	2.50345	0.486561
GO:0000245~spliceosome assembly	4	1.04439	0.0420417	5.12424	0.487415
GO:0030833~regulation of actin filament polymerization	5	1.30548	0.0419853	3.79574	0.489864
GO:0006310~DNA recombination	7	1.82768	0.0429267	2.73293	0.491827
GO:0006470~protein amino acid dephosphorylation	8	2.08877	0.04379	2.4658	0.49596
GO:0032583~regulation of gene-specific transcription	8	2.08877	0.0452859	2.4474	0.504998
GO:0007059~chromosome segregation	6	1.56658	0.0472687	3.03659	0.517472
GO:0000354~cis assembly of pre-catalytic spliceosome	2	0.522193	0.0480502	40.9939	0.520514
GO:0010552~positive regulation of specific transcription from RNA polymerase II promoter	5	1.30548	0.0496009	3.59596	0.529167
GO:0006007~glucose catabolic process	5	1.30548	0.0522972	3.53396	0.545681
GO:0030518~steroid hormone receptor signaling pathway	5	1.30548	0.0522972	3.53396	0.545681
GO:0030521~androgen receptor signaling pathway	4	1.04439	0.0564186	4.55488	0.570958
GO:0044087~regulation of cellular component biogenesis	8	2.08877	0.0584339	2.30952	0.581236
GO:0008064~regulation of actin polymerization or depolymerization	5	1.30548	0.0608554	3.36016	0.593668
GO:0031344~regulation of cell projection organization	6	1.56658	0.0656987	2.76364	0.619851
GO:0030832~regulation of actin filament length	5	1.30548	0.0669476	3.25349	0.624179
GO:0045944~positive regulation of transcription from RNA polymerase II promoter	15	3.91645	0.0686382	1.65744	0.62529
GO:0008213~protein amino acid alkylation	4	1.04439	0.0685297	4.20451	0.627463
GO:0006479~protein amino acid methylation	4	1.04439	0.0685297	4.20451	0.627463
GO:0006399~tRNA metabolic process	7	1.82768	0.0680913	2.43184	0.627814
GO:0060491~regulation of cell projection assembly	3	0.78329	0.0698472	6.83232	0.629194
GO:0045292~nuclear mRNA cis splicing, via spliceosome	2	0.522193	0.0712049	27.3293	0.633806
GO:0001835~blastocyst hatching	2	0.522193	0.0712049	27.3293	0.633806
GO:0035188~hatching	2	0.522193	0.0712049	27.3293	0.633806
GO:0006886~intracellular protein transport	15	3.91645	0.0734221	1.64414	0.64011
GO:0022613~ribonucleoprotein complex biogenesis	9	2.34987	0.07303	2.0497	0.640758
GO:0051101~regulation of DNA binding	7	1.82768	0.0748985	2.37155	0.642391
GO:0051130~positive regulation of cellular component organization	9	2.34987	0.0748815	2.03837	0.64496
GO:0043242~negative regulation of protein complex disassembly	4	1.04439	0.077202	3.99941	0.651343
GO:0051092~positive regulation of NF-kappaB transcription factor activity	4	1.04439	0.077202	3.99941	0.651343
GO:0006405~RNA export from nucleus	4	1.04439	0.077202	3.99941	0.651343
GO:0016310~phosphorylation	27	7.04961	0.0793668	1.38355	0.659308
GO:0051098~regulation of binding	8	2.08877	0.0800042	2.14347	0.659775
GO:0032271~regulation of protein polymerization	5	1.30548	0.0834965	3.01426	0.673537
GO:0022618~ribonucleoprotein complex assembly	5	1.30548	0.0870263	2.97058	0.686785
GO:0010720~positive regulation of cell development	5	1.30548	0.0870263	2.97058	0.686785
GO:0043414~biopolymer methylation	5	1.30548	0.0870263	2.97058	0.686785
GO:0006260~DNA replication	9	2.34987	0.0927434	1.94182	0.708408
GO:0007097~nuclear migration	2	0.522193	0.0937982	20.497	0.710206
GO:0051299~centrosome separation	2	0.522193	0.0937982	20.497	0.710206
GO:0051300~spindle pole body organization	2	0.522193	0.0937982	20.497	0.710206
GO:0070647~protein modification by small protein conjugation or removal	8	2.08877	0.0958434	2.0497	0.715886
GO:0051693~actin filament capping	3	0.78329	0.0990521	5.59008	0.725823
GO:0006476~protein amino acid deacetylation	3	0.78329	0.0990521	5.59008	0.725823
GO:0006282~regulation of DNA repair	3	0.78329	0.0990521	5.59008	0.725823

## Sheet: 0.0005
GO Term	Count	%	PValue	FE	Benjamini
GO:0022403~cell cycle phase	16	6.95652	0.00113862	2.62724	0.133362
GO:0000279~M phase	14	6.08696	0.00112402	2.89276	0.14395
GO:0007067~mitosis	11	4.78261	0.0015014	3.39899	0.147626
GO:0000280~nuclear division	11	4.78261	0.0015014	3.39899	0.147626
GO:0000087~M phase of mitotic cell cycle	12	5.21739	0.000463711	3.64178	0.148069
GO:0051172~negative regulation of nitrogen compound metabolic process	18	7.82609	0.00163192	2.35768	0.148899
GO:0045934~negative regulation of nucleobase, nucleoside, nucleotide and nucleic acid metabolic process	18	7.82609	0.00141177	2.38992	0.150157
GO:0000278~mitotic cell cycle	15	6.52174	0.00110129	2.75594	0.155663
GO:0008380~RNA splicing	13	5.65217	0.000980661	3.11176	0.155907
GO:0016071~mRNA metabolic process	14	6.08696	0.00314111	2.57221	0.159631
GO:0045892~negative regulation of transcription, DNA-dependent	14	6.08696	0.00226758	2.67337	0.159953
GO:0016265~death	22	9.56522	0.00214741	2.06569	0.160341
GO:0048285~organelle fission	11	4.78261	0.00202239	3.26541	0.160426
GO:0051253~negative regulation of RNA metabolic process	15	6.52174	0.000898417	2.81685	0.1626
GO:0006403~RNA localization	7	3.04348	0.0034774	4.75859	0.16331
GO:0016481~negative regulation of transcription	16	6.95652	0.00311044	2.36967	0.164219
GO:0006974~response to DNA damage stimulus	14	6.08696	0.00337643	2.55152	0.164541
GO:0012501~programmed cell death	19	8.26087	0.00377087	2.11394	0.164764
GO:0031327~negative regulation of cellular biosynthetic process	18	7.82609	0.00365225	2.18117	0.165226
GO:0008219~cell death	22	9.56522	0.00197556	2.08005	0.166561
GO:0010629~negative regulation of gene expression	17	7.3913	0.0030394	2.29297	0.167154
GO:0010605~negative regulation of macromolecule metabolic process	22	9.56522	0.00252946	2.03754	0.168246
GO:0006511~ubiquitin-dependent protein catabolic process	11	4.78261	0.0030086	3.09	0.172445
GO:0010558~negative regulation of macromolecule biosynthetic process	18	7.82609	0.00282481	2.237	0.177552
GO:0006396~RNA processing	18	7.82609	0.00282481	2.237	0.177552
GO:0051236~establishment of RNA localization	7	3.04348	0.00298824	4.90577	0.178767
GO:0050658~RNA transport	7	3.04348	0.00298824	4.90577	0.178767
GO:0050657~nucleic acid transport	7	3.04348	0.00298824	4.90577	0.178767
GO:0006397~mRNA processing	14	6.08696	0.000896525	2.96486	0.186649
GO:0009890~negative regulation of biosynthetic process	18	7.82609	0.00451272	2.13549	0.188083
GO:0006325~chromatin organization	16	6.95652	0.0004539	2.87746	0.188722
GO:0051276~chromosome organization	18	7.82609	0.00078226	2.52297	0.194507
GO:0007049~cell cycle	26	11.3043	0.000169584	2.27768	0.208943
GO:0015931~nucleobase, nucleoside, nucleotide and nucleic acid transport	7	3.04348	0.00630869	4.21114	0.245829
GO:0051301~cell division	14	6.08696	0.000408376	3.22616	0.245911
GO:0006915~apoptosis	18	7.82609	0.00729596	2.03262	0.257436
GO:0000375~RNA splicing, via transesterification reactions	8	3.47826	0.00728734	3.5545	0.263836
GO:0000377~RNA splicing, via transesterification reactions with bulged adenosine as nucleophile	8	3.47826	0.00728734	3.5545	0.263836
GO:0000398~nuclear mRNA splicing, via spliceosome	8	3.47826	0.00728734	3.5545	0.263836
GO:0016568~chromatin modification	11	4.78261	0.00715868	2.72912	0.266756
GO:0043933~macromolecular complex subunit organization	20	8.69565	0.00812319	1.91493	0.275345
GO:0006338~chromatin remodeling	5	2.17391	0.00903656	6.06963	0.287562
GO:0022402~cell cycle process	17	7.3913	0.00891439	2.04541	0.290892
GO:0051726~regulation of cell cycle	12	5.21739	0.00966949	2.46453	0.297686
GO:0045893~positive regulation of transcription, DNA-dependent	15	6.52174	0.0105339	2.13773	0.306411
GO:0006357~regulation of transcription from RNA polymerase II promoter	20	8.69565	0.0103024	1.87015	0.307169
GO:0006333~chromatin assembly or disassembly	7	3.04348	0.0109239	3.74692	0.309432
GO:0051168~nuclear export	5	2.17391	0.0114692	5.66499	0.30978
GO:0051254~positive regulation of RNA metabolic process	15	6.52174	0.0112734	2.11996	0.311372
GO:0048193~Golgi vesicle transport	7	3.04348	0.0125934	3.63251	0.328377
GO:0046907~intracellular transport	18	7.82609	0.0162987	1.86246	0.389638
GO:0034621~cellular macromolecular complex subunit organization	12	5.21739	0.0161195	2.28504	0.392913
GO:0006259~DNA metabolic process	15	6.52174	0.0168595	2.01521	0.39345
GO:0033554~cellular response to stress	16	6.95652	0.0193289	1.92169	0.429909
GO:0007052~mitotic spindle organization	3	1.30435	0.0197455	13.596	0.430203
GO:0006886~intracellular protein transport	12	5.21739	0.0219006	2.18117	0.45122
GO:0006405~RNA export from nucleus	4	1.73913	0.0218992	6.63219	0.457746
GO:0006281~DNA repair	10	4.34783	0.0240771	2.39366	0.46406
GO:0010628~positive regulation of gene expression	16	6.95652	0.0237785	1.87208	0.466089
GO:0031328~positive regulation of cellular biosynthetic process	18	7.82609	0.0233959	1.78633	0.466972
GO:0007242~intracellular signaling cascade	28	12.1739	0.0272915	1.51548	0.47699
GO:0009891~positive regulation of biosynthetic process	18	7.82609	0.0264327	1.76063	0.477693
GO:0007051~spindle organization	4	1.73913	0.0279446	6.04266	0.479425
GO:0010604~positive regulation of macromolecule metabolic process	21	9.13043	0.0261474	1.66579	0.479969
GO:0006913~nucleocytoplasmic transport	7	3.04348	0.0272245	3.05038	0.481953
GO:0051169~nuclear transport	7	3.04348	0.0287442	3.01177	0.483544
GO:0010564~regulation of cell cycle process	6	2.6087	0.0260286	3.57789	0.484537
GO:0031346~positive regulation of cell projection organization	4	1.73913	0.0312663	5.78552	0.491039
GO:0007098~centrosome cycle	3	1.30435	0.0309529	10.7337	0.492852
GO:0010557~positive regulation of macromolecule biosynthetic process	17	7.3913	0.0307557	1.76706	0.496044
GO:0015031~protein transport	19	8.26087	0.0306906	1.69504	0.500836
GO:0050670~regulation of lymphocyte proliferation	5	2.17391	0.0334227	4.09517	0.504005
GO:0007264~small GTPase mediated signal transduction	10	4.34783	0.0355325	2.22885	0.505505
GO:0065003~macromolecular complex assembly	17	7.3913	0.0350437	1.73783	0.505533
GO:0045184~establishment of protein localization	19	8.26087	0.033157	1.67961	0.506414
GO:0070271~protein complex biogenesis	14	6.08696	0.0347525	1.88459	0.507588
GO:0006461~protein complex assembly	14	6.08696	0.0347525	1.88459	0.507588
GO:0032944~regulation of mononuclear cell proliferation	5	2.17391	0.0347063	4.04642	0.512217
GO:0070663~regulation of leukocyte proliferation	5	2.17391	0.0347063	4.04642	0.512217
GO:0045941~positive regulation of transcription	15	6.52174	0.0377588	1.80798	0.512678
GO:0009057~macromolecule catabolic process	19	8.26087	0.0377242	1.6538	0.517124
GO:0044265~cellular macromolecule catabolic process	18	7.82609	0.037335	1.68778	0.518257
GO:0070727~cellular macromolecule localization	12	5.21739	0.0409879	1.97043	0.51912
GO:0045935~positive regulation of nucleobase, nucleoside, nucleotide and nucleic acid metabolic process	16	6.95652	0.0408042	1.74307	0.521993
GO:0030163~protein catabolic process	16	6.95652	0.0398582	1.74868	0.522709
GO:0034613~cellular protein localization	12	5.21739	0.0394765	1.98481	0.523919
GO:0000122~negative regulation of transcription from RNA polymerase II promoter	9	3.91304	0.0420986	2.30007	0.524318
GO:0033043~regulation of organelle organization	8	3.47826	0.0406028	2.50617	0.524766
GO:0045944~positive regulation of transcription from RNA polymerase II promoter	11	4.78261	0.0459318	2.01558	0.542928
GO:0005996~monosaccharide metabolic process	8	3.47826	0.0449663	2.44973	0.543874
GO:0006470~protein amino acid dephosphorylation	6	2.6087	0.0458165	3.06676	0.546348
GO:0051130~positive regulation of cellular component organization	7	3.04348	0.0503182	2.62906	0.572332
GO:0051173~positive regulation of nitrogen compound metabolic process	16	6.95652	0.0511669	1.68894	0.574271
GO:0030518~steroid hormone receptor signaling pathway	4	1.73913	0.0530146	4.68827	0.583282
GO:0051603~proteolysis involved in cellular protein catabolic process	15	6.52174	0.0576865	1.6995	0.602531
GO:0008104~protein localization	20	8.69565	0.0584183	1.54149	0.603197
GO:0051091~positive regulation of transcription factor activity	4	1.73913	0.0575802	4.53199	0.605979
GO:0044257~cellular protein catabolic process	15	6.52174	0.0596205	1.69104	0.606848
GO:0007097~nuclear migration	2	0.869565	0.0572786	33.9899	0.608188
GO:0006302~double-strand break repair	4	1.73913	0.0623258	4.3858	0.61966
GO:0019318~hexose metabolic process	7	3.04348	0.063424	2.47843	0.622321
GO:0000226~microtubule cytoskeleton organization	6	2.6087	0.064896	2.77469	0.627112
GO:0002326~B cell lineage commitment	2	0.869565	0.0710807	27.192	0.657891
GO:0007346~regulation of mitotic cell cycle	6	2.6087	0.072643	2.68342	0.66233
GO:0043434~response to peptide hormone stimulus	6	2.6087	0.0758783	2.64857	0.675116
GO:0016311~dephosphorylation	6	2.6087	0.0758783	2.64857	0.675116
GO:0006793~phosphorus metabolic process	21	9.13043	0.0774269	1.46719	0.679048
GO:0006796~phosphate metabolic process	21	9.13043	0.0774269	1.46719	0.679048
GO:0016192~vesicle-mediated transport	14	6.08696	0.0806993	1.65229	0.680194
GO:0050775~positive regulation of dendrite morphogenesis	2	0.869565	0.0846816	22.66	0.681088
GO:0051297~centrosome organization	3	1.30435	0.0794131	6.37312	0.681305
GO:0051656~establishment of organelle localization	4	1.73913	0.0802934	3.94086	0.681868
GO:0043414~biopolymer methylation	4	1.73913	0.0802934	3.94086	0.681868
GO:0010720~positive regulation of cell development	4	1.73913	0.0802934	3.94086	0.681868
GO:0046365~monosaccharide catabolic process	4	1.73913	0.0857972	3.82985	0.682686
GO:0008285~negative regulation of cell proliferation	10	4.34783	0.084285	1.8831	0.682721
GO:0006730~one-carbon metabolic process	5	2.17391	0.0820723	3.03482	0.683055
GO:0019941~modification-dependent protein catabolic process	14	6.08696	0.079037	1.65805	0.683163
GO:0043632~modification-dependent macromolecule catabolic process	14	6.08696	0.079037	1.65805	0.683163
GO:0006916~anti-apoptosis	7	3.04348	0.0837194	2.31	0.68361
GO:0043388~positive regulation of DNA binding	4	1.73913	0.0830255	3.88457	0.683928
GO:0009725~response to hormone stimulus	10	4.34783	0.0903199	1.85231	0.69887
GO:0031023~microtubule organizing center organization	3	1.30435	0.0926305	5.82685	0.70514
GO:0030522~intracellular receptor-mediated signaling pathway	4	1.73913	0.0972679	3.62559	0.710766
GO:0040023~establishment of nucleus localization	2	0.869565	0.0980845	19.4228	0.710792
GO:0051491~positive regulation of filopodium assembly	2	0.869565	0.0980845	19.4228	0.710792
GO:0051489~regulation of filopodium assembly	2	0.869565	0.0980845	19.4228	0.710792
GO:0030521~androgen receptor signaling pathway	3	1.30435	0.0971695	5.66499	0.713543
GO:0007507~heart development	7	3.04348	0.0965003	2.2133	0.71412
GO:0034622~cellular macromolecular complex assembly	9	3.91304	0.0958039	1.92396	0.714603

## Sheet: 0.00005
GO Term	Count	%	PValue	FE	Benjamini
GO:0000279~M phase	11	7.18954	0.00179317	3.30149	0.163543
GO:0006325~chromatin organization	12	7.84314	0.00150714	3.13475	0.164804
GO:0007049~cell cycle	18	11.7647	0.00199036	2.29047	0.167223
GO:0010604~positive regulation of macromolecule metabolic process	19	12.4183	0.00232422	2.1892	0.169081
GO:0007067~mitosis	9	5.88235	0.00170786	4.03955	0.169343
GO:0000280~nuclear division	9	5.88235	0.00170786	4.03955	0.169343
GO:0048285~organelle fission	9	5.88235	0.00219472	3.88079	0.170875
GO:0000278~mitotic cell cycle	12	7.84314	0.0012707	3.20253	0.172853
GO:0006397~mRNA processing	11	7.18954	0.0014947	3.38377	0.179995
GO:0006396~RNA processing	15	9.80392	0.00120995	2.7078	0.186579
GO:0022403~cell cycle phase	13	8.49673	0.000953926	3.10067	0.203801
GO:0045893~positive regulation of transcription, DNA-dependent	13	8.49673	0.00312148	2.69115	0.208088
GO:0051254~positive regulation of RNA metabolic process	13	8.49673	0.00333909	2.66877	0.209361
GO:0051301~cell division	11	7.18954	0.000790152	3.682	0.210183
GO:0051276~chromosome organization	14	9.15033	0.00120019	2.85036	0.212571
GO:0016071~mRNA metabolic process	11	7.18954	0.00417004	2.93565	0.24209
GO:0000398~nuclear mRNA splicing, via spliceosome	7	4.57516	0.00446726	4.51772	0.245244
GO:0000375~RNA splicing, via transesterification reactions	7	4.57516	0.00446726	4.51772	0.245244
GO:0000377~RNA splicing, via transesterification reactions with bulged adenosine as nucleophile	7	4.57516	0.00446726	4.51772	0.245244
GO:0010629~negative regulation of gene expression	13	8.49673	0.00484145	2.54698	0.251539
GO:0016481~negative regulation of transcription	12	7.84314	0.0065932	2.58156	0.253628
GO:0010605~negative regulation of macromolecule metabolic process	16	10.4575	0.00691795	2.15247	0.256232
GO:0016568~chromatin modification	9	5.88235	0.0064717	3.24343	0.257822
GO:0006511~ubiquitin-dependent protein catabolic process	10	6.53595	0.000754254	4.08035	0.259409
GO:0006357~regulation of transcription from RNA polymerase II promoter	16	10.4575	0.00635192	2.17319	0.262387
GO:0016265~death	16	10.4575	0.0061211	2.1822	0.263216
GO:0008219~cell death	16	10.4575	0.00575154	2.19737	0.268789
GO:0010557~positive regulation of macromolecule biosynthetic process	15	9.80392	0.00608921	2.26478	0.271725
GO:0010628~positive regulation of gene expression	14	9.15033	0.00569488	2.37939	0.27727
GO:0032944~regulation of mononuclear cell proliferation	5	3.26797	0.0101448	5.87765	0.28039
GO:0070663~regulation of leukocyte proliferation	5	3.26797	0.0101448	5.87765	0.28039
GO:0031327~negative regulation of cellular biosynthetic process	13	8.49673	0.0109458	2.2882	0.286062
GO:0022402~cell cycle process	13	8.49673	0.0115325	2.272	0.286663
GO:0009725~response to hormone stimulus	10	6.53595	0.0118173	2.69059	0.286769
GO:0009891~positive regulation of biosynthetic process	15	9.80392	0.0101416	2.13118	0.286861
GO:0010558~negative regulation of macromolecule biosynthetic process	13	8.49673	0.00907296	2.34676	0.288287
GO:0006974~response to DNA damage stimulus	10	6.53595	0.0130276	2.64731	0.288495
GO:0045941~positive regulation of transcription	13	8.49673	0.0113836	2.27603	0.289474
GO:0051253~negative regulation of RNA metabolic process	10	6.53595	0.0108749	2.72775	0.290767
GO:0051173~positive regulation of nitrogen compound metabolic process	14	9.15033	0.0128779	2.14662	0.29101
GO:0006793~phosphorus metabolic process	19	12.4183	0.00864887	1.92821	0.292291
GO:0006796~phosphate metabolic process	19	12.4183	0.00864887	1.92821	0.292291
GO:0045935~positive regulation of nucleobase, nucleoside, nucleotide and nucleic acid metabolic process	14	9.15033	0.0100886	2.21542	0.292427
GO:0045892~negative regulation of transcription, DNA-dependent	10	6.53595	0.00982002	2.77372	0.292884
GO:0031328~positive regulation of cellular biosynthetic process	15	9.80392	0.00899809	2.16229	0.294
GO:0009890~negative regulation of biosynthetic process	13	8.49673	0.0127787	2.24028	0.294609
GO:0044265~cellular macromolecule catabolic process	15	9.80392	0.0142713	2.04299	0.295495
GO:0008380~RNA splicing	11	7.18954	0.000589484	3.82461	0.296738
GO:0045944~positive regulation of transcription from RNA polymerase II promoter	10	6.53595	0.0126143	2.66158	0.297068
GO:0012501~programmed cell death	14	9.15033	0.00854669	2.26256	0.297704
GO:0050670~regulation of lymphocyte proliferation	5	3.26797	0.00973594	5.94847	0.298118
GO:0007242~intracellular signaling cascade	22	14.3791	0.0138553	1.7296	0.298436
GO:0045934~negative regulation of nucleobase, nucleoside, nucleotide and nucleic acid metabolic process	12	7.84314	0.0141983	2.31432	0.299327
GO:0051172~negative regulation of nitrogen compound metabolic process	12	7.84314	0.0155638	2.28311	0.312427
GO:0006468~protein amino acid phosphorylation	14	9.15033	0.0167872	2.0726	0.327232
GO:0006338~chromatin remodeling	4	2.61438	0.0186978	7.05318	0.331312
GO:0051726~regulation of cell cycle	9	5.88235	0.018644	2.6849	0.335397
GO:0044257~cellular protein catabolic process	13	8.49673	0.0183948	2.12882	0.336692
GO:0051603~proteolysis involved in cellular protein catabolic process	13	8.49673	0.0177615	2.13946	0.337343
GO:0006915~apoptosis	13	8.49673	0.0181818	2.13236	0.338586
GO:0043434~response to peptide hormone stimulus	6	3.92157	0.019611	3.84719	0.33958
GO:0009719~response to endogenous stimulus	10	6.53595	0.0210969	2.43814	0.355289
GO:0030163~protein catabolic process	13	8.49673	0.022808	2.06379	0.373067
GO:0009057~macromolecule catabolic process	15	9.80392	0.0253453	1.8965	0.400028
GO:0000087~M phase of mitotic cell cycle	10	6.53595	0.000432445	4.40824	0.403366
GO:0043933~macromolecular complex subunit organization	14	9.15033	0.0264501	1.94708	0.408266
GO:0033554~cellular response to stress	12	7.84314	0.0274366	2.09352	0.414776
GO:0016310~phosphorylation	15	9.80392	0.0302789	1.85146	0.426637
GO:0010033~response to organic substance	14	9.15033	0.0294775	1.91737	0.427766
GO:0019941~modification-dependent protein catabolic process	12	7.84314	0.0299768	2.06435	0.428262
GO:0043632~modification-dependent macromolecule catabolic process	12	7.84314	0.0299768	2.06435	0.428262
GO:0008285~negative regulation of cell proliferation	9	5.88235	0.0293618	2.46177	0.431532
GO:0043414~biopolymer methylation	4	2.61438	0.0321835	5.72432	0.441763
GO:0065003~macromolecular complex assembly	13	8.49673	0.0356343	1.93034	0.471185
GO:0016569~covalent chromatin modification	5	3.26797	0.0382421	3.91843	0.490712
GO:0032259~methylation	4	2.61438	0.0410709	5.19708	0.510976
GO:0019318~hexose metabolic process	6	3.92157	0.0444676	3.08577	0.53464
GO:0032870~cellular response to hormone stimulus	5	3.26797	0.045151	3.7122	0.535216
GO:0006470~protein amino acid dephosphorylation	5	3.26797	0.045151	3.7122	0.535216
GO:0002326~B cell lineage commitment	2	1.30719	0.0492727	39.4978	0.562397
GO:0000122~negative regulation of transcription from RNA polymerase II promoter	7	4.57516	0.051952	2.59854	0.577181
GO:0042127~regulation of cell proliferation	14	9.15033	0.0531618	1.75657	0.580907
GO:0043193~positive regulation of gene-specific transcription	4	2.61438	0.0572547	4.53998	0.603975
GO:0050775~positive regulation of dendrite morphogenesis	2	1.30719	0.0588341	32.9148	0.604733
GO:0006479~protein amino acid methylation	3	1.96078	0.0583843	7.59573	0.606566
GO:0008213~protein amino acid alkylation	3	1.96078	0.0583843	7.59573	0.606566
GO:0051249~regulation of lymphocyte activation	5	3.26797	0.0621498	3.33596	0.620836
GO:0034621~cellular macromolecular complex subunit organization	8	5.22876	0.0687319	2.21276	0.636571
GO:0016311~dephosphorylation	5	3.26797	0.0697744	3.20599	0.637959
GO:0007507~heart development	6	3.92157	0.065877	2.75566	0.638356
GO:0006461~protein complex assembly	10	6.53595	0.0684409	1.95534	0.639359
GO:0070271~protein complex biogenesis	10	6.53595	0.0684409	1.95534	0.639359
GO:0007346~regulation of mitotic cell cycle	5	3.26797	0.0671813	3.24818	0.641252
GO:0051491~positive regulation of filopodium assembly	2	1.30719	0.0683	28.2127	0.643032
GO:0051489~regulation of filopodium assembly	2	1.30719	0.0683	28.2127	0.643032
GO:0005996~monosaccharide metabolic process	6	3.92157	0.0733638	2.66877	0.652802
GO:0050657~nucleic acid transport	4	2.61438	0.0741922	4.07194	0.652842
GO:0050658~RNA transport	4	2.61438	0.0741922	4.07194	0.652842
GO:0051236~establishment of RNA localization	4	2.61438	0.0741922	4.07194	0.652842
GO:0006403~RNA localization	4	2.61438	0.079662	3.94978	0.675786
GO:0032868~response to insulin stimulus	4	2.61438	0.079662	3.94978	0.675786
GO:0031346~positive regulation of cell projection organization	3	1.96078	0.0809153	6.30284	0.677605
GO:0002694~regulation of leukocyte activation	5	3.26797	0.0863916	2.97423	0.69841
GO:0007264~small GTPase mediated signal transduction	7	4.57516	0.0873838	2.26627	0.698737
GO:0051252~regulation of RNA metabolic process	25	16.3399	0.0942879	1.36162	0.723428
GO:0009755~hormone-mediated signaling	3	1.96078	0.0961403	5.6968	0.726855

## Sheet: 0.000005
GO Term	Count	%	PValue	FE	Benjamini
GO:0051276~chromosome organization	12	11.7647	0.000328031	3.71904	0.144164
GO:0006325~chromatin organization	10	9.80392	0.000836272	3.97648	0.146825
GO:0007049~cell cycle	15	14.7059	0.00051195	2.9055	0.149549
GO:0051301~cell division	9	8.82353	0.000711547	4.58576	0.155385
GO:0006511~ubiquitin-dependent protein catabolic process	9	8.82353	0.000189454	5.59008	0.16457
GO:0000087~M phase of mitotic cell cycle	7	6.86275	0.00357372	4.69722	0.215478
GO:0000377~RNA splicing, via transesterification reactions with bulged adenosine as nucleophile	6	5.88235	0.0033561	5.89455	0.217614
GO:0000398~nuclear mRNA splicing, via spliceosome	6	5.88235	0.0033561	5.89455	0.217614
GO:0000375~RNA splicing, via transesterification reactions	6	5.88235	0.0033561	5.89455	0.217614
GO:0022403~cell cycle phase	10	9.80392	0.00157784	3.6307	0.221011
GO:0048285~organelle fission	7	6.86275	0.003981	4.59466	0.223041
GO:0007067~mitosis	7	6.86275	0.00327094	4.78263	0.228255
GO:0000280~nuclear division	7	6.86275	0.00327094	4.78263	0.228255
GO:0010605~negative regulation of macromolecule metabolic process	13	12.7451	0.00302474	2.66219	0.229987
GO:0032944~regulation of mononuclear cell proliferation	5	4.90196	0.00226227	8.94709	0.235602
GO:0070663~regulation of leukocyte proliferation	5	4.90196	0.00226227	8.94709	0.235602
GO:0008380~RNA splicing	8	7.84314	0.00265233	4.23412	0.24425
GO:0000278~mitotic cell cycle	9	8.82353	0.00298261	3.65622	0.246836
GO:0051726~regulation of cell cycle	8	7.84314	0.00611491	3.6329	0.252516
GO:0050670~regulation of lymphocyte proliferation	5	4.90196	0.0021653	9.05489	0.254627
GO:0006338~chromatin remodeling	4	3.92157	0.00593357	10.7365	0.257141
GO:0006397~mRNA processing	8	7.84314	0.00518911	3.74607	0.265511
GO:0000279~M phase	8	7.84314	0.00592054	3.65498	0.268802
GO:0010629~negative regulation of gene expression	10	9.80392	0.00582391	2.98236	0.278239
GO:0044265~cellular macromolecule catabolic process	12	11.7647	0.00783472	2.48791	0.299141
GO:0033554~cellular response to stress	10	9.80392	0.0119871	2.65567	0.326076
GO:0006974~response to DNA damage stimulus	8	7.84314	0.0114011	3.22383	0.331708
GO:0006396~RNA processing	10	9.80392	0.00973204	2.74792	0.332035
GO:0010558~negative regulation of macromolecule biosynthetic process	10	9.80392	0.00973204	2.74792	0.332035
GO:0022402~cell cycle process	10	9.80392	0.0118594	2.66037	0.332591
GO:0016568~chromatin modification	7	6.86275	0.00934883	3.84006	0.333138
GO:0009057~macromolecule catabolic process	12	11.7647	0.0132267	2.30952	0.334761
GO:0009890~negative regulation of biosynthetic process	10	9.80392	0.0129099	2.62323	0.337042
GO:0031327~negative regulation of cellular biosynthetic process	10	9.80392	0.011359	2.67934	0.340963
GO:0016071~mRNA metabolic process	8	7.84314	0.0109403	3.24997	0.341362
GO:0016481~negative regulation of transcription	9	8.82353	0.0105943	2.94728	0.34371
GO:0007264~small GTPase mediated signal transduction	7	6.86275	0.0152349	3.44976	0.365734
GO:0051249~regulation of lymphocyte activation	5	4.90196	0.0163938	5.07808	0.378334
GO:0051603~proteolysis involved in cellular protein catabolic process	10	9.80392	0.0169738	2.50519	0.379877
GO:0044257~cellular protein catabolic process	10	9.80392	0.0174776	2.49272	0.380028
GO:0045934~negative regulation of nucleobase, nucleoside, nucleotide and nucleic acid metabolic process	9	8.82353	0.0193146	2.64219	0.401982
GO:0030163~protein catabolic process	10	9.80392	0.0209266	2.41658	0.402271
GO:0006357~regulation of transcription from RNA polymerase II promoter	11	10.7843	0.0208254	2.27431	0.408786
GO:0051172~negative regulation of nitrogen compound metabolic process	9	8.82353	0.0207658	2.60655	0.416216
GO:0002694~regulation of leukocyte activation	5	4.90196	0.0238579	4.52744	0.436107
GO:0006793~phosphorus metabolic process	13	12.7451	0.0252285	2.00827	0.446471
GO:0006796~phosphate metabolic process	13	12.7451	0.0252285	2.00827	0.446471
GO:0050865~regulation of cell activation	5	4.90196	0.0282513	4.2946	0.476666
GO:0045892~negative regulation of transcription, DNA-dependent	7	6.86275	0.0298328	2.95556	0.487484
GO:0032269~negative regulation of cellular protein metabolic process	5	4.90196	0.0308874	4.17531	0.491704
GO:0002326~B cell lineage commitment	2	1.96078	0.0324695	60.1244	0.493877
GO:0051253~negative regulation of RNA metabolic process	7	6.86275	0.032001	2.90657	0.496363
GO:0043632~modification-dependent macromolecule catabolic process	9	8.82353	0.0349763	2.35679	0.498187
GO:0019941~modification-dependent protein catabolic process	9	8.82353	0.0349763	2.35679	0.498187
GO:0051248~negative regulation of protein metabolic process	5	4.90196	0.034815	4.01901	0.503708
GO:0007242~intracellular signaling cascade	15	14.7059	0.0344145	1.79512	0.506938
GO:0010564~regulation of cell cycle process	4	3.92157	0.0392554	5.27407	0.518502
GO:0050775~positive regulation of dendrite morphogenesis	2	1.96078	0.0388372	50.1037	0.521493
GO:0031346~positive regulation of cell projection organization	3	2.94118	0.0382112	9.59433	0.522632
GO:0031400~negative regulation of protein modification process	4	3.92157	0.0436785	5.05247	0.55053
GO:0051489~regulation of filopodium assembly	2	1.96078	0.0451634	42.946	0.556114
GO:0051491~positive regulation of filopodium assembly	2	1.96078	0.0451634	42.946	0.556114
GO:0008219~cell death	10	9.80392	0.0464827	2.09056	0.56013
GO:0016265~death	10	9.80392	0.0482001	2.07612	0.560656
GO:0012501~programmed cell death	9	8.82353	0.0476114	2.21408	0.562502
GO:0006333~chromatin assembly or disassembly	4	3.92157	0.0512504	4.73421	0.570969
GO:0033043~regulation of organelle organization	5	4.90196	0.0548076	3.46339	0.572192
GO:0032946~positive regulation of mononuclear cell proliferation	3	2.94118	0.0524203	8.05238	0.573284
GO:0070665~positive regulation of leukocyte proliferation	3	2.94118	0.0524203	8.05238	0.573284
GO:0050671~positive regulation of lymphocyte proliferation	3	2.94118	0.05076	8.19879	0.573593
GO:0010604~positive regulation of macromolecule metabolic process	11	10.7843	0.0545009	1.92931	0.57591
GO:0010552~positive regulation of specific transcription from RNA polymerase II promoter	3	2.94118	0.0540998	7.91111	0.579064
GO:0006470~protein amino acid dephosphorylation	4	3.92157	0.0573202	4.52063	0.583256
GO:0051091~positive regulation of transcription factor activity	3	2.94118	0.0592508	7.51556	0.590062
GO:0042129~regulation of T cell proliferation	3	2.94118	0.0627753	7.27312	0.606317
GO:0043065~positive regulation of apoptosis	7	6.86275	0.0639004	2.44693	0.607535
GO:0043068~positive regulation of programmed cell death	7	6.86275	0.0656279	2.42997	0.612226
GO:0010942~positive regulation of cell death	7	6.86275	0.0667949	2.4188	0.613565
GO:0006468~protein amino acid phosphorylation	9	8.82353	0.0719038	2.02819	0.636375
GO:0042127~regulation of cell proliferation	10	9.80392	0.073537	1.90993	0.639739
GO:0048814~regulation of dendrite morphogenesis	2	1.96078	0.0761823	25.0519	0.643038
GO:0043388~positive regulation of DNA binding	3	2.94118	0.0775462	6.4419	0.644828
GO:0016310~phosphorylation	10	9.80392	0.0796406	1.87889	0.645234
GO:0007346~regulation of mitotic cell cycle	4	3.92157	0.0786454	3.95556	0.645284
GO:0043414~biopolymer methylation	3	2.94118	0.0756441	6.53527	0.645397
GO:0016311~dephosphorylation	4	3.92157	0.0810675	3.90418	0.647238
GO:0043434~response to peptide hormone stimulus	4	3.92157	0.0810675	3.90418	0.647238
GO:0043576~regulation of respiratory gaseous exchange	2	1.96078	0.0822655	23.1248	0.648123
GO:0008285~negative regulation of cell proliferation	6	5.88235	0.0893698	2.49825	0.666075
GO:0009628~response to abiotic stimulus	6	5.88235	0.0950736	2.45072	0.667928
GO:0032259~methylation	3	2.94118	0.0892666	5.93333	0.670179
GO:0070647~protein modification by small protein conjugation or removal	4	3.92157	0.0885261	3.75778	0.671586
GO:0043933~macromolecular complex subunit organization	9	8.82353	0.0949571	1.90535	0.671735
GO:0000122~negative regulation of transcription from RNA polymerase II promoter	5	4.90196	0.0982243	2.8254	0.672072
GO:0050773~regulation of dendrite development	2	1.96078	0.0943132	20.0415	0.673446
GO:0045944~positive regulation of transcription from RNA polymerase II promoter	6	5.88235	0.0975745	2.43091	0.673694
GO:0009725~response to hormone stimulus	6	5.88235	0.0942475	2.4574	0.677553
GO:0051099~positive regulation of binding	3	2.94118	0.093284	5.7812	0.678036
